# Supplementary material for: Transcriptome and Small RNA Sequencing Reveal the Mechanisms Regulating Harvest Index in Brassica napus
Source: Front Plant Sci. 2022 Apr 4;13:855486. doi: 10.3389/fpls.2022.855486 (PMC9014204; doi:10.3389/fpls.2022.855486)
Supplement: Supplementary file 1 [file Table_1.XLSX]

## Sheet: Table S1
Table S1. Summary of mRNA sequencing datasets
Tissue	Sample name	Clean reads	Total mapped reads	Total mapped reads percent	Unique mapped reads	Unique mapped reads precent	Multiple mapped reads	Sample correlation analysis
Stem	CQ24-30St-1	21392943	20109139	0.939989	18768368	0.933325	1340771	0.986875
	CQ24-30St-2	20358812	19145101	0.940384	17813828	0.930464	1331273
Leaves	CQ24-30Le-1	23759499	22626402	0.95231	21367680	0.944369	1258722	0.942747
	CQ24-30Le-2	20966212	19966211	0.952304	18914347	0.947318	1051864
Silique pericarp	CQ24-30ZP-1	21403572	13200150	0.616726	12314843	0.932932	885307	0.871906
	CQ24-30ZP-2	23713406	21595712	0.910696	19970646	0.924751	1625066
Seed	CQ24-30ZS-1	21520184	20346382	0.945456	19081623	0.937839	1264759	0.994117
	CQ24-30ZS-2	21468133	19178187	0.893333	17654588	0.920556	1523599
Stem	CQ52-30St-1	21111703	19657886	0.931137	18181310	0.924886	1476576	0.903403
	CQ52-30St-2	22017544	20620653	0.936556	19077855	0.925182	1542798
Leaves	CQ52-30Le-1	19723315	16562478	0.839741	15433007	0.931805	1129471	0.557509
	CQ52-30Le-2	21658158	20569418	0.949731	19494199	0.947727	1075219
Silique pericarp	CQ52-30ZP-1	20497795	18763975	0.915414	17112482	0.911986	1651493	0.82671
	CQ52-30ZP-2	19818423	18556415	0.936321	17403342	0.937861	1153073
Seed	CQ52-30ZS-1	20166208	19137688	0.948998	18017533	0.941469	1120155	0.991953
	CQ52-30ZS-2	22093496	20866824	0.944478	19593710	0.938989	1273114
Stem	CQ46-0St-1	19817208	18406437	0.928811	16468292	0.894703	1938145	0.933259
	CQ46-0St-2	20071695	18657374	0.929537	17113275	0.917239	1544099
Leaves	CQ46-Le-1	18354091	17372328	0.94651	16383231	0.943065	989097	0.969534
	CQ46-Le-2	20745413	19107076	0.921027	17807815	0.932001	1299261
Silique pericarp	CQ46-30ZP-1	21077245	19777091	0.938315	18332970	0.92698	1444121	0.932095
	CQ46-30ZP-2	21016545	19492994	0.927507	18178540	0.932568	1314454
Seed	CQ46-30ZS-1	21155965	19834021	0.937514	18658988	0.940757	1175033	0.89417
	CQ46-30ZS-2	21661471	20391460	0.94137	19278581	0.945424	1112879
Stem	YN24-0St-1	18129563	17200116	0.948733	16152142	0.939072	1047974	0.999938
	YN24-0St-2	21679463	20563204	0.948511	19309566	0.939035	1253638
Leaves	YN24-Le-1	20689920	19264362	0.931099	18095874	0.939345	1168488	0.85518
	YN24-Le-2	20510663	19019182	0.927283	17902770	0.941301	1116412
Silique pericarp	YN24-30ZP-1	19807319	18746205	0.946428	17596174	0.938653	1150031	0.84924
	YN24-30ZP-2	22920245	21809680	0.951547	20594815	0.944297	1214865
Seed	YN24-30ZS-1	18747066	17699469	0.944119	16628460	0.939489	1071009	0.95977
	YN24-30ZS-2	21359535	20032452	0.937869	18588033	0.927896	1444419
Stem	YN52-0St-1	20624174	19624746	0.951541	18468312	0.941073	1156434	0.838498
	YN52-0St-2	23036913	21424968	0.930028	19652603	0.917276	1772365
Leaves	YN52-Le-1	21618709	20580586	0.95198	19526336	0.948775	1054250	0.945329
	YN52-Le-2	18973060	17885365	0.942672	16935398	0.946886	949967
Silique pericarp	YN52-30ZP-1	23844083	21981595	0.921889	20343734	0.925489	1637861	0.814477
	YN52-30ZP-2	21694864	20226761	0.932329	18981474	0.938434	1245287
Seed	YN52-30ZS-1	19070051	18038944	0.945931	16876176	0.935541	1162768	0.985932
	YN52-30ZS-2	23125653	21589828	0.933588	20203906	0.935807	1385922
Stem	YN46-0St-1	19216370	16935176	0.881289	14476755	0.854833	2458421	0.672848
	YN46-0St-2	23030783	21740972	0.943996	20053428	0.92238	1687544
Leaves	YN46-Le-1	21854136	20757589	0.949824	19649828	0.946633	1107761	0.914873
	YN46-Le-2	20900171	19142664	0.915909	17968487	0.938662	1174177
Silique pericarp	YN46-30ZP-1	24620547	22599626	0.917917	20876125	0.923738	1723501	0.840367
	YN46-30ZP-2	20143697	18937834	0.940137	17836996	0.941871	1100838
Seed	YN46-30ZS-1	19875449	18853907	0.948603	17834917	0.945953	1018990	0.971524
	YN46-30ZS-2	19451813	18319351	0.941781	17322661	0.945594	996690
