# Supplementary material for: Transcriptome and Small RNA Sequencing Reveal the Mechanisms Regulating Harvest Index in Brassica napus
Source: Front Plant Sci. 2022 Apr 4;13:855486. doi: 10.3389/fpls.2022.855486 (PMC9014204; doi:10.3389/fpls.2022.855486)
Supplement: Supplementary file 2 [file Table_2.XLSX]

## Sheet: Table S2
Table S2. Lists of differentially expressed genes (DEGs)
	silique pericarps																							seeds																								Stem
CQ24_vs_CQ52_30ZP						CQ24_vs_CQ46_30ZP						YN24_vs_YN52_30ZP						YN24_vs_YN46_30ZP						CQ24_vs_CQ52_30ZS						CQ24_vs_CQ46_30ZS						YN24_vs_YN52_30ZS						YN24_vs_YN46_30ZS						CQ24_vs_CQ52_30St
Gene_id	logFC	PValue	FDR	Regulated		Gene_id	logFC	PValue	FDR	Regulated		Gene_id	logFC	PValue	FDR	Regulated		Gene_id	logFC	PValue	FDR	Regulated		Gene_id	logFC	PValue	FDR	Regulated		Gene_id	logFC	PValue	FDR	Regulated		Gene_id	logFC	PValue	FDR	Regulated		Gene_id	logFC	PValue	FDR	Regulated		Gene_id	logFC
BnaA01g00430D	6.70286	3.40157e-21	4.02351e-16	Up		BnaA01g00430D	5.413	1.01857e-20	1.1959e-15	Up		BnaA01g00480D	4.67961	2.77662e-12	3.28683e-07	Up		BnaA01g00280D	3.16144	7.3411e-10	8.63989e-05	Up		BnaA01g00460D	1.99507	2.6715e-11	3.13798e-06	Up		BnaA01g00460D	2.09695	1.74394e-08	0.002025	Up		BnaA01g00480D	3.49331	2.77127e-08	0.00326891	Up		BnaA01g00480D	3.47394	4.44023e-10	5.21562e-05	Up		BnaA01g00430D	3.78635
BnaA01g00480D	5.41257	2.7065e-25	3.20493e-20	Up		BnaA01g00460D	2.71787	1.615e-15	1.88486e-10	Up		BnaA01g01000D	5.02339	1.87636e-09	0.000221425	Up		BnaA01g00480D	5.85176	9.67643e-15	1.14544e-09	Up		BnaA01g00480D	3.94208	7.81364e-12	9.18462e-07	Up		BnaA01g00480D	4.48139	4.07265e-20	4.8219e-15	Up		BnaA01g03080D	-3.52447	3.37347e-10	3.98973e-05	Down		BnaA01g00570D	2.6351	3.44041e-07	0.040067	Up		BnaA01g00480D	6.8322
BnaA01g01000D	5.64893	1.81762e-20	2.14922e-15	Up		BnaA01g00480D	6.16758	3.25044e-34	3.8426e-29	Up		BnaA01g01570D	-5.22615	6.97282e-22	8.27618e-17	Down		BnaA01g00590D	2.60715	7.0895e-08	0.00829947	Up		BnaA01g01990D	2.52156	1.86218e-09	0.000217917	Up		BnaA01g01570D	-2.17424	9.4371e-08	0.0109176	Down		BnaA01g04330D	9.27131	4.85171e-11	5.74238e-06	Up		BnaA01g00820D	2.69508	1.45439e-08	0.00170219	Up		BnaA01g00520D	6.34474
BnaA01g01080D	3.03098	9.00152e-17	1.06219e-11	Up		BnaA01g00700D	-1.98886	7.08588e-09	0.000812467	Down		BnaA01g01800D	-3.15899	5.88598e-12	6.96559e-07	Down		BnaA01g01080D	2.9854	1.57153e-07	0.0183696	Up		BnaA01g02470D	-2.05791	1.68552e-07	0.0196058	Down		BnaA01g01990D	3.13149	2.21912e-08	0.00257548	Up		BnaA01g04650D	-3.73257	2.69125e-12	3.18832e-07	Down		BnaA01g01400D	2.46945	8.00206e-09	0.000937353	Up		BnaA01g01000D	5.30325
BnaA01g01240D	-3.32596	5.84095e-09	0.000682012	Down		BnaA01g00930D	1.49963	1.94381e-07	0.0221053	Up		BnaA01g02040D	3.44055	4.10069e-08	0.00482909	Up		BnaA01g01360D	3.15922	2.51114e-08	0.00294404	Up		BnaA01g03010D	3.16066	3.07479e-08	0.00358533	Up		BnaA01g02250D	-4.35753	6.23974e-10	7.28359e-05	Down		BnaA01g05240D	-2.56014	8.07136e-09	0.000952929	Down		BnaA01g01990D	2.70917	3.00831e-08	0.00351789	Up		BnaA01g05180D	9.33146
BnaA01g01460D	-3.13077	1.49458e-08	0.00174329	Down		BnaA01g01000D	2.6406	1.57524e-09	0.000181146	Up		BnaA01g02340D	-2.71728	3.18412e-09	0.00037564	Down		BnaA01g01570D	-4.96942	1.01596e-19	1.20511e-14	Down		BnaA01g03580D	3.58125	5.15681e-08	0.00600898	Up		BnaA01g03290D	-5.10986	3.38893e-07	0.0390768	Down		BnaA01g06480D	2.72389	1.09781e-08	0.00129582	Up		BnaA01g02550D	-5.23573	9.64704e-16	1.14073e-10	Down		BnaA01g06040D	3.6426
BnaA01g01780D	3.00868	1.29952e-17	1.53442e-12	Up		BnaA01g01080D	2.52155	6.4051e-16	7.47897e-11	Up		BnaA01g03080D	-6.22608	2.26124e-07	0.0265886	Down		BnaA01g01800D	-2.44353	3.10441e-07	0.0362394	Down		BnaA01g03590D	-1.68321	3.29007e-08	0.00383593	Down		BnaA01g03590D	-2.10568	9.98807e-09	0.00116094	Down		BnaA01g09550D	3.32309	3.42097e-07	0.0402597	Up		BnaA01g03800D	-2.19596	8.42932e-08	0.00984182	Down		BnaA01g06480D	6.52097
BnaA01g02040D	3.74379	3.40822e-10	3.99133e-05	Up		BnaA01g01090D	-8.46379	1.38904e-08	0.00159033	Down		BnaA01g04650D	-3.18379	1.39667e-12	1.6537e-07	Down		BnaA01g01990D	3.07323	3.61017e-09	0.000424264	Up		BnaA01g03720D	8.38572	1.11805e-09	0.000130911	Up		BnaA01g03720D	5.40143	7.38741e-08	0.00855137	Up		BnaA01g15710D	5.43057	7.17352e-08	0.00845479	Up		BnaA01g04650D	-3.87288	1.0273e-14	1.2139e-09	Down		BnaA01g06550D	6.94088
BnaA01g02340D	-2.35184	7.4676e-12	8.77085e-07	Down		BnaA01g01220D	2.9541	2.64546e-09	0.000303902	Up		BnaA01g04750D	4.33071	4.40323e-18	5.22346e-13	Up		BnaA01g02040D	4.91555	4.44566e-10	5.23463e-05	Up		BnaA01g03730D	-2.17665	5.83062e-11	6.84427e-06	Down		BnaA01g03730D	-2.20651	1.57187e-09	0.000183235	Down		BnaA01g15990D	-5.47078	1.18442e-07	0.0139524	Down		BnaA01g04810D	-2.15373	2.81234e-08	0.00328898	Down		BnaA01g08340D	7.07046
BnaA01g03040D	-5.6565	1.71493e-26	2.03137e-21	Down		BnaA01g01280D	-3.11743	5.21708e-08	0.00595566	Down		BnaA01g05240D	-3.24392	1.09437e-11	1.29486e-06	Down		BnaA01g02340D	-3.20891	9.05544e-11	1.06752e-05	Down		BnaA01g05180D	5.29122	5.94269e-08	0.00692335	Up		BnaA01g03800D	-1.91319	8.90321e-08	0.0103015	Down		BnaA01g18530D	-2.53214	1.9686e-07	0.0231812	Down		BnaA01g05030D	3.93396	6.24111e-11	7.34242e-06	Up		BnaA01g08990D	6.01913
BnaA01g03060D	-2.33449	2.9298e-09	0.000342335	Down		BnaA01g01460D	-3.35815	4.48126e-12	5.19579e-07	Down		BnaA01g05320D	-3.32133	3.73472e-12	4.42038e-07	Down		BnaA01g03300D	4.80107	9.03866e-09	0.00106107	Up		BnaA01g05240D	-2.66627	5.47261e-19	6.47278e-14	Down		BnaA01g04110D	-2.23379	7.95924e-08	0.00921115	Down		BnaA01g19500D	2.23565	2.3192e-07	0.0273053	Up		BnaA01g05120D	5.6618	5.52523e-08	0.00645613	Up		BnaA01g11960D	5.24329
BnaA01g04900D	-3.6497	2.06437e-07	0.0239795	Down		BnaA01g01500D	2.18899	8.62452e-10	9.92803e-05	Up		BnaA01g05450D	-3.43531	4.73435e-13	5.60717e-08	Down		BnaA01g03590D	-3.48771	5.12241e-10	6.03076e-05	Down		BnaA01g05660D	-1.77201	2.49438e-08	0.00290977	Down		BnaA01g04810D	-3.70588	5.739e-14	6.75704e-09	Down		BnaA01g23640D	5.55754	2.89883e-11	3.43155e-06	Up		BnaA01g05450D	2.32224	6.19931e-08	0.00724197	Up		BnaA01g13540D	3.93502
BnaA01g05240D	-3.59002	1.41344e-25	1.67383e-20	Down		BnaA01g01630D	-1.57355	1.42458e-07	0.0162173	Down		BnaA01g06490D	-3.74498	1.79086e-15	2.12314e-10	Down		BnaA01g04650D	-2.46854	3.59141e-07	0.0419125	Down		BnaA01g06410D	3.1817	2.99507e-11	3.51776e-06	Up		BnaA01g04820D	-2.59272	2.84383e-07	0.0328076	Down		BnaA01g23690D	5.7504	5.51684e-12	6.53403e-07	Up		BnaA01g07790D	4.34012	1.17074e-11	1.3788e-06	Up		BnaA01g17170D	3.51968
BnaA01g05450D	-4.76381	1.24698e-35	1.47923e-30	Down		BnaA01g01780D	3.84832	6.34769e-22	7.46e-17	Up		BnaA01g08750D	2.98885	3.2109e-09	0.000378793	Up		BnaA01g04750D	4.48571	3.30627e-18	3.92038e-13	Up		BnaA01g06480D	4.05927	4.51431e-30	5.35628e-25	Up		BnaA01g05760D	-3.61052	5.80281e-10	6.77414e-05	Down		BnaA01g24020D	-3.7436	4.80999e-11	5.69305e-06	Down		BnaA01g07800D	5.33683	6.23471e-11	7.33496e-06	Up		BnaA01g19390D	3.52895
BnaA01g06410D	4.7269	1.06165e-09	0.000124181	Up		BnaA01g02040D	3.2545	2.2715e-10	2.62002e-05	Up		BnaA01g08860D	-2.46717	2.48166e-07	0.0291772	Down		BnaA01g04810D	-5.16036	9.31378e-08	0.0108977	Down		BnaA01g06550D	5.30296	1.9625e-14	2.31373e-09	Up		BnaA01g06260D	-2.76741	1.36091e-10	1.59157e-05	Down		BnaA01g28380D	4.00461	5.18949e-12	6.14659e-07	Up		BnaA01g08350D	3.04434	1.27033e-09	0.000149074	Up		BnaA01g23640D	8.63143
BnaA01g06480D	4.88403	5.70158e-19	6.73721e-14	Up		BnaA01g02340D	-1.97573	5.52589e-11	6.38799e-06	Down		BnaA01g13540D	3.31438	1.74764e-11	2.06739e-06	Up		BnaA01g05020D	-4.33402	9.66354e-10	0.000113706	Down		BnaA01g06620D	5.4942	2.66922e-10	3.12899e-05	Up		BnaA01g07130D	-2.2315	7.01426e-09	0.000815849	Down		BnaA01g30620D	-4.69154	7.57745e-15	8.98754e-10	Down		BnaA01g08560D	2.07969	2.14841e-07	0.0250434	Up		BnaA01g23690D	7.50101
BnaA01g07130D	-2.93568	5.19987e-10	6.08712e-05	Down		BnaA01g02450D	-6.34125	1.08146e-18	1.26743e-13	Down		BnaA01g15140D	-2.76003	5.09619e-08	0.0060002	Down		BnaA01g06260D	-5.15592	5.49709e-12	6.49162e-07	Down		BnaA01g07790D	-4.10831	4.91736e-19	5.81625e-14	Down		BnaA01g07800D	4.8217	3.19791e-09	0.000372407	Up		BnaA01g30720D	-6.00283	2.57903e-07	0.0303588	Down		BnaA01g08910D	4.69057	5.287e-24	6.27408e-19	Up		BnaA01g24620D	8.71974
BnaA01g07320D	3.80982	1.30398e-09	0.000152496	Up		BnaA01g02690D	-1.82384	1.98977e-08	0.0022763	Down		BnaA01g15640D	-3.26447	4.44292e-09	0.000524029	Down		BnaA01g06490D	-2.99022	1.01273e-08	0.00118863	Down		BnaA01g08510D	3.44066	3.88589e-14	4.57995e-09	Up		BnaA01g08510D	2.27569	6.84322e-08	0.00792287	Up		BnaA01g31500D	-5.25946	9.52925e-12	1.12846e-06	Down		BnaA01g08990D	-2.83849	5.68253e-12	6.69601e-07	Down		BnaA01g28170D	3.48445
BnaA01g07330D	1.95281	5.75034e-08	0.00669333	Up		BnaA01g02930D	-2.29131	2.30425e-12	2.67346e-07	Down		BnaA01g15990D	-10.9155	9.41424e-13	1.11478e-07	Down		BnaA01g07720D	9.85786	3.7472e-07	0.0437264	Up		BnaA01g08550D	2.62915	5.99898e-11	7.04166e-06	Up		BnaA01g08560D	3.05315	1.16003e-16	1.37018e-11	Up		BnaA01g32560D	-5.70394	1.08709e-08	0.0012832	Down		BnaA01g10880D	4.44709	3.60406e-09	0.000422514	Up		BnaA01g28380D	11.5565
BnaA01g07350D	1.79964	3.63849e-08	0.00423804	Up		BnaA01g03020D	8.82557	5.90265e-11	6.82264e-06	Up		BnaA01g17870D	4.35672	1.71122e-19	2.03043e-14	Up		BnaA01g07750D	3.13335	9.45966e-09	0.00111039	Up		BnaA01g08800D	2.02704	2.63744e-10	3.0918e-05	Up		BnaA01g08910D	3.24769	6.06289e-16	7.1564e-11	Up		BnaA01g33090D	-5.62029	2.36221e-11	2.79657e-06	Down		BnaA01g11110D	-4.01992	8.62432e-17	1.02043e-11	Down		BnaA01g29830D	3.46478
BnaA01g07790D	-6.00915	1.54618e-16	1.82422e-11	Down		BnaA01g03040D	-5.3372	4.14899e-26	4.88822e-21	Down		BnaA01g18440D	3.71918	2.00042e-07	0.0235245	Up		BnaA01g07960D	-4.10037	1.93669e-12	2.28819e-07	Down		BnaA01g08990D	5.76742	8.73499e-33	1.03676e-27	Up		BnaA01g09290D	2.33529	3.24765e-11	3.8041e-06	Up		BnaA01g33330D	-3.04278	1.47628e-10	1.74671e-05	Down		BnaA01g12400D	8.7857	1.32766e-09	0.000155793	Up		BnaA01g32350D	4.44207
BnaA01g08990D	5.1398	8.40023e-12	9.86515e-07	Up		BnaA01g03060D	-2.07259	2.0861e-09	0.00023977	Down		BnaA01g19110D	3.20194	1.34659e-11	1.59316e-06	Up		BnaA01g08800D	-2.65966	1.52852e-08	0.00179321	Down		BnaA01g09490D	3.25331	4.77736e-24	5.66113e-19	Up		BnaA01g09300D	-8.19949	1.05313e-08	0.00122401	Down		BnaA01g33350D	-2.42107	1.41371e-07	0.0166509	Down		BnaA01g12890D	4.92687	3.41169e-19	4.04234e-14	Up		BnaA01g35350D	11.1747
BnaA01g10060D	3.64605	7.12823e-09	0.000832107	Up		BnaA01g03080D	-3.33695	1.28215e-14	1.49421e-09	Down		BnaA01g19210D	-2.59804	4.00056e-07	0.0470098	Down		BnaA01g08910D	5.87795	3.2011e-16	3.79247e-11	Up		BnaA01g09520D	1.68274	1.77721e-08	0.00207426	Up		BnaA01g09310D	-5.95272	1.03153e-19	1.22104e-14	Down		BnaA01g33400D	-2.52865	5.87563e-09	0.000693883	Down		BnaA01g13770D	2.93401	2.77119e-10	3.25634e-05	Up		BnaA02g00820D	4.86317
BnaA01g10520D	-6.20549	3.36e-29	3.9821e-24	Down		BnaA01g03570D	-2.5747	7.07947e-19	8.29827e-14	Down		BnaA01g19880D	-5.47148	4.49559e-11	5.31645e-06	Down		BnaA01g08990D	-4.22414	4.12821e-11	4.86934e-06	Down		BnaA01g09550D	3.15083	2.512e-08	0.0029303	Up		BnaA01g09640D	2.07261	5.89885e-09	0.000686302	Up		BnaA01g33410D	-3.96003	5.95244e-16	7.06239e-11	Down		BnaA01g14480D	3.45384	7.54292e-12	8.88654e-07	Up		BnaA02g01340D	4.1977
BnaA01g11350D	-2.34737	2.59763e-09	0.000303562	Down		BnaA01g03740D	-4.61471	8.88169e-10	0.000102233	Down		BnaA01g22060D	6.75119	2.57718e-11	3.04828e-06	Up		BnaA01g09210D	7.08173	2.03684e-08	0.00238865	Up		BnaA01g09930D	1.89808	1.93151e-08	0.00225405	Up		BnaA01g10520D	-3.08889	1.3265e-13	1.56104e-08	Down		BnaA01g33420D	-5.50877	8.5487e-08	0.0100736	Down		BnaA01g14560D	-3.20405	7.06606e-15	8.35038e-10	Down		BnaA02g02020D	4.94119
BnaA01g12040D	-3.3051	9.04609e-20	1.06932e-14	Down		BnaA01g03820D	2.58961	2.01069e-16	2.34956e-11	Up		BnaA01g23640D	5.95521	3.13341e-10	3.70187e-05	Up		BnaA01g10020D	4.3617	2.52151e-12	2.97892e-07	Up		BnaA01g10070D	2.06903	8.22754e-08	0.00958113	Up		BnaA01g11110D	-6.26632	7.55814e-22	8.95534e-17	Down		BnaA01g33590D	-2.13863	3.34288e-07	0.0393424	Down		BnaA01g14870D	2.71294	1.12228e-07	0.0130966	Up		BnaA02g05010D	10.3301
BnaA01g12520D	2.79989	1.56137e-07	0.0181486	Up		BnaA01g04110D	-3.04762	1.0464e-19	1.22757e-14	Down		BnaA01g23690D	6.57675	1.41757e-09	0.000167318	Up		BnaA01g11330D	-4.04015	6.09993e-08	0.00714278	Down		BnaA01g10520D	-3.82113	1.17435e-26	1.39258e-21	Down		BnaA01g12400D	4.75848	1.51523e-07	0.0175088	Up		BnaA01g36280D	-2.78474	1.11149e-09	0.000131381	Down		BnaA01g15860D	3.25658	1.71755e-11	2.02252e-06	Up		BnaA02g06330D	7.04987
BnaA01g12620D	8.33571	6.65555e-08	0.00774519	Up		BnaA01g04710D	-3.66031	2.21186e-07	0.0251411	Down		BnaA01g24440D	2.87851	1.95586e-08	0.00230463	Up		BnaA01g12530D	-4.47933	1.03779e-07	0.0121407	Down		BnaA01g10810D	-1.73417	4.79519e-08	0.00558808	Down		BnaA01g12530D	-2.46584	6.242e-08	0.00722868	Down		BnaA01g36450D	-10.8553	4.29918e-23	5.10584e-18	Down		BnaA01g16010D	4.65694	2.4146e-07	0.0281395	Up		BnaA02g06340D	9.09177
BnaA01g13080D	-3.40274	4.72343e-20	5.58414e-15	Down		BnaA01g05620D	-2.43395	4.94687e-10	5.69918e-05	Down		BnaA01g26430D	2.68302	1.70846e-09	0.000201627	Up		BnaA01g15950D	2.5708	8.55086e-08	0.0100065	Up		BnaA01g11740D	-1.90086	1.14523e-08	0.00133741	Down		BnaA01g13460D	2.16493	1.01353e-07	0.0117229	Up		BnaA01g36460D	4.28594	3.6055e-10	4.264e-05	Up		BnaA01g16200D	3.27552	6.45805e-10	7.58337e-05	Up		BnaA02g13270D	8.78709
BnaA01g13190D	-3.72568	4.42901e-09	0.000517299	Down		BnaA01g05990D	1.57006	2.40245e-07	0.0273019	Up		BnaA01g26770D	-3.28237	2.2153e-10	2.61773e-05	Down		BnaA01g16090D	3.34439	1.05883e-07	0.0123865	Up		BnaA01g12040D	-2.08905	2.45324e-12	2.88538e-07	Down		BnaA01g13770D	2.57591	6.51057e-11	7.62003e-06	Up		BnaA01g37370D	-2.98093	1.28063e-11	1.51642e-06	Down		BnaA01g16220D	3.34203	3.23313e-10	3.79861e-05	Up		BnaA02g14840D	5.33375
BnaA01g13390D	-1.81076	4.85285e-08	0.00565018	Down		BnaA01g06140D	3.87051	3.32639e-07	0.0377592	Up		BnaA01g27000D	-2.6359	2.54504e-07	0.0299215	Down		BnaA01g16440D	-3.85867	2.68185e-10	3.15884e-05	Down		BnaA01g12320D	4.59379	1.07082e-16	1.26477e-11	Up		BnaA01g14030D	3.3395	3.96975e-08	0.00460197	Up		BnaA02g03510D	3.73807	1.50547e-08	0.00177666	Up		BnaA01g16230D	3.0517	4.28528e-09	0.000502299	Up		BnaA02g15480D	9.82823
BnaA01g13540D	2.747	1.60855e-14	1.89498e-09	Up		BnaA01g06370D	-1.66376	2.69139e-07	0.0305702	Down		BnaA01g28090D	4.47178	7.75153e-10	9.15208e-05	Up		BnaA01g16570D	-8.26235	1.6822e-23	1.99694e-18	Down		BnaA01g12930D	3.25865	3.09808e-13	3.64765e-08	Up		BnaA01g14310D	-1.89375	1.02578e-07	0.0118642	Down		BnaA02g06330D	4.40291	4.44407e-17	5.27458e-12	Up		BnaA01g16570D	-6.88252	2.43646e-20	2.8884e-15	Down		BnaA02g15490D	8.11504
BnaA01g13760D	-1.8397	6.44535e-08	0.00750065	Down		BnaA01g07130D	-3.92895	2.98386e-28	3.51922e-23	Down		BnaA01g29060D	-4.89203	2.13416e-15	2.53007e-10	Down		BnaA01g17040D	3.46662	9.75895e-11	1.15039e-05	Up		BnaA01g13190D	-3.07953	2.67931e-07	0.0311384	Down		BnaA01g14480D	3.01501	1.83545e-10	2.14586e-05	Up		BnaA02g06340D	4.30555	1.6649e-15	1.97511e-10	Up		BnaA01g17200D	3.14784	4.39826e-10	5.16637e-05	Up		BnaA02g16750D	5.63989
BnaA01g14340D	-2.25446	8.7242e-12	1.02453e-06	Down		BnaA01g07160D	-2.53847	6.63949e-09	0.000761377	Down		BnaA01g29600D	-3.92879	1.71502e-12	2.0305e-07	Down		BnaA01g17870D	3.11584	1.50838e-09	0.00017741	Up		BnaA01g13370D	-4.1265	1.69274e-10	1.98533e-05	Down		BnaA01g15860D	2.19918	6.45901e-08	0.00747922	Up		BnaA02g08820D	2.63146	6.88446e-09	0.000812897	Up		BnaA01g18850D	2.92206	1.2825e-09	0.000150499	Up		BnaA02g16970D	6.39348
BnaA01g14560D	4.50489	6.15486e-14	7.24667e-09	Up		BnaA01g07270D	2.45494	1.74728e-14	2.0358e-09	Up		BnaA01g30460D	-5.34377	4.45062e-09	0.000524933	Down		BnaA01g18440D	3.82092	2.71169e-09	0.000318778	Up		BnaA01g13430D	-1.90352	2.90015e-09	0.000339242	Down		BnaA01g16250D	3.66886	1.11905e-13	1.317e-08	Up		BnaA02g09220D	5.20272	1.37812e-07	0.0162326	Up		BnaA01g19210D	-2.54114	6.47607e-09	0.000758776	Down		BnaA02g17260D	7.15269
BnaA01g14680D	5.44791	5.80824e-33	6.88799e-28	Up		BnaA01g07290D	2.00961	4.09172e-08	0.00467365	Up		BnaA01g30490D	4.52402	5.52526e-20	6.55661e-15	Up		BnaA01g18450D	3.57286	1.23562e-11	1.45855e-06	Up		BnaA01g13540D	3.35352	2.07717e-13	2.44618e-08	Up		BnaA01g16570D	-11.0368	6.32873e-28	7.51006e-23	Down		BnaA02g10400D	5.11421	8.58272e-10	0.000101463	Up		BnaA01g19500D	2.73622	8.92599e-12	1.05143e-06	Up		BnaA02g17930D	9.91813
BnaA01g15010D	-3.80519	1.92558e-11	2.25984e-06	Down		BnaA01g07310D	-8.86448	2.65932e-11	3.07726e-06	Down		BnaA01g32220D	4.68914	5.49357e-09	0.000647846	Up		BnaA01g18820D	-10.3155	1.33249e-07	0.0155805	Down		BnaA01g13750D	-3.24111	3.80571e-07	0.0442048	Down		BnaA01g17480D	3.03339	4.21005e-08	0.00488013	Up		BnaA02g13880D	-2.28661	2.58184e-07	0.0303916	Down		BnaA01g21430D	3.94662	6.29594e-12	7.41838e-07	Up		BnaA02g18500D	6.37413
BnaA01g15130D	-3.07093	6.3621e-14	7.49042e-09	Down		BnaA01g07360D	-1.53509	1.89009e-07	0.0214969	Down		BnaA01g32460D	-2.35113	1.94049e-07	0.0228205	Down		BnaA01g19110D	4.42554	2.02625e-16	2.40081e-11	Up		BnaA01g13760D	-1.82408	4.46025e-09	0.000521474	Down		BnaA01g17570D	-3.45967	1.14832e-09	0.000133935	Down		BnaA02g14050D	5.95346	2.81814e-08	0.00332416	Up		BnaA01g22130D	4.2178	2.30328e-16	2.72446e-11	Up		BnaA02g21030D	5.25284
BnaA01g15320D	-2.00196	3.25265e-07	0.0377554	Down		BnaA01g07750D	2.79554	3.01798e-17	3.53056e-12	Up		BnaA01g33560D	-2.44098	1.58129e-07	0.0186	Down		BnaA01g19880D	-5.48058	1.87768e-12	2.21854e-07	Down		BnaA01g13950D	2.63778	2.20423e-09	0.000257899	Up		BnaA01g17830D	2.10425	9.61929e-08	0.011128	Up		BnaA02g14070D	4.77723	1.31309e-07	0.0154671	Up		BnaA01g22340D	3.58055	7.86329e-08	0.00918228	Up		BnaA02g22290D	8.99902
BnaA01g15640D	-3.23231	1.59337e-18	1.88238e-13	Down		BnaA01g08370D	-2.64352	1.02414e-18	1.20028e-13	Down		BnaA01g33750D	-2.72173	1.53815e-07	0.0180933	Down		BnaA01g20280D	-4.94329	1.82895e-07	0.0213726	Down		BnaA01g14130D	-2.33095	1.47122e-07	0.0171174	Down		BnaA01g18020D	-5.36662	5.53979e-10	6.46765e-05	Down		BnaA02g15490D	4.80746	1.47124e-11	1.74207e-06	Up		BnaA01g24440D	1.99606	3.73846e-07	0.0435298	Up		BnaA02g24130D	7.0138
BnaA01g15710D	-4.26743	3.21155e-21	3.79879e-16	Down		BnaA01g08550D	2.09384	1.62674e-10	1.87719e-05	Up		BnaA01g34710D	4.9025	3.44294e-09	0.000406147	Up		BnaA01g20710D	2.8332	2.18423e-08	0.00256125	Up		BnaA01g14560D	3.66729	1.49069e-24	1.76674e-19	Up		BnaA01g18540D	-3.68638	3.81604e-12	4.479e-07	Down		BnaA02g16300D	5.257	1.89207e-15	2.24454e-10	Up		BnaA01g24940D	2.66236	2.15279e-08	0.00251831	Up		BnaA02g24850D	8.50421
BnaA01g15990D	-7.27232	6.18405e-24	7.32013e-19	Down		BnaA01g08560D	1.97029	1.04935e-11	1.21553e-06	Up		BnaA01g34850D	-7.24943	7.88588e-10	9.31054e-05	Down		BnaA01g22130D	7.45988	1.62606e-08	0.00190754	Up		BnaA01g15000D	5.16695	3.18969e-09	0.000373063	Up		BnaA01g18820D	-3.5841	5.48341e-12	6.43451e-07	Down		BnaA02g20690D	3.44035	3.0975e-07	0.0364585	Up		BnaA01g26420D	5.54709	7.76005e-08	0.00906227	Up		BnaA02g25420D	7.67264
BnaA01g16450D	2.56086	1.9842e-11	2.32854e-06	Up		BnaA01g08910D	5.58552	2.45895e-32	2.90468e-27	Up		BnaA01g36450D	-7.66065	1.1493e-12	1.36086e-07	Down		BnaA01g24440D	4.76755	1.12811e-15	1.33609e-10	Up		BnaA01g15990D	-9.35438	1.28031e-13	1.5082e-08	Down		BnaA01g20220D	2.20258	8.50177e-08	0.0098379	Up		BnaA02g22990D	8.21948	7.71157e-08	0.00908793	Up		BnaA01g26640D	-10.4138	1.57843e-21	1.87192e-16	Down		BnaA02g25430D	11.5274
BnaA01g16840D	-2.0262	1.6207e-07	0.0188364	Down		BnaA01g08990D	-1.95211	9.44015e-08	0.0107596	Down		BnaA01g37100D	-5.27813	1.82873e-11	2.16328e-06	Down		BnaA01g25600D	-3.50849	1.75874e-12	2.0781e-07	Down		BnaA01g16010D	5.02112	4.9162e-10	5.75992e-05	Up		BnaA01g20320D	-3.49478	3.87167e-07	0.0446248	Down		BnaA02g23820D	4.29517	9.56581e-20	1.13582e-14	Up		BnaA01g26870D	-10.0291	1.78987e-18	2.11999e-13	Down		BnaA02g30620D	3.85322
BnaA01g17500D	-2.79894	2.42898e-10	2.84541e-05	Down		BnaA01g09310D	-7.45461	1.76292e-37	2.086e-32	Down		BnaA02g01460D	3.3039	1.28343e-07	0.0151006	Up		BnaA01g26430D	2.59677	2.70883e-07	0.0316318	Up		BnaA01g16180D	-2.02621	2.61769e-11	3.07482e-06	Down		BnaA01g22130D	3.16491	5.40647e-10	6.31216e-05	Up		BnaA02g24000D	-2.51807	8.25014e-08	0.00972205	Down		BnaA01g26880D	-9.29031	3.11571e-13	3.677e-08	Down		BnaA02g30800D	10.0793
BnaA01g17540D	5.25589	4.22255e-32	5.00655e-27	Up		BnaA01g09320D	-4.99228	2.24922e-10	2.59437e-05	Down		BnaA02g02020D	2.65315	1.08862e-08	0.00128343	Up		BnaA01g26640D	-6.31079	3.81369e-07	0.0445008	Down		BnaA01g16730D	9.00433	1.52214e-10	1.78544e-05	Up		BnaA01g24550D	-2.94645	1.85714e-11	2.17656e-06	Down		BnaA02g24770D	-3.66948	2.33739e-14	2.77189e-09	Down		BnaA01g26920D	-3.23842	9.24716e-08	0.0107948	Down		BnaA02g30810D	6.84375
BnaA01g17570D	-4.11239	3.13746e-22	3.71218e-17	Down		BnaA01g09790D	3.28346	2.91092e-08	0.00332756	Up		BnaA02g03510D	5.59996	7.77956e-13	9.21263e-08	Up		BnaA01g26770D	-2.87998	2.95554e-08	0.0034644	Down		BnaA01g18530D	-3.27287	5.84955e-15	6.90018e-10	Down		BnaA01g25030D	-3.64571	3.51614e-07	0.0405383	Down		BnaA02g24840D	-2.90736	2.13982e-11	2.53339e-06	Down		BnaA01g27010D	-2.82211	7.23144e-08	0.00844596	Down		BnaA02g31100D	8.72108
BnaA01g17940D	-1.91606	3.79391e-08	0.00441884	Down		BnaA01g10060D	2.66034	1.59396e-08	0.00182444	Up		BnaA02g04130D	-2.53522	6.41508e-08	0.0075519	Down		BnaA01g26870D	-11.121	4.72507e-16	5.59741e-11	Down		BnaA01g18670D	2.41393	1.25867e-08	0.00146976	Up		BnaA01g25330D	-2.40088	3.41283e-07	0.0393516	Down		BnaA02g24990D	-5.43413	2.46479e-10	2.91562e-05	Down		BnaA01g27790D	-8.34208	4.0796e-09	0.000478215	Down		BnaA02g32040D	9.28706
BnaA01g19880D	-2.25686	8.74271e-10	0.00010228	Down		BnaA01g10380D	-3.57485	6.27274e-11	7.24966e-06	Down		BnaA02g04780D	-2.74358	1.81557e-09	0.000214255	Down		BnaA01g26880D	-9.79415	5.3517e-10	6.30023e-05	Down		BnaA01g19870D	2.81031	6.29745e-16	7.43357e-11	Up		BnaA01g25370D	-5.74206	7.63549e-15	9.00002e-10	Down		BnaA02g25420D	3.56461	5.76461e-08	0.00679584	Up		BnaA01g28080D	-6.66047	3.32109e-35	3.94476e-30	Down		BnaA02g32610D	6.06067
BnaA01g21560D	3.55546	1.60822e-15	1.89601e-10	Up		BnaA01g10390D	-3.14218	3.0294e-08	0.00346284	Down		BnaA02g04960D	-9.85534	2.05624e-09	0.000242641	Down		BnaA01g27000D	-3.68057	7.44187e-09	0.00087381	Down		BnaA01g21580D	-4.89329	8.70272e-11	1.02128e-05	Down		BnaA01g25410D	-5.73002	1.85899e-10	2.17333e-05	Down		BnaA02g30040D	-4.89079	2.46211e-11	2.91476e-06	Down		BnaA01g28120D	3.57614	2.88676e-07	0.0336313	Up		BnaA02g33040D	6.98829
BnaA01g21580D	-5.58766	1.34154e-17	1.58399e-12	Down		BnaA01g10520D	-4.10476	4.6503e-18	5.44606e-13	Down		BnaA02g05160D	-2.42226	7.06011e-08	0.00831067	Down		BnaA01g27010D	-4.75421	2.84403e-07	0.0332067	Down		BnaA01g22590D	2.99658	6.0919e-11	7.15067e-06	Up		BnaA01g25540D	-4.54362	3.47833e-07	0.0401038	Down		BnaA02g30330D	4.05117	7.24809e-16	8.59928e-11	Up		BnaA01g28460D	-8.94419	3.69426e-38	4.3883e-33	Down		BnaA02g33780D	5.75408
BnaA01g22060D	9.6629	1.95476e-14	2.30268e-09	Up		BnaA01g11110D	-6.52427	1.02397e-28	1.20795e-23	Down		BnaA02g05230D	3.36302	5.30418e-13	6.28201e-08	Up		BnaA01g28080D	-6.98065	9.50478e-10	0.00011184	Down		BnaA01g22940D	-10.0136	2.27743e-19	2.69429e-14	Down		BnaA01g25630D	-3.28841	1.23535e-07	0.0142816	Down		BnaA02g30450D	-2.48896	1.99939e-08	0.00235916	Down		BnaA01g29250D	6.52478	3.30724e-09	0.000387777	Up		BnaA02g34260D	5.01902
BnaA01g22240D	2.04905	5.85795e-10	6.85673e-05	Up		BnaA01g13190D	-3.69572	1.11842e-10	1.29139e-05	Down		BnaA02g06330D	7.02408	1.02011e-18	1.21031e-13	Up		BnaA01g28120D	4.57841	4.20171e-08	0.0049229	Up		BnaA01g23070D	1.87798	1.07642e-07	0.0125303	Up		BnaA01g26420D	3.66042	8.34128e-09	0.000969899	Up		BnaA02g31790D	4.12405	4.23226e-08	0.00499085	Up		BnaA01g29270D	3.4335	9.24168e-09	0.00108234	Up		BnaA02g36000D	6.4517
BnaA01g22280D	-8.71888	1.6198e-09	0.000189387	Down		BnaA01g13280D	1.87233	5.99428e-10	6.90367e-05	Up		BnaA02g06340D	5.45649	9.62605e-10	0.000113641	Up		BnaA01g28460D	-7.25686	3.61444e-13	4.27346e-08	Down		BnaA01g23090D	-2.12762	1.4925e-07	0.0173646	Down		BnaA01g26640D	-8.03499	9.64201e-22	1.1424e-16	Down		BnaA02g31800D	6.77053	1.33238e-13	1.57962e-08	Up		BnaA01g31800D	-3.64945	4.13909e-07	0.0481848	Down		BnaA03g07690D	7.25256
BnaA01g23640D	7.02123	9.96579e-16	1.17508e-10	Up		BnaA01g13540D	1.80024	1.1761e-09	0.000135309	Up		BnaA02g07900D	5.20415	1.15171e-08	0.00135776	Up		BnaA01g28800D	3.8739	1.3933e-12	1.64649e-07	Up		BnaA01g23640D	4.88836	1.19078e-12	1.40124e-07	Up		BnaA01g26810D	-2.57604	7.25345e-08	0.00839667	Down		BnaA02g32040D	5.40612	2.36381e-08	0.00278872	Up		BnaA01g31830D	-3.07686	4.65961e-13	5.49811e-08	Down		BnaA03g10160D	3.68981
BnaA01g23690D	11.1969	8.01787e-28	9.50038e-23	Up		BnaA01g13630D	2.32867	4.48167e-12	5.19623e-07	Up		BnaA02g08820D	4.98828	2.03475e-10	2.40448e-05	Up		BnaA01g28990D	4.80296	8.31467e-09	0.000976176	Up		BnaA01g23690D	5.30042	1.59689e-10	1.87302e-05	Up		BnaA01g26870D	-10.4474	1.12947e-22	1.33864e-17	Down		BnaA02g34260D	4.09274	1.77056e-13	2.09896e-08	Up		BnaA01g31950D	3.15593	1.03676e-08	0.00121394	Up		BnaA03g15740D	5.67818
BnaA01g24490D	-6.53633	1.20975e-19	1.42994e-14	Down		BnaA01g14310D	-2.01063	9.44558e-11	1.0909e-05	Down		BnaA02g10970D	-3.30941	1.64945e-10	1.94938e-05	Down		BnaA01g31960D	3.14721	2.3507e-10	2.76913e-05	Up		BnaA01g23920D	2.40216	1.77709e-08	0.00207413	Up		BnaA01g26880D	-5.34683	2.0617e-11	2.416e-06	Down		BnaA02g34510D	3.44591	2.05573e-07	0.0242058	Up		BnaA01g31990D	2.84241	3.0266e-07	0.0352578	Up		BnaA03g17760D	3.87787
BnaA01g24950D	-2.85511	1.12815e-07	0.0131183	Down		BnaA01g14340D	-1.66292	4.01749e-08	0.0045891	Down		BnaA02g13100D	2.36763	3.83786e-07	0.0451002	Up		BnaA01g32350D	4.32669	1.83086e-09	0.000215315	Up		BnaA01g24020D	-2.1974	1.83971e-07	0.0213964	Down		BnaA01g27000D	-2.59872	2.61234e-13	3.07234e-08	Down		BnaA02g35050D	-6.11036	2.25881e-10	2.67206e-05	Down		BnaA01g32230D	2.05389	1.07295e-07	0.0125219	Up		BnaA03g17770D	6.127
BnaA01g25000D	3.85311	4.8046e-18	5.67442e-13	Up		BnaA01g14560D	6.14888	7.87547e-22	9.25502e-17	Up		BnaA02g14340D	3.48334	1.16329e-10	1.37515e-05	Up		BnaA01g32410D	-4.41015	2.19036e-09	0.000257549	Down		BnaA01g24210D	-1.99621	3.02253e-07	0.0351199	Down		BnaA01g27340D	-2.5549	3.96032e-07	0.0456439	Down		BnaA02g35810D	5.39714	2.30667e-07	0.0271583	Up		BnaA01g32420D	-8.30765	9.83433e-09	0.00115159	Down		BnaA03g19270D	9.00846
BnaA01g25370D	-7.65645	3.42554e-23	4.05406e-18	Down		BnaA01g14680D	5.9475	4.85234e-43	5.749e-38	Up		BnaA02g15280D	-6.0572	1.82938e-14	2.16796e-09	Down		BnaA01g32900D	-3.7026	9.41312e-15	1.11429e-09	Down		BnaA01g24360D	3.29665	9.74522e-15	1.14935e-09	Up		BnaA01g28080D	-8.32904	2.69738e-16	3.18515e-11	Down		BnaA02g36020D	-4.33213	7.99729e-18	9.49318e-13	Down		BnaA01g32940D	5.54718	2.67491e-22	3.17306e-17	Up		BnaA03g23380D	5.1698
BnaA01g26430D	2.91083	5.88907e-13	6.92508e-08	Up		BnaA01g15010D	-3.39262	3.56641e-10	4.11058e-05	Down		BnaA02g15480D	6.09634	4.07299e-08	0.00479652	Up		BnaA01g32940D	6.22624	4.3818e-18	5.19558e-13	Up		BnaA01g24620D	5.52006	6.03761e-09	0.000705622	Up		BnaA01g28120D	4.06892	7.54898e-13	8.87157e-08	Up		BnaA03g05220D	-6.80962	2.20861e-18	2.62201e-13	Down		BnaA01g33040D	3.83864	1.05766e-09	0.000124141	Up		BnaA03g24950D	9.7276
BnaA01g26490D	8.18778	2.47003e-07	0.0286852	Up		BnaA01g15130D	-2.37627	2.3739e-07	0.0269782	Down		BnaA02g15490D	8.66529	3.44651e-13	4.08222e-08	Up		BnaA01g33370D	-4.43535	4.28539e-09	0.000503469	Down		BnaA01g25330D	-2.4284	7.64952e-08	0.00890863	Down		BnaA01g28460D	-12.3945	1.3398e-46	1.59169e-41	Down		BnaA03g06260D	10.8352	2.63067e-09	0.000310827	Up		BnaA01g33090D	-4.58533	7.32178e-08	0.00855133	Down		BnaA03g27540D	4.05735
BnaA01g26530D	2.36119	2.41168e-08	0.00281074	Up		BnaA01g15320D	-1.89429	8.75072e-10	0.00010073	Down		BnaA02g18200D	-6.71239	1.06236e-10	1.25589e-05	Down		BnaA01g33750D	6.88125	9.24236e-11	1.08954e-05	Up		BnaA01g25370D	-5.88071	3.14712e-18	3.72109e-13	Down		BnaA01g29270D	2.534	3.09203e-07	0.0356653	Up		BnaA03g06490D	4.0092	4.76953e-09	0.000563343	Up		BnaA01g33150D	-2.50679	2.45303e-08	0.00286909	Down		BnaA03g27990D	5.7982
BnaA01g26810D	-2.67008	3.29406e-09	0.000384859	Down		BnaA01g15640D	-3.01163	2.33802e-19	2.74191e-14	Down		BnaA02g20470D	-2.99925	1.04342e-07	0.0122788	Down		BnaA01g33780D	6.52599	1.9989e-14	2.36576e-09	Up		BnaA01g26420D	3.51231	7.66275e-08	0.00892396	Up		BnaA01g29740D	-5.43141	1.78924e-08	0.00207751	Down		BnaA03g06650D	3.6507	9.94018e-08	0.0117113	Up		BnaA01g33370D	-4.13507	1.05027e-08	0.00122973	Down		BnaA03g28370D	5.21449
BnaA01g27190D	2.52165	1.08131e-07	0.0125743	Up		BnaA01g15700D	-2.77339	2.35105e-17	2.75068e-12	Down		BnaA02g21330D	2.49262	2.16598e-08	0.00255209	Up		BnaA01g34620D	2.83969	5.86208e-09	0.00068846	Up		BnaA01g26530D	2.36484	2.02868e-10	2.37879e-05	Up		BnaA01g31830D	-3.33837	9.26953e-08	0.0107245	Down		BnaA03g07930D	-3.07012	4.4748e-12	5.30026e-07	Down		BnaA01g33410D	-3.74589	9.07149e-17	1.07333e-11	Down		BnaA03g30130D	3.52637
BnaA01g28170D	2.2014	8.32678e-11	9.76265e-06	Up		BnaA01g15710D	-2.46536	5.06736e-08	0.00578525	Down		BnaA02g24040D	-3.30529	1.58531e-08	0.00186833	Down		BnaA01g34640D	-3.68164	1.37791e-07	0.0161111	Down		BnaA01g26810D	-2.66434	3.94597e-09	0.000461394	Down		BnaA01g31940D	-5.74967	4.54202e-12	5.33056e-07	Down		BnaA03g07990D	5.04475	3.5767e-14	4.24118e-09	Up		BnaA01g33740D	-3.63941	5.39259e-08	0.0063013	Down		BnaA03g32810D	3.68804
BnaA01g28200D	-3.53352	9.79028e-17	1.1552e-11	Down		BnaA01g16250D	4.35824	1.9819e-15	2.31262e-10	Up		BnaA02g24130D	3.27008	1.28385e-10	1.51755e-05	Up		BnaA01g34710D	2.73483	9.81654e-08	0.0114851	Up		BnaA01g27300D	-1.65273	6.31118e-08	0.00735208	Down		BnaA01g32290D	2.11486	1.94884e-09	0.00022711	Up		BnaA03g08200D	2.56494	9.29959e-08	0.0109571	Up		BnaA01g34080D	2.30459	5.33956e-08	0.00623954	Up		BnaA03g34260D	9.28709
BnaA01g28260D	3.53375	3.47441e-09	0.000405894	Up		BnaA01g16420D	-1.73042	3.43675e-09	0.000394601	Down		BnaA02g24770D	-4.04387	3.20416e-10	3.78539e-05	Down		BnaA01g35340D	5.65851	6.42779e-09	0.000754816	Up		BnaA01g27700D	3.13817	7.51975e-09	0.000878631	Up		BnaA01g32300D	5.28139	1.31944e-11	1.54695e-06	Up		BnaA03g10340D	-3.02162	1.81103e-10	2.14256e-05	Down		BnaA01g34560D	3.49868	1.90362e-12	2.24462e-07	Up		BnaA03g37330D	7.45708
BnaA01g28900D	3.7907	1.21957e-18	1.44087e-13	Up		BnaA01g16480D	-9.4391	8.82531e-14	1.02687e-08	Down		BnaA02g24850D	7.58899	1.62529e-11	1.92274e-06	Up		BnaA01g37100D	-5.38031	7.09131e-13	8.38207e-08	Down		BnaA01g28380D	5.04898	1.35002e-20	1.5979e-15	Up		BnaA01g32410D	2.09022	1.93076e-07	0.0222972	Up		BnaA03g13620D	-8.38793	2.16472e-07	0.0254881	Down		BnaA02g02400D	-2.53879	3.45529e-09	0.000405119	Down		BnaA03g38920D	5.45556
BnaA01g29260D	-1.87452	4.20988e-07	0.048843	Down		BnaA01g16570D	-7.22422	1.04837e-58	1.24464e-53	Down		BnaA02g25420D	7.56468	5.64409e-12	6.67973e-07	Up		BnaA02g00480D	-3.21512	6.1935e-11	7.30344e-06	Down		BnaA01g29060D	-2.13448	3.0526e-07	0.0354681	Down		BnaA01g32940D	4.16732	4.49571e-13	5.28511e-08	Up		BnaA03g15590D	-5.58671	1.17849e-15	1.39811e-10	Down		BnaA02g02420D	-2.98107	1.05455e-07	0.0123076	Down		BnaA03g40190D	4.47555
BnaA01g29470D	-2.5533	6.08442e-08	0.00708136	Down		BnaA01g16590D	-2.76639	2.23795e-09	0.000257176	Down		BnaA02g25430D	7.68305	3.17952e-09	0.0003751	Up		BnaA02g00560D	-4.33139	1.16684e-08	0.00136931	Down		BnaA01g29630D	-4.1236	5.95812e-09	0.000696343	Down		BnaA01g33040D	3.76767	4.17509e-12	4.90009e-07	Up		BnaA03g19400D	3.74925	5.05654e-16	5.99974e-11	Up		BnaA02g03230D	3.56348	3.01952e-12	3.55941e-07	Up		BnaA03g42010D	6.94402
BnaA01g29520D	-2.02383	2.83689e-08	0.00330557	Down		BnaA01g16620D	-3.25716	2.76901e-11	3.20391e-06	Down		BnaA02g28200D	-4.13191	2.14608e-13	2.54214e-08	Down		BnaA02g01360D	-2.47264	1.5036e-07	0.0175773	Down		BnaA01g29650D	-5.65072	1.88826e-09	0.000220966	Down		BnaA01g33230D	-1.90978	2.32048e-07	0.026786	Down		BnaA03g19650D	3.90148	4.43453e-08	0.0052292	Up		BnaA02g04310D	-8.30787	7.29595e-09	0.000854743	Down		BnaA03g42190D	8.02401
BnaA01g29580D	-1.93881	2.00108e-07	0.0232456	Down		BnaA01g16840D	-2.76489	2.25905e-17	2.64311e-12	Down		BnaA02g28260D	3.67374	2.82458e-15	3.3484e-10	Up		BnaA02g02220D	-3.7053	3.16552e-12	3.73933e-07	Down		BnaA01g30020D	1.91856	1.11958e-07	0.0130317	Up		BnaA01g33370D	-3.85025	1.20107e-10	1.40493e-05	Down		BnaA03g20620D	-2.46372	7.1061e-09	0.000839045	Down		BnaA02g05230D	5.85395	5.13075e-20	6.08158e-15	Up		BnaA03g44480D	5.66229
BnaA01g29600D	-6.00892	7.30166e-41	8.66656e-36	Down		BnaA01g17060D	-2.28424	7.01052e-11	8.10059e-06	Down		BnaA02g30040D	-4.58468	7.28966e-10	8.60712e-05	Down		BnaA02g02400D	-3.22303	1.33736e-08	0.00156925	Down		BnaA01g30440D	1.82797	1.04351e-08	0.00121877	Up		BnaA01g33410D	-2.80195	3.45412e-10	4.03507e-05	Down		BnaA03g22120D	5.68001	2.77263e-07	0.032636	Up		BnaA02g05440D	2.5957	6.94945e-10	8.15976e-05	Up		BnaA03g44750D	5.40602
BnaA01g29630D	-7.61176	1.59766e-42	1.89662e-37	Down		BnaA01g17540D	6.07849	1.68566e-44	1.99769e-39	Up		BnaA02g30810D	4.07287	6.94598e-08	0.00817639	Up		BnaA02g02560D	-4.35548	7.70236e-17	9.12806e-12	Down		BnaA01g30490D	2.42854	5.95338e-15	7.02261e-10	Up		BnaA01g34080D	2.81238	3.46604e-12	4.06843e-07	Up		BnaA03g24600D	-8.51995	1.29022e-08	0.00152279	Down		BnaA02g05820D	3.70605	6.25229e-09	0.000732581	Up		BnaA03g45030D	11.4978
BnaA01g29650D	-6.0521	1.1707e-12	1.37622e-07	Down		BnaA01g17570D	-3.23876	2.86519e-28	3.3793e-23	Down		BnaA02g33040D	3.06866	2.11451e-09	0.00024951	Up		BnaA02g02650D	-3.93087	8.55499e-09	0.00100437	Down		BnaA01g30620D	-4.00534	2.24033e-17	2.64749e-12	Down		BnaA01g34540D	-6.48531	4.33586e-18	5.12681e-13	Down		BnaA03g25640D	8.75458	3.75997e-07	0.0442458	Up		BnaA02g06620D	4.62621	1.3299e-10	1.56375e-05	Up		BnaA03g47290D	3.82504
BnaA01g30190D	-2.38526	1.26336e-09	0.000147751	Down		BnaA01g17790D	8.0891	1.16439e-07	0.0132637	Up		BnaA02g33480D	-3.56862	1.02966e-09	0.000121555	Down		BnaA02g03040D	-2.42568	1.42175e-07	0.0166224	Down		BnaA01g31180D	1.90134	4.03795e-07	0.046896	Up		BnaA01g34770D	3.46327	1.94294e-08	0.00225567	Up		BnaA03g27500D	-6.33269	9.63499e-29	1.14448e-23	Down		BnaA02g06890D	-3.20208	1.35724e-07	0.0158347	Down		BnaA03g48470D	10.5648
BnaA01g30460D	-5.9756	6.26563e-20	7.40704e-15	Down		BnaA01g17830D	3.08315	4.30754e-18	5.04504e-13	Up		BnaA02g35050D	-6.25277	5.39781e-16	6.40057e-11	Down		BnaA02g03440D	-4.37863	5.28495e-08	0.00618995	Down		BnaA01g31500D	-3.76362	7.51727e-11	8.82249e-06	Down		BnaA01g34840D	-3.10337	7.83403e-10	9.14224e-05	Down		BnaA03g28400D	2.64443	1.59908e-07	0.0188326	Up		BnaA02g07120D	-3.11494	5.55306e-08	0.00648859	Down		BnaA03g56540D	5.88893
BnaA01g30490D	3.82548	7.5599e-14	8.89952e-09	Up		BnaA01g18350D	-1.9398	1.36836e-09	0.000157385	Down		BnaA02g35440D	3.96325	1.29619e-16	1.53718e-11	Up		BnaA02g03510D	4.57855	5.23646e-10	6.16468e-05	Up		BnaA01g32300D	3.17034	6.58971e-08	0.00767596	Up		BnaA01g35350D	4.20998	2.07861e-09	0.0002422	Up		BnaA03g28420D	2.50196	2.30764e-07	0.0271695	Up		BnaA02g07130D	-2.14748	8.5851e-08	0.0100233	Down		BnaA03g56700D	11.3121
BnaA01g31120D	4.09672	2.59747e-08	0.0030269	Up		BnaA01g18970D	-1.65989	4.3438e-07	0.0492609	Down		BnaA02g36020D	-6.38062	5.8636e-16	6.9527e-11	Down		BnaA02g03860D	-3.94172	7.36566e-09	0.000864868	Down		BnaA01g32410D	3.52734	1.25592e-23	1.48806e-18	Up		BnaA01g36100D	-1.93942	6.13791e-08	0.0071085	Down		BnaA03g28890D	-2.64092	3.55138e-09	0.000419535	Down		BnaA02g07880D	-4.48103	8.5415e-21	1.01273e-15	Down		BnaA03g56820D	8.6707
BnaA01g31170D	-2.07202	7.89466e-10	9.23746e-05	Down		BnaA01g19370D	-10.2328	4.24046e-19	4.97152e-14	Down		BnaA02g36200D	5.28867	6.74124e-12	7.97745e-07	Up		BnaA02g04130D	-3.14331	8.99213e-11	1.06008e-05	Down		BnaA01g32560D	-4.46566	6.12364e-08	0.00713386	Down		BnaA01g36110D	-4.10138	1.27925e-11	1.49987e-06	Down		BnaA03g32230D	2.40393	2.17156e-08	0.00256209	Up		BnaA02g07940D	-2.47407	9.25893e-09	0.00108434	Down		BnaA03g56870D	10.5153
BnaA01g31600D	2.53989	6.29718e-08	0.00732866	Up		BnaA01g19880D	-2.53692	5.1205e-15	5.97168e-10	Down		BnaA02g36590D	-9.35014	1.87751e-07	0.0220804	Down		BnaA02g04870D	3.22083	2.22264e-09	0.000261336	Up		BnaA01g33150D	-1.9374	2.18766e-07	0.0254348	Down		BnaA01g36150D	7.95989	1.18984e-07	0.0137568	Up		BnaA03g35870D	-5.60494	8.76208e-26	1.04069e-20	Down		BnaA02g08680D	-10.6028	4.04684e-23	4.80173e-18	Down		BnaA03g57590D	8.7982
BnaA01g31980D	-3.67861	1.99375e-13	2.34597e-08	Down		BnaA01g20220D	2.07939	3.8325e-11	4.43264e-06	Up		BnaA02g37010D	2.46105	1.1642e-07	0.0136994	Up		BnaA02g04960D	-10.4647	4.75275e-13	5.6186e-08	Down		BnaA01g33380D	-2.28451	9.31142e-11	1.09267e-05	Down		BnaA01g37260D	-2.9389	1.71014e-13	2.01203e-08	Down		BnaA03g36680D	-8.73187	7.78058e-10	9.19852e-05	Down		BnaA02g10130D	-3.86022	1.49195e-08	0.00174608	Down		BnaA04g00610D	6.63081
BnaA01g32920D	-2.71676	4.71042e-15	5.55155e-10	Down		BnaA01g20350D	-5.7455	2.16331e-12	2.51009e-07	Down		BnaA03g00790D	2.58075	1.51717e-07	0.0178469	Up		BnaA02g05230D	3.12451	2.99495e-08	0.00351047	Up		BnaA01g33400D	-1.67795	8.16053e-09	0.000953403	Down		BnaA01g37270D	-3.781	1.10944e-08	0.00128927	Down		BnaA03g37290D	2.33586	3.8755e-07	0.0456034	Up		BnaA02g10400D	4.36704	2.65005e-09	0.000310784	Up		BnaA04g00760D	4.37096
BnaA01g33410D	-2.53971	7.59956e-13	8.93556e-08	Down		BnaA01g21170D	-3.85282	3.48872e-18	4.0863e-13	Down		BnaA03g03190D	-2.52403	3.46854e-08	0.00408521	Down		BnaA02g05790D	-4.947	4.20676e-07	0.0490773	Down		BnaA01g33410D	-3.24937	1.43047e-16	1.68941e-11	Down		BnaA02g00450D	-2.50439	4.17202e-11	4.88552e-06	Down		BnaA03g37300D	4.02944	1.40416e-07	0.0165386	Up		BnaA02g11570D	7.71606	1.77688e-23	2.10846e-18	Up		BnaA04g08740D	8.06901
BnaA01g33700D	-1.78204	2.21696e-07	0.0257493	Down		BnaA01g22130D	4.72634	4.29371e-11	4.96512e-06	Up		BnaA03g03200D	-3.05249	5.69572e-11	6.73507e-06	Down		BnaA02g05820D	5.98736	2.91187e-10	3.42954e-05	Up		BnaA01g33650D	-1.64841	6.19077e-09	0.000723491	Down		BnaA02g01310D	-1.89334	3.09471e-07	0.0356954	Down		BnaA03g37330D	4.37875	2.25625e-12	2.6731e-07	Up		BnaA02g13100D	-2.26232	4.25304e-07	0.0495058	Down		BnaA04g08950D	9.24692
BnaA01g33750D	-1.76956	1.40526e-07	0.0163365	Down		BnaA01g23510D	-1.98158	2.52787e-10	2.91524e-05	Down		BnaA03g05220D	-6.41947	1.95138e-13	2.31153e-08	Down		BnaA02g05900D	-3.37191	2.05799e-07	0.0240427	Down		BnaA01g33870D	-1.60729	3.60859e-07	0.0419195	Down		BnaA02g02310D	-2.86738	2.2856e-09	0.000266297	Down		BnaA03g39040D	3.98925	3.566e-09	0.000421259	Up		BnaA02g13300D	5.8478	1.27627e-12	1.50521e-07	Up		BnaA04g12070D	9.35532
BnaA01g33780D	-2.16365	1.90685e-09	0.000222911	Down		BnaA01g23900D	-2.78555	5.09326e-11	5.88888e-06	Down		BnaA03g07240D	2.85362	1.15844e-09	0.000136749	Up		BnaA02g06910D	-3.40498	1.4121e-11	1.66675e-06	Down		BnaA01g34020D	-2.25906	2.68119e-09	0.000313651	Down		BnaA02g02770D	-2.23307	8.24103e-08	0.00953652	Down		BnaA03g42190D	4.37807	1.85765e-16	2.20444e-11	Up		BnaA02g13770D	3.74804	4.04311e-07	0.0470703	Up		BnaA04g12120D	6.6923
BnaA01g33860D	-2.23524	2.62194e-10	3.07121e-05	Down		BnaA01g24490D	-5.71269	3.26464e-14	3.8021e-09	Down		BnaA03g07690D	5.79759	6.21699e-10	7.34127e-05	Up		BnaA02g07320D	-3.26151	1.96379e-07	0.022944	Down		BnaA01g34350D	-3.56365	2.37262e-07	0.0275824	Down		BnaA02g03140D	-2.46977	7.45551e-12	8.74598e-07	Down		BnaA03g42870D	2.91717	8.68142e-08	0.0102297	Up		BnaA02g13810D	8.31579	1.55069e-08	0.00181469	Up		BnaA04g12960D	9.29623
BnaA01g33900D	-3.04732	2.90922e-13	3.42253e-08	Down		BnaA01g24510D	-2.45586	1.20888e-11	1.40009e-06	Down		BnaA03g09480D	2.72373	2.52602e-09	0.000298041	Up		BnaA02g07460D	-5.6426	1.60749e-07	0.018789	Down		BnaA01g34430D	-3.65331	4.33833e-12	5.101e-07	Down		BnaA02g03230D	2.11809	7.8072e-08	0.00903575	Up		BnaA03g46110D	3.62675	8.15219e-08	0.00960687	Up		BnaA02g13880D	4.69162	2.37061e-17	2.80606e-12	Up		BnaA04g14290D	5.97056
BnaA01g34430D	-6.27433	5.18418e-17	6.11867e-12	Down		BnaA01g24550D	-2.05527	2.7985e-07	0.0317826	Down		BnaA03g10160D	-4.74939	5.78647e-11	6.84221e-06	Down		BnaA02g07880D	-7.4312	9.76622e-30	1.15989e-24	Down		BnaA01g34750D	-3.22642	5.81156e-08	0.00677069	Down		BnaA02g03390D	-3.25318	7.61883e-12	8.93719e-07	Down		BnaA03g46250D	3.71868	7.90063e-10	9.34036e-05	Up		BnaA02g15030D	-2.14374	8.84391e-08	0.0103248	Down		BnaA04g14350D	6.47652
BnaA01g34710D	4.67814	1.58125e-12	1.85856e-07	Up		BnaA01g24710D	-2.27105	4.24845e-13	4.93674e-08	Down		BnaA03g10340D	-3.85025	4.01014e-08	0.00472266	Down		BnaA02g08490D	3.46565	2.20433e-07	0.0257501	Up		BnaA01g34770D	2.98246	1.85608e-07	0.0215866	Up		BnaA02g03440D	-3.4675	8.04795e-15	9.48588e-10	Down		BnaA03g47290D	3.01441	2.45579e-09	0.000290179	Up		BnaA02g15870D	-3.81179	5.72298e-14	6.75787e-09	Down		BnaA04g14900D	8.60352
BnaA01g34850D	-4.62346	1.08241e-07	0.012587	Down		BnaA01g24950D	-2.61771	3.08313e-07	0.0350052	Down		BnaA03g13620D	-6.2149	6.74728e-20	8.00652e-15	Down		BnaA02g08680D	-6.47577	8.79122e-08	0.0102871	Down		BnaA01g34910D	3.06484	8.43859e-08	0.00982665	Up		BnaA02g03470D	-2.26759	1.16672e-08	0.00135572	Down		BnaA03g48460D	4.36218	3.87112e-14	4.59022e-09	Up		BnaA02g15900D	-3.60059	9.26431e-08	0.0108147	Down		BnaA04g14930D	5.50867
BnaA01g35110D	-1.91471	1.57542e-08	0.0018374	Down		BnaA01g25000D	3.33987	4.95215e-18	5.79937e-13	Up		BnaA03g15610D	-2.89406	2.28007e-11	2.69698e-06	Down		BnaA02g09000D	-4.76224	3.40824e-08	0.00399422	Down		BnaA01g35350D	4.79307	5.37045e-10	6.29154e-05	Up		BnaA02g03720D	-4.78579	1.30442e-21	1.54541e-16	Down		BnaA03g48470D	4.65647	7.33235e-12	8.68356e-07	Up		BnaA02g16300D	2.79775	1.86699e-08	0.00218424	Up		BnaA04g15630D	10.6741
BnaA01g35320D	-4.10562	1.23125e-12	1.44733e-07	Down		BnaA01g25030D	-4.16194	2.89744e-08	0.00331221	Down		BnaA03g16670D	-3.94878	5.87495e-10	6.93756e-05	Down		BnaA02g09960D	4.30834	2.99192e-10	3.52376e-05	Up		BnaA01g36200D	-2.80178	1.10095e-07	0.0128151	Down		BnaA02g03860D	-2.29951	7.79611e-08	0.00902298	Down		BnaA03g48540D	9.85559	3.13927e-14	3.72257e-09	Up		BnaA02g16380D	3.47331	2.46541e-10	2.89734e-05	Up		BnaA04g15670D	6.02343
BnaA01g35350D	7.99484	5.25064e-22	6.21204e-17	Up		BnaA01g25130D	7.4041	4.8656e-23	5.72253e-18	Up		BnaA03g17020D	3.59082	1.39963e-14	1.65874e-09	Up		BnaA02g10970D	-3.76924	5.07345e-13	5.99758e-08	Down		BnaA01g36280D	-3.13192	1.79836e-17	2.12527e-12	Down		BnaA02g04310D	-8.17864	1.65079e-08	0.00191709	Down		BnaA03g49430D	5.5316	5.50837e-17	6.53771e-12	Up		BnaA02g16530D	4.21952	4.95172e-11	5.82649e-06	Up		BnaA04g16490D	3.1867
BnaA01g35360D	-2.78203	3.36802e-07	0.0390916	Down		BnaA01g25300D	-1.95735	1.26527e-11	1.4653e-06	Down		BnaA03g17410D	6.65152	4.68246e-08	0.00551373	Up		BnaA02g11080D	3.09916	5.07909e-09	0.00059659	Up		BnaA01g36450D	-7.37734	1.27405e-23	1.50954e-18	Down		BnaA02g04510D	7.04815	1.18229e-12	1.3889e-07	Up		BnaA03g50580D	-5.48854	3.80268e-07	0.044748	Down		BnaA02g16830D	-2.00027	3.26946e-07	0.0380804	Down		BnaA04g17390D	9.05392
BnaA01g36380D	4.86006	9.95053e-08	0.0115727	Up		BnaA01g25370D	-7.79931	1.84547e-28	2.17678e-23	Down		BnaA03g19270D	5.60834	9.85298e-08	0.0115955	Up		BnaA02g12440D	-3.04936	3.97804e-07	0.0464141	Down		BnaA01g36460D	3.04582	2.66916e-08	0.00311323	Up		BnaA02g05010D	6.49171	1.06598e-09	0.000124345	Up		BnaA03g50790D	-6.44109	7.14546e-27	8.48717e-22	Down		BnaA02g17120D	-3.11132	7.897e-08	0.00922156	Down		BnaA04g18550D	7.92894
BnaA01g36450D	-10.7176	1.92943e-24	2.28421e-19	Down		BnaA01g25860D	-2.24606	3.26739e-09	0.000375195	Down		BnaA03g19400D	5.61117	7.80291e-13	9.24021e-08	Up		BnaA02g12930D	3.6721	4.75439e-08	0.00556929	Up		BnaA01g37260D	-2.69994	3.47028e-09	0.00040585	Down		BnaA02g05790D	-2.81584	4.65464e-11	5.44998e-06	Down		BnaA03g53280D	-7.66194	2.01844e-33	2.3979e-28	Down		BnaA02g22500D	3.94812	4.85469e-12	5.72111e-07	Up		BnaA04g18770D	7.0672
BnaA01g36550D	-1.78378	2.64017e-07	0.0306582	Down		BnaA01g26300D	2.21156	1.07726e-08	0.00123402	Up		BnaA03g20620D	-3.48792	7.80304e-09	0.000920064	Down		BnaA02g14260D	2.93557	1.74195e-08	0.00204323	Up		BnaA01g37280D	-4.81003	4.98143e-20	5.89477e-15	Down		BnaA02g05820D	4.03079	1.35319e-11	1.58645e-06	Up		BnaA03g55600D	8.41686	1.38165e-08	0.00163061	Up		BnaA02g23760D	8.33427	6.25593e-09	0.000733001	Up		BnaA04g18780D	6.72581
BnaA01g36810D	2.34905	1.18707e-09	0.000138839	Up		BnaA01g26430D	2.37788	9.30435e-15	1.08463e-09	Up		BnaA03g20730D	10.4335	1.23245e-07	0.0145013	Up		BnaA02g14340D	4.49325	3.06425e-08	0.00359154	Up		BnaA02g00450D	-2.12586	2.94494e-10	3.45186e-05	Down		BnaA02g05840D	-2.15724	1.04712e-09	0.00012215	Down		BnaA03g56540D	4.14109	8.14555e-19	9.67072e-14	Up		BnaA02g25420D	4.53445	1.1561e-11	1.36157e-06	Up		BnaA04g19410D	4.52096
BnaA01g37100D	-2.3887	1.92005e-07	0.022306	Down		BnaA01g26530D	2.03257	2.70734e-08	0.0030953	Up		BnaA03g21100D	-4.34464	8.0316e-15	9.51961e-10	Down		BnaA02g15280D	-6.51525	1.25387e-19	1.48727e-14	Down		BnaA02g00780D	1.48651	1.37948e-07	0.016051	Up		BnaA02g06200D	-2.29792	2.15113e-08	0.00249682	Down		BnaA03g56700D	3.15004	5.60971e-10	6.63281e-05	Up		BnaA02g25430D	4.17589	4.88025e-10	5.73185e-05	Up		BnaA04g19800D	8.73475
BnaA01g37170D	-2.87372	2.93385e-10	3.43621e-05	Down		BnaA01g26600D	-2.95951	2.00523e-19	2.35178e-14	Down		BnaA03g21970D	2.38663	1.87912e-07	0.0220992	Up		BnaA02g19970D	3.98667	1.805e-11	2.13016e-06	Up		BnaA02g00840D	3.56008	1.26996e-07	0.0147791	Up		BnaA02g07120D	-3.48143	3.56409e-16	4.20808e-11	Down		BnaA03g58530D	5.31038	3.4099e-10	4.03279e-05	Up		BnaA02g27900D	-2.8692	4.42528e-11	5.20771e-06	Down		BnaA04g20860D	10.354
BnaA01g37280D	-5.72815	1.69621e-14	1.9982e-09	Down		BnaA01g26640D	-8.28724	1.1329e-08	0.00129756	Down		BnaA03g22890D	3.35653	4.34173e-10	5.12823e-05	Up		BnaA02g23060D	-11.3544	5.5245e-15	6.5409e-10	Down		BnaA02g03390D	-2.76056	6.47899e-09	0.000757116	Down		BnaA02g07330D	-2.46573	8.93355e-09	0.00103864	Down		BnaA03g58620D	5.62293	4.82234e-08	0.00568597	Up		BnaA02g27940D	3.11473	2.42417e-13	2.86124e-08	Up		BnaA04g24250D	9.80254
BnaA02g00450D	-2.74527	1.37453e-13	1.6176e-08	Down		BnaA01g26810D	-2.40409	2.2899e-08	0.00261877	Down		BnaA03g22980D	-2.98862	2.83995e-10	3.35531e-05	Down		BnaA02g23870D	-2.45844	5.36257e-08	0.00628058	Down		BnaA02g03470D	-2.23263	7.42555e-10	8.69688e-05	Down		BnaA02g07620D	-2.0676	1.26979e-08	0.00147534	Down		BnaA04g03900D	-6.30127	1.08294e-14	1.28439e-09	Down		BnaA02g28260D	3.84569	7.73261e-11	9.09572e-06	Up		BnaA04g24450D	8.57837
BnaA02g00830D	-1.86179	5.35464e-09	0.000625272	Down		BnaA01g26870D	-11.2781	4.59591e-35	5.4347e-30	Down		BnaA03g22990D	-4.30362	8.97365e-08	0.0105615	Down		BnaA02g24040D	-3.10425	1.06754e-07	0.0124882	Down		BnaA02g04020D	-3.61325	6.08906e-09	0.00071161	Down		BnaA02g07880D	-4.47368	5.33586e-28	6.33207e-23	Down		BnaA04g08400D	-3.27243	3.34212e-10	3.95269e-05	Down		BnaA02g29000D	2.75515	5.38726e-08	0.00629512	Up		BnaA04g25170D	6.84423
BnaA02g01460D	3.16237	4.22299e-16	4.98085e-11	Up		BnaA01g26880D	-9.6368	3.17752e-16	3.71201e-11	Down		BnaA03g23790D	7.17388	4.1738e-14	4.9455e-09	Up		BnaA02g24130D	6.0652	1.07095e-24	1.27146e-19	Up		BnaA02g04030D	-3.20011	1.80827e-08	0.00211044	Down		BnaA02g07900D	-4.95697	1.782e-31	2.11543e-26	Down		BnaA04g08570D	-3.39988	3.18081e-12	3.76802e-07	Down		BnaA02g30040D	-4.6243	7.14003e-11	8.39953e-06	Down		BnaA04g25840D	7.25238
BnaA02g01510D	-2.21393	6.82762e-10	7.99043e-05	Down		BnaA01g27190D	2.23818	5.90055e-08	0.00673359	Up		BnaA03g24880D	-11.3644	4.56139e-18	5.41104e-13	Down		BnaA02g25420D	6.32068	2.88011e-09	0.000338554	Up		BnaA02g04510D	6.07311	7.88041e-12	9.26302e-07	Up		BnaA02g08140D	-2.08365	9.83688e-09	0.00114341	Down		BnaA04g08740D	4.55997	2.24308e-12	2.65751e-07	Up		BnaA02g30330D	5.86511	1.348e-14	1.5927e-09	Up		BnaA04g25870D	6.52882
BnaA02g01520D	4.68616	4.87671e-16	5.75164e-11	Up		BnaA01g27860D	3.62601	1.71684e-07	0.0195321	Up		BnaA03g25360D	-3.1584	1.06038e-11	1.25467e-06	Down		BnaA02g25550D	6.91855	2.41111e-07	0.0281603	Up		BnaA02g04770D	4.3795	2.09214e-10	2.45312e-05	Up		BnaA02g08150D	-2.19124	1.63035e-09	0.000190043	Down		BnaA04g09030D	-4.26795	1.25985e-14	1.4942e-09	Down		BnaA02g31460D	-2.96823	6.37437e-08	0.00744616	Down		BnaA04g26080D	10.3955
BnaA02g01560D	4.26019	2.9498e-08	0.0034369	Up		BnaA01g28110D	-2.41192	6.17797e-10	7.1148e-05	Down		BnaA03g25580D	3.62437	1.96412e-09	0.000231777	Up		BnaA02g25570D	3.9972	1.39923e-07	0.0163594	Up		BnaA02g04800D	3.07782	1.08081e-11	1.27015e-06	Up		BnaA02g08300D	-3.03855	3.56442e-08	0.00413309	Down		BnaA04g11170D	-3.90145	1.48649e-10	1.75877e-05	Down		BnaA02g31630D	2.73203	2.28597e-10	2.68666e-05	Up		BnaA05g05760D	4.24059
BnaA02g01690D	1.75468	2.69771e-07	0.0313252	Up		BnaA01g28120D	3.56014	1.99432e-07	0.0226764	Up		BnaA03g27100D	-3.57713	2.05856e-12	2.43698e-07	Down		BnaA02g27890D	3.3016	2.7282e-08	0.00319827	Up		BnaA02g05010D	4.98126	1.83092e-08	0.00213681	Up		BnaA02g08390D	-5.2378	1.12825e-17	1.33367e-12	Down		BnaA04g12120D	3.85817	5.90961e-15	7.00951e-10	Up		BnaA02g31800D	3.17987	2.64378e-07	0.0308043	Up		BnaA05g06210D	5.69586
BnaA02g02020D	3.18922	9.5003e-16	1.12022e-10	Up		BnaA01g28170D	2.50659	7.54489e-16	8.80911e-11	Up		BnaA03g27420D	4.25774	7.49571e-12	8.87005e-07	Up		BnaA02g27900D	-4.14533	3.2483e-12	3.83706e-07	Down		BnaA02g05020D	2.36168	5.20489e-10	6.09774e-05	Up		BnaA02g08420D	-3.59985	2.10945e-14	2.48521e-09	Down		BnaA04g12350D	-2.72249	2.19414e-10	2.5956e-05	Down		BnaA02g32040D	4.42681	7.83809e-09	0.000918185	Up		BnaA05g06810D	11.2284
BnaA02g02200D	-3.8829	2.3929e-28	2.83554e-23	Down		BnaA01g28200D	-3.11497	3.88218e-12	4.50232e-07	Down		BnaA03g27500D	-5.94801	1.77645e-24	2.10914e-19	Down		BnaA02g27940D	5.33642	4.8725e-14	5.76514e-09	Up		BnaA02g05110D	-1.67815	2.5791e-08	0.00300842	Down		BnaA02g08530D	-1.79017	2.50855e-07	0.0289522	Down		BnaA04g15630D	4.64618	4.75407e-08	0.00560553	Up		BnaA02g34260D	2.72331	3.49638e-09	0.000409923	Up		BnaA05g10380D	4.32759
BnaA02g02520D	-4.58806	1.04478e-07	0.0121501	Down		BnaA01g28260D	4.83113	4.65906e-14	5.42464e-09	Up		BnaA03g27860D	9.49705	8.70801e-08	0.0102492	Up		BnaA02g28200D	-3.29501	4.48813e-08	0.00525806	Down		BnaA02g05170D	3.4215	1.24096e-09	0.000145286	Up		BnaA02g08540D	-4.4659	1.85511e-10	2.16881e-05	Down		BnaA04g17930D	-8.30437	7.12939e-08	0.00840291	Down		BnaA02g34510D	4.63609	6.98522e-14	8.2478e-09	Up		BnaA05g14920D	9.79078
BnaA02g03310D	-3.61125	2.03093e-07	0.0235918	Down		BnaA01g28900D	1.9177	8.05497e-09	0.000923325	Up		BnaA03g27890D	3.46533	5.65965e-09	0.000667414	Up		BnaA02g28260D	4.09331	2.32877e-16	2.75913e-11	Up		BnaA02g06330D	5.87217	5.28687e-37	6.27736e-32	Up		BnaA02g08680D	-4.45914	1.06728e-07	0.0123428	Down		BnaA04g18330D	6.28322	2.81614e-10	3.33096e-05	Up		BnaA02g34520D	4.37409	2.77632e-10	3.26234e-05	Up		BnaA05g15510D	9.6186
BnaA02g03730D	2.02202	1.42253e-07	0.0165372	Up		BnaA01g29030D	-1.54093	5.79157e-08	0.00660946	Down		BnaA03g28360D	2.71135	1.27855e-08	0.00150711	Up		BnaA02g29390D	2.96139	4.58578e-10	5.39957e-05	Up		BnaA02g06340D	5.63267	2.4495e-31	2.9068e-26	Up		BnaA02g08850D	-1.81049	3.4513e-07	0.0397938	Down		BnaA04g18730D	-4.36856	1.42646e-08	0.00168348	Down		BnaA02g34540D	4.08296	6.17183e-15	7.29393e-10	Up		BnaA05g15530D	8.7538
BnaA02g03930D	-3.86961	2.74898e-07	0.0319195	Down		BnaA01g29610D	2.12893	1.2802e-10	1.4778e-05	Up		BnaA03g28370D	7.54892	1.67283e-39	1.98733e-34	Up		BnaA02g31460D	-10.2795	6.26206e-12	7.39455e-07	Down		BnaA02g06780D	5.63025	9.52904e-13	1.12143e-07	Up		BnaA02g09200D	-2.94864	1.56179e-09	0.000182066	Down		BnaA04g18740D	3.87536	1.07551e-07	0.0126704	Up		BnaA02g34850D	2.57745	9.24021e-09	0.00108218	Up		BnaA05g16030D	8.60449
BnaA02g04020D	-5.06919	1.46949e-19	1.73687e-14	Down		BnaA01g29740D	-8.17937	3.18705e-08	0.00364263	Down		BnaA03g28400D	2.58311	1.80243e-08	0.00212395	Up		BnaA02g32190D	3.64919	2.17419e-11	2.56554e-06	Up		BnaA02g06790D	4.82762	1.20985e-11	1.42169e-06	Up		BnaA02g09230D	-2.31383	5.53893e-10	6.4667e-05	Down		BnaA04g18780D	3.71205	5.61552e-08	0.00662025	Up		BnaA02g35140D	-2.1678	2.22953e-07	0.0259874	Down		BnaA05g16300D	6.52171
BnaA02g04080D	-2.61865	1.9896e-15	2.34547e-10	Down		BnaA01g30060D	1.88171	5.48817e-08	0.00626458	Up		BnaA03g30130D	-3.82707	3.12391e-07	0.0367191	Down		BnaA02g33040D	2.87446	4.16146e-09	0.000488939	Up		BnaA02g06890D	6.78889	4.37325e-22	5.17876e-17	Up		BnaA02g09260D	-2.46374	1.54884e-09	0.000180558	Down		BnaA04g18910D	-3.98055	2.15888e-08	0.00254715	Down		BnaA02g35320D	3.58249	3.95559e-17	4.68144e-12	Up		BnaA05g20100D	4.91756
BnaA02g04960D	-5.36785	2.25976e-23	2.67444e-18	Down		BnaA01g30490D	3.6394	5.4664e-15	6.37481e-10	Up		BnaA03g30400D	-3.96978	2.66989e-08	0.00314516	Down		BnaA02g33480D	-3.34636	1.51363e-08	0.00177577	Down		BnaA02g08820D	1.85382	1.06561e-10	1.25031e-05	Up		BnaA02g09840D	-2.32558	2.04469e-07	0.0236098	Down		BnaA04g19040D	2.71405	3.35428e-07	0.0394762	Up		BnaA02g35860D	3.22131	4.15271e-08	0.0048541	Up		BnaA05g24690D	9.89575
BnaA02g04970D	6.00386	1.11941e-14	1.31888e-09	Up		BnaA01g30510D	-1.64053	1.21095e-07	0.013792	Down		BnaA03g31560D	-7.75914	3.35069e-13	3.96876e-08	Down		BnaA02g34260D	2.51513	2.82506e-07	0.0329865	Up		BnaA02g09460D	1.48753	1.03983e-07	0.0121049	Up		BnaA02g09860D	-9.39151	9.87337e-14	1.16209e-08	Down		BnaA04g19340D	3.92987	5.1608e-10	6.10218e-05	Up		BnaA02g36020D	-3.74881	4.49344e-17	5.31781e-12	Down		BnaA05g27860D	4.72185
BnaA02g05110D	-3.40892	1.90486e-17	2.24891e-12	Down		BnaA01g30520D	-2.65558	1.20034e-07	0.0136719	Down		BnaA03g32230D	3.39881	6.68485e-11	7.90396e-06	Up		BnaA02g36020D	-5.68221	2.87529e-12	3.39667e-07	Down		BnaA02g09590D	1.99222	2.885e-07	0.0335255	Up		BnaA02g10290D	-5.41704	1.29915e-12	1.52611e-07	Down		BnaA04g19410D	4.32192	2.82732e-10	3.34416e-05	Up		BnaA02g36940D	3.71254	8.37537e-08	0.00977925	Up		BnaA05g31280D	9.16804
BnaA02g05120D	3.05266	5.6235e-12	6.60586e-07	Up		BnaA01g31480D	2.41013	1.49038e-12	1.72997e-07	Up		BnaA03g32320D	4.08153	2.56912e-18	3.04793e-13	Up		BnaA02g36380D	3.30099	4.19195e-11	4.9444e-06	Up		BnaA02g11740D	4.75276	4.162e-39	4.94237e-34	Up		BnaA02g11080D	2.95087	3.59701e-07	0.0414682	Up		BnaA04g20520D	2.854	2.06405e-08	0.0024354	Up		BnaA03g00640D	2.11676	4.14269e-07	0.0482263	Up		BnaA05g31340D	5.97856
BnaA02g06330D	6.68442	2.68844e-26	3.18429e-21	Up		BnaA01g31840D	1.67786	2.08209e-09	0.000239311	Up		BnaA03g33290D	-2.68126	1.53024e-08	0.00180348	Down		BnaA03g00380D	3.00643	2.05227e-09	0.000241323	Up		BnaA02g11850D	2.04718	3.8801e-10	4.54705e-05	Up		BnaA02g12150D	2.68781	2.65937e-07	0.0306857	Up		BnaA04g20540D	2.98935	8.05582e-09	0.000951103	Up		BnaA03g05220D	-5.78455	3.06687e-13	3.6194e-08	Down		BnaA05g33820D	5.72065
BnaA02g06340D	8.71117	9.81181e-36	1.16396e-30	Up		BnaA01g31880D	2.02637	1.09528e-11	1.26869e-06	Up		BnaA03g34260D	10.2691	1.37203e-09	0.000161948	Up		BnaA03g00640D	3.88726	8.61447e-10	0.000101373	Up		BnaA02g13270D	4.9019	1.62635e-08	0.00189844	Up		BnaA02g12560D	5.28904	1.94045e-07	0.0224085	Up		BnaA04g22640D	-2.9453	1.27535e-09	0.000150743	Down		BnaA03g05530D	-2.11162	1.72599e-07	0.020129	Down		BnaA05g34460D	5.62057
BnaA02g06890D	8.2874	1.82209e-08	0.00212465	Up		BnaA01g31990D	3.938	4.51113e-11	5.21627e-06	Up		BnaA03g35870D	-7.52977	1.71908e-21	2.04033e-16	Down		BnaA03g01330D	-4.3174	3.51729e-11	4.1492e-06	Down		BnaA02g13770D	-3.01592	1.12083e-08	0.00130895	Down		BnaA02g13100D	-2.97387	9.11221e-08	0.010543	Down		BnaA04g24630D	-5.05894	4.91129e-08	0.00579075	Down		BnaA03g05700D	-2.17714	2.07709e-07	0.024213	Down		BnaA05g34600D	9.27173
BnaA02g08820D	3.32771	2.12352e-12	2.49563e-07	Up		BnaA01g32040D	2.15968	1.40925e-13	1.63908e-08	Up		BnaA03g36070D	3.17266	1.04677e-10	1.23749e-05	Up		BnaA03g02940D	3.06534	8.00214e-11	9.43452e-06	Up		BnaA02g15190D	2.0556	2.546e-10	2.98473e-05	Up		BnaA02g13110D	2.71006	7.97427e-09	0.000927288	Up		BnaA04g24660D	-8.51223	8.20345e-08	0.00966711	Down		BnaA03g06490D	3.40478	4.83162e-08	0.00564667	Up		BnaA05g36150D	8.53575
BnaA02g09370D	3.2435	5.08957e-09	0.000594375	Up		BnaA01g32120D	2.41548	1.78144e-10	2.05548e-05	Up		BnaA03g36210D	-4.36776	2.274e-10	2.68696e-05	Down		BnaA03g04960D	-4.15702	5.70319e-10	6.71374e-05	Down		BnaA02g15400D	-5.03966	3.51066e-16	4.14483e-11	Down		BnaA02g13280D	-2.2073	3.56328e-07	0.0410807	Down		BnaA04g25000D	-3.36244	5.01393e-08	0.00591152	Down		BnaA03g06520D	-4.64656	1.97111e-07	0.0229797	Down		BnaA06g04750D	4.1606
BnaA02g10970D	1.99151	3.34048e-10	3.9121e-05	Up		BnaA01g32250D	3.78905	9.89749e-27	1.1665e-21	Up		BnaA03g37330D	7.31792	3.6792e-10	4.34627e-05	Up		BnaA03g05200D	-4.09342	2.06398e-13	2.44085e-08	Down		BnaA02g15480D	8.02303	5.6423e-31	6.69527e-26	Up		BnaA02g13350D	2.12917	6.24676e-09	0.000726742	Up		BnaA04g25100D	4.69796	4.77641e-14	5.66329e-09	Up		BnaA03g06940D	3.10334	1.88274e-09	0.000220862	Up		BnaA06g06210D	4.00258
BnaA02g13610D	-2.45852	4.48781e-11	5.26343e-06	Down		BnaA01g32290D	2.10242	5.74411e-12	6.65823e-07	Up		BnaA03g38280D	-3.45678	3.71427e-12	4.39621e-07	Down		BnaA03g05220D	-5.46982	6.37517e-09	0.000748648	Down		BnaA02g15490D	8.74622	2.06295e-43	2.45019e-38	Up		BnaA02g13620D	5.24902	1.09644e-23	1.29991e-18	Up		BnaA04g25180D	-2.83322	8.82931e-10	0.000104376	Down		BnaA03g07460D	-4.53599	8.4948e-08	0.00991819	Down		BnaA06g08060D	8.95875
BnaA02g13770D	-9.42078	5.20658e-13	6.1231e-08	Down		BnaA01g32320D	2.18674	1.06695e-08	0.00122223	Up		BnaA03g38770D	2.75666	4.50718e-09	0.000531591	Up		BnaA03g05390D	-3.8861	9.59991e-09	0.00112683	Down		BnaA02g15760D	-2.70085	2.32058e-13	2.73271e-08	Down		BnaA02g13880D	6.64612	4.30944e-27	5.11345e-22	Up		BnaA04g25240D	-9.46351	4.03963e-13	4.78814e-08	Down		BnaA03g07610D	2.41495	3.70529e-09	0.000434367	Up		BnaA06g10010D	7.17495
BnaA02g14780D	-3.44805	1.96662e-11	2.30798e-06	Down		BnaA01g32340D	-2.98484	7.40187e-10	8.52258e-05	Down		BnaA03g38920D	-2.75373	2.18743e-09	0.000258112	Down		BnaA03g06360D	6.1931	4.90515e-09	0.000576178	Up		BnaA02g15870D	3.4124	2.45021e-07	0.0284825	Up		BnaA02g14050D	-7.36698	1.58247e-21	1.87478e-16	Down		BnaA04g26640D	2.91023	1.83762e-08	0.00216843	Up		BnaA03g07690D	4.87932	8.9754e-09	0.00105118	Up		BnaA06g12970D	7.37747
BnaA02g14840D	9.37952	8.79355e-13	1.03385e-07	Up		BnaA01g32350D	3.94606	7.57142e-25	8.91444e-20	Up		BnaA03g39520D	-5.01062	7.61303e-24	9.03796e-19	Down		BnaA03g07460D	-6.26484	2.07527e-07	0.0242441	Down		BnaA02g16020D	3.27654	3.09822e-09	0.000362377	Up		BnaA02g14070D	-3.62579	2.7901e-07	0.0321896	Down		BnaA04g26750D	2.33411	1.37851e-07	0.0162371	Up		BnaA03g07990D	2.67303	1.08149e-07	0.0126214	Up		BnaA06g15400D	3.90418
BnaA02g15070D	-2.62112	3.92041e-07	0.0454893	Down		BnaA01g32940D	4.15767	2.60318e-10	3.00185e-05	Up		BnaA03g40160D	-3.42783	2.59148e-12	3.06776e-07	Down		BnaA03g07690D	5.72614	3.44112e-10	4.05236e-05	Up		BnaA02g16830D	1.67736	2.88852e-07	0.0335661	Up		BnaA02g14080D	2.52707	4.12683e-08	0.00478382	Up		BnaA04g29680D	-2.24505	3.11232e-07	0.0366323	Down		BnaA03g10340D	-2.6693	6.17895e-10	7.25582e-05	Down		BnaA06g16010D	7.51827
BnaA02g15200D	3.9329	5.19392e-13	6.10826e-08	Up		BnaA01g33040D	5.57879	3.72526e-09	0.000427645	Up		BnaA03g40550D	-2.94833	1.05709e-08	0.00124629	Down		BnaA03g08520D	4.24875	4.70928e-10	5.54489e-05	Up		BnaA02g16970D	3.89145	5.32045e-16	6.28079e-11	Up		BnaA02g14120D	-4.46153	1.41702e-07	0.0163768	Down		BnaA05g01050D	3.41355	4.23324e-13	5.01753e-08	Up		BnaA03g10960D	6.54339	5.02433e-17	5.94594e-12	Up		BnaA06g17370D	8.50038
BnaA02g15230D	-2.34911	2.87923e-11	3.37776e-06	Down		BnaA01g33230D	-1.47549	1.31099e-07	0.0149276	Down		BnaA03g40850D	-2.9269	2.89961e-09	0.000342094	Down		BnaA03g09170D	-3.39946	4.64441e-12	5.48505e-07	Down		BnaA02g17160D	-5.54123	4.28455e-09	0.000500958	Down		BnaA02g15090D	-4.36419	2.4869e-14	2.92952e-09	Down		BnaA05g01970D	8.91639	2.90315e-10	3.43373e-05	Up		BnaA03g11650D	2.45094	1.21207e-07	0.0141424	Up		BnaA06g17520D	5.98748
BnaA02g15480D	8.6504	3.40746e-38	4.04322e-33	Up		BnaA01g33370D	-4.67465	1.56962e-30	1.85301e-25	Down		BnaA03g41900D	-4.83654	1.89834e-20	2.25283e-15	Down		BnaA03g09200D	-3.7358	1.38086e-11	1.6299e-06	Down		BnaA02g17180D	1.54055	2.8958e-07	0.03365	Up		BnaA02g15480D	2.40278	1.13786e-08	0.00132228	Up		BnaA05g02380D	9.60208	9.43094e-09	0.0011133	Up		BnaA03g13250D	4.39121	4.18841e-08	0.00489571	Up		BnaA06g17950D	5.77165
BnaA02g15490D	7.22568	1.89564e-16	2.23636e-11	Up		BnaA01g33410D	-1.69085	2.92258e-07	0.0331882	Down		BnaA03g42010D	5.30646	1.49531e-13	1.77136e-08	Up		BnaA03g09430D	4.78025	1.61949e-07	0.0189289	Up		BnaA02g17260D	3.60725	1.58236e-13	1.86378e-08	Up		BnaA02g15490D	1.97056	1.47888e-07	0.0170902	Up		BnaA05g05360D	-2.66189	4.67061e-09	0.000551673	Down		BnaA03g13590D	2.33938	3.14961e-07	0.0366882	Up		BnaA06g18490D	8.52985
BnaA02g15680D	1.7982	9.84195e-08	0.0114469	Up		BnaA01g33430D	1.6504	5.5551e-08	0.0063407	Up		BnaA03g42190D	7.29338	2.13805e-22	2.53782e-17	Up		BnaA03g10160D	-4.03323	1.62452e-07	0.0189874	Down		BnaA02g17930D	3.36074	1.57295e-11	1.84809e-06	Up		BnaA02g15760D	-3.11129	5.97066e-14	7.02967e-09	Down		BnaA05g05380D	-2.9901	1.69862e-11	2.01121e-06	Down		BnaA03g13620D	-9.23592	1.31416e-11	1.54761e-06	Down		BnaA06g18730D	9.51041
BnaA02g16520D	-2.9163	3.21218e-16	3.78899e-11	Down		BnaA01g33660D	3.87088	2.37936e-29	2.80767e-24	Up		BnaA03g42750D	-6.63428	3.56624e-10	4.21291e-05	Down		BnaA03g13620D	-5.11759	7.57895e-11	8.9358e-06	Down		BnaA02g18010D	3.04094	1.35245e-16	1.59731e-11	Up		BnaA02g15870D	-2.93522	7.88863e-11	9.23127e-06	Down		BnaA05g06640D	-4.08538	1.54535e-12	1.83101e-07	Down		BnaA03g13780D	-4.45345	1.92934e-10	2.26784e-05	Down		BnaA06g18740D	7.29905
BnaA02g16680D	-1.93338	2.38676e-08	0.00278182	Down		BnaA01g33730D	6.77626	2.70272e-19	3.1694e-14	Up		BnaA03g42980D	3.33153	1.02032e-13	1.20878e-08	Up		BnaA03g14730D	2.70681	3.08633e-07	0.0360289	Up		BnaA02g18390D	4.92257	3.31541e-30	3.93383e-25	Up		BnaA02g16970D	3.66138	5.69634e-12	6.6842e-07	Up		BnaA05g07580D	3.47276	1.58712e-08	0.00187293	Up		BnaA03g15480D	4.47573	2.44494e-09	0.00028675	Up		BnaA06g18750D	6.08286
BnaA02g16970D	3.78668	1.37951e-14	1.62523e-09	Up		BnaA01g33750D	8.49062	1.52574e-39	1.80636e-34	Up		BnaA03g43830D	-6.14878	2.18272e-11	2.58187e-06	Down		BnaA03g15250D	3.07636	2.2674e-07	0.0264853	Up		BnaA02g18400D	-1.85102	2.95054e-07	0.0342847	Down		BnaA02g17160D	-5.72774	8.7175e-10	0.00010172	Down		BnaA05g07720D	5.16281	4.599e-13	5.45079e-08	Up		BnaA03g15590D	-4.40572	1.75248e-15	2.07184e-10	Down		BnaA06g20020D	6.24306
BnaA02g17180D	5.69994	4.86255e-08	0.00566142	Up		BnaA01g33780D	5.87394	1.37019e-18	1.6056e-13	Up		BnaA03g43960D	-3.75814	2.78088e-13	3.29398e-08	Down		BnaA03g15270D	2.75801	2.84281e-07	0.0331927	Up		BnaA02g21030D	4.73715	1.14276e-13	1.34624e-08	Up		BnaA02g17230D	1.9983	1.57535e-07	0.018202	Up		BnaA05g09780D	-6.62699	1.89351e-30	2.24932e-25	Down		BnaA03g15760D	2.43084	8.10147e-10	9.51129e-05	Up		BnaA06g20370D	11.4683
BnaA02g17260D	7.40582	1.32624e-33	1.57293e-28	Up		BnaA01g33790D	7.74965	1.0303e-27	1.21487e-22	Up		BnaA03g44890D	-5.44078	8.97092e-19	1.06436e-13	Down		BnaA03g15590D	-9.77556	1.03785e-09	0.000122112	Down		BnaA02g21330D	3.49614	6.29959e-24	7.46445e-19	Up		BnaA02g17260D	2.64537	5.21821e-08	0.00604587	Up		BnaA05g10620D	4.22547	2.00375e-08	0.00236429	Up		BnaA03g16980D	8.08414	6.76086e-08	0.00789696	Up		BnaA06g20500D	8.96228
BnaA02g17630D	-7.09404	8.12451e-26	9.62193e-21	Down		BnaA01g33820D	4.58947	4.49002e-09	0.00051528	Up		BnaA03g45030D	9.7279	5.73559e-09	0.000676364	Up		BnaA03g16670D	-3.77312	1.42115e-09	0.000167157	Down		BnaA02g21620D	8.37543	2.05709e-09	0.000240696	Up		BnaA02g20020D	-3.0746	1.86737e-17	2.20701e-12	Down		BnaA05g12830D	2.51622	4.08783e-07	0.0480994	Up		BnaA03g17520D	4.54463	1.49082e-16	1.76365e-11	Up		BnaA06g21490D	5.77484
BnaA02g18010D	2.65811	2.88269e-15	3.398e-10	Up		BnaA01g34560D	1.85942	3.91126e-07	0.0443693	Up		BnaA03g47290D	3.8395	6.05646e-16	7.18133e-11	Up		BnaA03g17020D	4.4993	2.6656e-18	3.1609e-13	Up		BnaA02g22290D	6.43345	8.91909e-10	0.00010445	Up		BnaA02g20130D	-4.46039	4.54167e-08	0.00526393	Down		BnaA05g14420D	-2.70371	1.33468e-08	0.00157522	Down		BnaA03g18750D	3.06822	7.57909e-14	8.9487e-09	Up		BnaA06g21830D	5.3768
BnaA02g18200D	-3.95248	8.01923e-08	0.00932997	Down		BnaA01g34610D	1.70736	2.79924e-07	0.0317907	Up		BnaA03g48470D	8.91413	1.98683e-10	2.3479e-05	Up		BnaA03g17030D	2.84928	6.71888e-08	0.00786647	Up		BnaA02g22490D	-6.23603	1.53171e-36	1.8186e-31	Down		BnaA02g20550D	-2.16566	2.43628e-09	0.000283826	Down		BnaA05g15530D	3.9785	8.92745e-08	0.0105191	Up		BnaA03g19130D	8.17754	2.41557e-08	0.00282535	Up		BnaA06g22170D	6.05314
BnaA02g18350D	8.35497	8.29891e-08	0.00965462	Up		BnaA01g34620D	2.78347	2.25354e-11	2.6082e-06	Up		BnaA03g48610D	-2.83003	2.6129e-08	0.00307808	Down		BnaA03g17410D	6.81867	4.73275e-09	0.000555975	Up		BnaA02g22590D	-2.42652	1.27361e-08	0.00148717	Down		BnaA02g20690D	-7.28321	5.17447e-20	6.12615e-15	Down		BnaA05g16240D	-9.7863	8.32428e-15	9.87318e-10	Down		BnaA03g19650D	5.62406	5.51399e-13	6.50546e-08	Up		BnaA06g23000D	4.92619
BnaA02g20630D	-2.41036	3.95274e-08	0.0046036	Down		BnaA01g34710D	5.31586	1.94177e-12	2.25329e-07	Up		BnaA03g49190D	3.85969	2.31164e-08	0.00272348	Up		BnaA03g17520D	3.42371	2.89892e-10	3.41437e-05	Up		BnaA02g22630D	1.98994	2.40564e-09	0.000281445	Up		BnaA02g21020D	-3.06349	2.25959e-10	2.64101e-05	Down		BnaA05g16260D	3.33796	6.81685e-08	0.00803516	Up		BnaA03g23200D	6.47786	1.69906e-18	2.01248e-13	Up		BnaA06g23240D	7.08862
BnaA02g20640D	2.13569	5.52543e-09	0.000645205	Up		BnaA01g35250D	4.51131	3.44893e-08	0.00394092	Up		BnaA03g50050D	3.75081	3.00457e-08	0.00353908	Up		BnaA03g21920D	6.47185	4.05888e-09	0.00047691	Up		BnaA02g22910D	-3.94911	1.15589e-08	0.00134982	Down		BnaA02g21230D	-3.75085	2.44121e-17	2.88491e-12	Down		BnaA05g16320D	-4.1871	7.8633e-18	9.33421e-13	Down		BnaA03g23490D	11.6193	4.58612e-20	5.43611e-15	Up		BnaA06g23720D	5.34505
BnaA02g21030D	4.10953	4.47621e-09	0.000522804	Up		BnaA01g35340D	4.56938	1.67672e-12	1.94611e-07	Up		BnaA03g52770D	6.22755	3.24566e-09	0.000382887	Up		BnaA03g23790D	3.6292	7.24792e-08	0.0084842	Up		BnaA02g23660D	-5.13684	1.83674e-12	2.1607e-07	Down		BnaA02g21280D	4.35177	2.75687e-12	3.23682e-07	Up		BnaA05g18920D	4.31258	7.73135e-17	9.17572e-12	Up		BnaA03g24060D	11.7756	3.99197e-24	4.73752e-19	Up		BnaA06g26180D	6.94147
BnaA02g21620D	7.48403	6.80166e-21	8.04419e-16	Up		BnaA01g35350D	7.19178	6.43576e-23	7.56858e-18	Up		BnaA03g53280D	-7.15978	2.0249e-35	2.40548e-30	Down		BnaA03g26460D	-7.85615	5.2995e-08	0.00620694	Down		BnaA02g23810D	-8.44133	1.06273e-08	0.00124117	Down		BnaA02g22290D	5.72933	3.81302e-09	0.00044392	Up		BnaA05g18930D	5.6331	6.92465e-13	8.20682e-08	Up		BnaA03g24220D	3.83739	8.81752e-14	1.04106e-08	Up		BnaA06g30420D	3.68496
BnaA02g22340D	2.83042	1.5882e-07	0.0184596	Up		BnaA01g35360D	-2.58246	4.26496e-07	0.0483698	Down		BnaA03g53850D	2.60032	1.77858e-07	0.0209177	Up		BnaA03g26540D	2.75256	2.49734e-07	0.0291664	Up		BnaA02g23960D	-6.24554	1.18817e-09	0.000139113	Down		BnaA02g22490D	-6.32211	2.00567e-30	2.38067e-25	Down		BnaA05g18950D	4.99281	1.67624e-14	1.98795e-09	Up		BnaA03g25060D	3.90966	3.63686e-15	4.2988e-10	Up		BnaA06g30530D	6.15738
BnaA02g22360D	3.10676	4.14443e-14	4.88065e-09	Up		BnaA01g35710D	-2.24111	1.2262e-07	0.0139649	Down		BnaA03g54590D	-2.77745	2.61636e-07	0.0307582	Down		BnaA03g27190D	3.87371	2.28669e-13	2.7041e-08	Up		BnaA02g24770D	-3.1608	6.02333e-19	7.12391e-14	Down		BnaA02g22910D	-3.97774	2.49374e-08	0.00289356	Down		BnaA05g18960D	10.2243	5.15045e-12	6.10039e-07	Up		BnaA03g25580D	3.6497	3.62048e-10	4.25352e-05	Up		BnaA06g31320D	3.4736
BnaA02g22490D	-5.32106	3.89563e-18	4.60117e-13	Down		BnaA01g36280D	2.02137	3.01007e-09	0.000345698	Up		BnaA03g56540D	6.06502	7.57422e-14	8.97379e-09	Up		BnaA03g27300D	2.74475	7.28635e-08	0.00852903	Up		BnaA02g24840D	-3.03663	5.44605e-08	0.0063453	Down		BnaA02g22990D	-5.2133	7.21067e-08	0.00834743	Down		BnaA05g19010D	5.67352	2.70821e-14	3.21153e-09	Up		BnaA03g26670D	3.38557	2.79757e-16	3.30893e-11	Up		BnaA06g32280D	7.11046
BnaA02g22590D	-3.28631	2.16384e-11	2.53914e-06	Down		BnaA01g36380D	4.42007	2.95843e-08	0.00338178	Up		BnaA03g56700D	6.18372	1.75254e-14	2.07694e-09	Up		BnaA03g28500D	-4.3411	3.74014e-07	0.0436448	Down		BnaA02g24990D	-4.6161	5.49376e-09	0.000642149	Down		BnaA02g23060D	-4.5674	3.52288e-09	0.000410187	Down		BnaA05g19020D	5.26159	2.69149e-09	0.000318005	Up		BnaA03g28780D	5.53175	2.31933e-11	2.7306e-06	Up		BnaA06g32290D	4.35395
BnaA02g23660D	-5.16415	2.13189e-24	2.52384e-19	Down		BnaA01g36640D	1.52889	2.93621e-07	0.0333424	Up		BnaA03g57560D	2.73269	2.67313e-09	0.000315381	Up		BnaA03g29040D	4.46167	9.28752e-09	0.00109021	Up		BnaA02g25080D	-8.0703	2.80367e-08	0.00326969	Down		BnaA02g23660D	-5.2127	2.41416e-12	2.83473e-07	Down		BnaA05g19880D	3.24114	6.53791e-09	0.00077201	Up		BnaA03g28890D	2.77845	5.83661e-11	6.86683e-06	Up		BnaA06g32980D	4.01499
BnaA02g23810D	-6.88481	9.67717e-44	1.14885e-38	Down		BnaA01g36950D	-1.90039	2.51951e-10	2.90567e-05	Down		BnaA03g57690D	3.28546	1.49187e-11	1.76498e-06	Up		BnaA03g29860D	-10.1918	1.5721e-11	1.85549e-06	Down		BnaA02g25420D	5.16607	1.25851e-17	1.48744e-12	Up		BnaA02g23820D	-5.63659	1.55044e-13	1.82429e-08	Down		BnaA05g20210D	3.76704	1.76983e-07	0.0208417	Up		BnaA03g28900D	-4.01878	1.93211e-19	2.28959e-14	Down		BnaA06g34800D	6.41084
BnaA02g24010D	-4.81521	2.55798e-18	3.02167e-13	Down		BnaA01g37210D	-2.01297	5.95251e-10	6.85568e-05	Down		BnaA03g58980D	4.14233	1.75326e-08	0.00206608	Up		BnaA03g29880D	-9.17314	6.89127e-08	0.00806788	Down		BnaA02g25430D	5.23685	4.86923e-17	5.75284e-12	Up		BnaA02g24090D	-2.54735	1.08336e-11	1.2704e-06	Down		BnaA05g23530D	2.36022	7.78888e-08	0.00917889	Up		BnaA03g29040D	4.52003	7.86785e-21	9.32899e-16	Up		BnaA06g37450D	6.82146
BnaA02g24020D	-1.81987	9.86127e-08	0.0114692	Down		BnaA02g00450D	-3.38385	4.13559e-26	4.87247e-21	Down		BnaA03g59950D	-4.00512	1.39702e-11	1.65279e-06	Down		BnaA03g30130D	-3.97118	1.31482e-08	0.00154282	Down		BnaA02g27900D	3.27971	8.59702e-16	1.0147e-10	Up		BnaA02g24120D	3.20456	7.85691e-08	0.00909312	Up		BnaA05g23700D	-2.6428	6.43183e-08	0.00758197	Down		BnaA03g29860D	-6.66083	6.47325e-15	7.65003e-10	Down		BnaA06g39100D	6.88292
BnaA02g24770D	-4.4692	4.68461e-26	5.54835e-21	Down		BnaA02g00470D	-1.6478	4.84708e-09	0.000556168	Down		BnaA04g04510D	2.94285	1.38403e-10	1.63588e-05	Up		BnaA03g30410D	-6.59952	8.75312e-13	1.03457e-07	Down		BnaA02g29910D	4.19727	2.86519e-14	3.37725e-09	Up		BnaA02g24250D	2.08807	1.71503e-07	0.0198108	Up		BnaA05g24230D	10.335	6.6928e-12	7.92629e-07	Up		BnaA03g29880D	-9.05043	2.03731e-12	2.40219e-07	Down		BnaA06g40020D	6.41278
BnaA02g24850D	6.65267	1.66878e-19	1.97238e-14	Up		BnaA02g00520D	-1.58284	5.70719e-08	0.00651356	Down		BnaA04g04850D	-4.67859	9.4722e-21	1.12416e-15	Down		BnaA03g30420D	-6.42232	2.60284e-15	3.08229e-10	Down		BnaA02g31440D	-4.94649	1.98935e-10	2.33273e-05	Down		BnaA02g25420D	4.85873	3.98305e-16	4.70235e-11	Up		BnaA05g26660D	3.07247	1.56473e-08	0.00184654	Up		BnaA03g30130D	-3.64304	4.78729e-09	0.00056108	Down		BnaA06g40230D	9.07984
BnaA02g24990D	-4.53372	3.54319e-07	0.0411209	Down		BnaA02g00720D	-1.98855	6.98772e-11	8.07459e-06	Down		BnaA04g05780D	-3.1108	4.04786e-08	0.00476697	Down		BnaA03g30430D	-5.98681	1.44632e-09	0.000170115	Down		BnaA02g31630D	2.54066	1.12516e-09	0.000131742	Up		BnaA02g25430D	3.41361	5.29858e-09	0.000616569	Up		BnaA05g26740D	3.14329	3.61918e-10	4.28015e-05	Up		BnaA03g31390D	-8.40541	1.83218e-09	0.000214936	Down		BnaA07g02200D	10.0891
BnaA02g25080D	-8.65107	2.20468e-08	0.00256998	Down		BnaA02g01290D	-3.02136	3.4032e-09	0.000390755	Down		BnaA04g06630D	2.86744	1.46125e-08	0.00172223	Up		BnaA03g31600D	2.80444	5.12159e-09	0.000601561	Up		BnaA02g31800D	10.0543	9.1205e-19	1.07864e-13	Up		BnaA02g26210D	-2.30496	3.14044e-10	3.66904e-05	Down		BnaA05g32630D	-2.64127	7.47482e-09	0.000882559	Down		BnaA03g32010D	3.26502	2.178e-11	2.56427e-06	Up		BnaA07g02300D	8.5764
BnaA02g25420D	6.76302	2.34035e-20	2.76721e-15	Up		BnaA02g01610D	-2.52936	3.01053e-16	3.51702e-11	Down		BnaA04g06980D	3.71333	3.89627e-14	4.61669e-09	Up		BnaA03g32230D	3.45403	1.65437e-10	1.94936e-05	Up		BnaA02g31990D	4.81267	5.57858e-15	6.58071e-10	Up		BnaA02g27940D	2.12562	1.42278e-07	0.0164431	Up		BnaA05g32640D	-2.56005	2.59597e-08	0.00306236	Down		BnaA03g32230D	2.04221	1.17057e-07	0.0136587	Up		BnaA07g02330D	3.68383
BnaA02g25430D	8.25797	2.10387e-29	2.49357e-24	Up		BnaA02g01830D	-2.29653	1.26199e-08	0.00144514	Down		BnaA04g08270D	-5.84549	5.86007e-08	0.00689883	Down		BnaA03g33530D	3.26184	8.57962e-09	0.00100726	Up		BnaA02g32040D	5.26939	9.10351e-08	0.0105994	Up		BnaA02g27990D	3.74722	6.68172e-09	0.000777258	Up		BnaA05g32910D	-3.06115	1.50137e-10	1.77633e-05	Down		BnaA03g34000D	3.38481	1.39085e-11	1.63789e-06	Up		BnaA07g02340D	5.36787
BnaA02g27900D	2.59057	3.90569e-07	0.0453196	Up		BnaA02g01890D	-2.87036	4.13173e-13	4.80128e-08	Down		BnaA04g08740D	10.4613	4.56089e-12	5.39799e-07	Up		BnaA03g33890D	4.26328	6.38913e-08	0.00748097	Up		BnaA02g32830D	-5.15025	1.36908e-07	0.0159305	Down		BnaA02g30200D	-2.04655	1.34084e-08	0.00155769	Down		BnaA05g34400D	4.70014	3.58032e-07	0.0421325	Up		BnaA03g34150D	-5.29351	1.55532e-18	1.84229e-13	Down		BnaA07g04280D	5.52733
BnaA02g28150D	-2.06346	1.87341e-09	0.000219007	Down		BnaA02g02150D	-4.117	1.47252e-13	1.71264e-08	Down		BnaA04g08950D	5.10641	1.73254e-08	0.00204169	Up		BnaA03g34120D	-9.96945	2.00252e-09	0.000235484	Down		BnaA02g33450D	4.2209	2.70913e-16	3.19883e-11	Up		BnaA02g30320D	-4.08842	3.55812e-15	4.1963e-10	Down		BnaA06g03860D	-4.14338	2.8578e-10	3.38015e-05	Down		BnaA03g34500D	-9.4502	1.93721e-14	2.28856e-09	Down		BnaA07g05020D	8.56364
BnaA02g28260D	2.70932	5.37594e-14	6.33032e-09	Up		BnaA02g02160D	-1.7326	1.02351e-08	0.00117261	Down		BnaA04g09030D	-6.15405	1.31439e-15	1.55836e-10	Down		BnaA03g34150D	-4.27546	1.96815e-11	2.32257e-06	Down		BnaA02g33910D	3.35847	6.31088e-13	7.42822e-08	Up		BnaA02g30330D	8.18473	2.99099e-08	0.00346939	Up		BnaA06g04560D	10.9278	5.5108e-15	6.53659e-10	Up		BnaA03g34560D	4.46889	2.84386e-07	0.0331326	Up		BnaA07g05870D	8.33612
BnaA02g29010D	2.1516	2.56765e-08	0.00299221	Up		BnaA02g02190D	-1.50548	2.47295e-07	0.0280997	Down		BnaA04g09760D	-2.71338	3.6239e-07	0.0425884	Down		BnaA03g34610D	3.61744	1.23382e-08	0.00144785	Up		BnaA02g34260D	4.21174	2.34683e-11	2.75685e-06	Up		BnaA02g31050D	-4.41299	1.33735e-13	1.5738e-08	Down		BnaA06g04570D	8.96426	2.62736e-18	3.11907e-13	Up		BnaA03g34920D	3.53795	2.33259e-10	2.74136e-05	Up		BnaA07g05890D	11.378
BnaA02g30040D	-2.60427	4.57826e-11	5.36934e-06	Down		BnaA02g02200D	-3.52624	6.66072e-30	7.86145e-25	Down		BnaA04g10260D	3.32501	4.02233e-10	4.75121e-05	Up		BnaA03g35660D	-4.43911	8.87989e-08	0.0103908	Down		BnaA02g34980D	1.78289	5.75832e-09	0.000673026	Up		BnaA02g31460D	-8.39054	7.9176e-32	9.39962e-27	Down		BnaA06g08600D	3.4796	1.2691e-08	0.00149788	Up		BnaA03g35700D	2.44178	1.3748e-07	0.016039	Up		BnaA07g06240D	4.319
BnaA02g30800D	8.6888	2.70816e-09	0.00031646	Up		BnaA02g02290D	-1.7538	1.70995e-09	0.000196608	Down		BnaA04g11170D	-9.21945	1.62368e-41	1.92896e-36	Down		BnaA03g36070D	3.91553	9.11275e-14	1.078e-08	Up		BnaA02g35050D	-5.51327	6.29797e-09	0.000735993	Down		BnaA02g31630D	2.48507	1.01715e-08	0.00118223	Up		BnaA06g13160D	5.873	6.84329e-17	8.12189e-12	Up		BnaA03g35720D	4.25053	2.90985e-15	3.43968e-10	Up		BnaA07g06810D	9.00681
BnaA02g30810D	6.62036	2.06219e-22	2.44009e-17	Up		BnaA02g02320D	-2.13231	9.13658e-08	0.0104151	Down		BnaA04g11780D	-3.19782	1.53118e-11	1.81145e-06	Down		BnaA03g36690D	-5.77751	2.94296e-07	0.0343591	Down		BnaA02g35440D	1.98812	5.91782e-10	6.93213e-05	Up		BnaA02g31800D	5.59293	5.16827e-13	6.0753e-08	Up		BnaA06g17220D	-3.77655	2.40956e-13	2.85624e-08	Down		BnaA03g36850D	-8.46837	8.80302e-09	0.00103104	Down		BnaA07g10020D	4.98928
BnaA02g31100D	9.91411	3.71425e-11	4.35678e-06	Up		BnaA02g02460D	-1.90071	2.19109e-10	2.52753e-05	Down		BnaA04g12120D	6.2802	4.87281e-24	5.78509e-19	Up		BnaA03g36700D	-4.1095	1.36367e-10	1.60709e-05	Down		BnaA02g35600D	4.97625	3.34051e-09	0.000390693	Up		BnaA02g32040D	5.42139	4.65795e-08	0.00539824	Up		BnaA06g17320D	-4.09267	1.28676e-14	1.52608e-09	Down		BnaA03g37060D	8.24106	1.327e-08	0.00155328	Up		BnaA07g11130D	4.64128
BnaA02g31590D	-5.14216	9.028e-12	1.06019e-06	Down		BnaA02g02520D	-4.67697	2.59172e-22	3.04664e-17	Down		BnaA04g12350D	-6.21819	1.07852e-33	1.28115e-28	Down		BnaA03g36810D	6.68779	1.11457e-12	1.31723e-07	Up		BnaA02g36020D	-5.49972	4.64746e-35	5.51723e-30	Down		BnaA02g34260D	2.56143	1.47819e-08	0.00171697	Up		BnaA06g17370D	5.05397	5.63357e-11	6.66755e-06	Up		BnaA03g37330D	4.56545	7.44655e-08	0.00869668	Up		BnaA07g11560D	7.1273
BnaA02g31620D	-2.19015	8.89212e-10	0.000104027	Down		BnaA02g02560D	-2.22614	2.26704e-10	2.61489e-05	Down		BnaA04g12720D	2.20131	3.70441e-07	0.0435342	Up		BnaA03g36860D	2.95435	2.65441e-09	0.00031205	Up		BnaA02g36710D	-8.99321	7.46343e-13	8.78438e-08	Down		BnaA02g34770D	-4.06927	3.03081e-10	3.54114e-05	Down		BnaA06g17710D	-3.2523	5.31902e-14	6.30655e-09	Down		BnaA03g39520D	-3.36706	6.01483e-08	0.00702731	Down		BnaA07g13080D	10.2819
BnaA02g31990D	4.27596	6.65109e-10	7.78397e-05	Up		BnaA02g02630D	-3.05993	2.52597e-15	2.94712e-10	Down		BnaA04g13120D	-4.14666	1.82168e-08	0.00214662	Down		BnaA03g37330D	5.98949	6.32203e-09	0.000742421	Up		BnaA03g02640D	2.09841	2.38435e-07	0.0277183	Up		BnaA02g34850D	2.36971	1.14743e-10	1.34225e-05	Up		BnaA06g18190D	4.23319	2.50506e-08	0.00295525	Up		BnaA03g40750D	-6.33607	1.71442e-28	2.03564e-23	Down		BnaA07g17380D	9.62276
BnaA02g32040D	9.21586	8.75802e-12	1.02849e-06	Up		BnaA02g02640D	-2.87648	8.02737e-15	9.35863e-10	Down		BnaA04g14230D	3.34238	9.91016e-09	0.00116841	Up		BnaA03g38220D	-2.50208	1.64579e-07	0.0192356	Down		BnaA03g03740D	4.38665	2.71918e-24	3.22247e-19	Up		BnaA02g35770D	-8.00196	1.0278e-07	0.0118874	Down		BnaA06g18340D	-4.71774	7.30536e-11	8.64538e-06	Down		BnaA03g40990D	5.32766	6.08278e-08	0.00710651	Up		BnaA07g17690D	9.72793
BnaA02g32610D	8.30978	1.00332e-07	0.0116686	Up		BnaA02g02690D	-1.68276	7.59895e-08	0.00866584	Down		BnaA04g15630D	9.42502	6.42225e-08	0.00756028	Up		BnaA03g38770D	4.79318	2.96325e-18	3.51373e-13	Up		BnaA03g05200D	1.58943	3.72337e-07	0.0432496	Up		BnaA02g35800D	-4.60179	3.7479e-08	0.00434516	Down		BnaA06g18640D	5.06112	3.62292e-08	0.00427283	Up		BnaA03g41540D	-3.3712	1.60538e-16	1.89915e-11	Down		BnaA07g20370D	3.65626
BnaA02g32830D	-9.22277	1.13022e-11	1.32698e-06	Down		BnaA02g02700D	-3.26539	1.05091e-21	1.23488e-16	Down		BnaA04g17880D	3.20482	3.06304e-09	0.000361362	Up		BnaA03g39520D	-4.00593	1.36535e-13	1.61485e-08	Down		BnaA03g05220D	-5.95451	6.08318e-25	7.21057e-20	Down		BnaA02g36020D	-5.47078	1.9697e-30	2.33799e-25	Down		BnaA06g19120D	-4.96081	6.78222e-16	8.04663e-11	Down		BnaA03g41810D	-3.33771	2.12357e-11	2.50025e-06	Down		BnaA07g22010D	10.9175
BnaA02g33230D	-2.96259	5.98004e-18	7.06243e-13	Down		BnaA02g03140D	-1.83951	1.26777e-09	0.000145839	Down		BnaA04g17960D	3.25918	1.76075e-08	0.00207489	Up		BnaA03g40290D	3.50805	2.57139e-10	3.02886e-05	Up		BnaA03g06260D	10.1277	3.09821e-18	3.6633e-13	Up		BnaA02g36380D	2.76399	1.67143e-11	1.95908e-06	Up		BnaA06g20630D	-7.02053	2.86794e-15	3.40209e-10	Down		BnaA03g41920D	-2.53213	6.12674e-10	7.19457e-05	Down		BnaA07g22530D	3.86802
BnaA02g33320D	4.50252	8.68571e-10	0.000101614	Up		BnaA02g03150D	-3.47768	4.61626e-24	5.43265e-19	Down		BnaA04g18330D	4.08942	2.44174e-11	2.88813e-06	Up		BnaA03g40750D	-6.15766	1.02342e-10	1.20635e-05	Down		BnaA03g07690D	7.56977	1.11939e-47	1.32961e-42	Up		BnaA02g36710D	-9.24064	1.13119e-13	1.33126e-08	Down		BnaA06g20870D	-3.53789	2.45347e-09	0.000289907	Down		BnaA03g42190D	4.7825	1.01868e-25	1.20921e-20	Up		BnaA07g22620D	3.93528
BnaA02g33650D	-3.66642	2.33537e-17	2.75688e-12	Down		BnaA02g03170D	-1.73154	7.44362e-08	0.00848922	Down		BnaA04g18360D	-2.58941	1.22242e-07	0.0143835	Down		BnaA03g41280D	-3.99973	2.41874e-08	0.00283583	Down		BnaA03g07930D	2.75151	8.89881e-16	1.05031e-10	Up		BnaA02g36880D	-8.50104	7.59159e-10	8.85947e-05	Down		BnaA06g21030D	-4.35111	1.85063e-18	2.19707e-13	Down		BnaA03g42690D	3.3203	2.57721e-11	3.03394e-06	Up		BnaA07g30360D	8.82569
BnaA02g33920D	3.47071	3.66137e-19	4.32686e-14	Up		BnaA02g03580D	-2.54104	5.84537e-17	6.83576e-12	Down		BnaA04g18550D	7.56154	3.0249e-17	3.58762e-12	Up		BnaA03g41540D	-3.66842	2.22897e-08	0.00261364	Down		BnaA03g07990D	5.14662	1.87475e-28	2.22381e-23	Up		BnaA03g00980D	-4.8639	7.33214e-11	8.58058e-06	Down		BnaA06g21830D	4.16042	1.59159e-09	0.000188097	Up		BnaA03g43840D	3.4763	4.61786e-10	5.42395e-05	Up		BnaA07g32150D	3.22811
BnaA02g34370D	6.72925	3.36608e-18	3.97578e-13	Up		BnaA02g03770D	-2.27221	8.20307e-16	9.57716e-11	Down		BnaA04g18590D	-2.90902	3.36092e-11	3.97506e-06	Down		BnaA03g41900D	-3.39495	2.92611e-11	3.45219e-06	Down		BnaA03g09250D	4.03655	2.24614e-25	2.6628e-20	Up		BnaA03g01080D	-1.85028	3.26414e-07	0.0376424	Down		BnaA06g22170D	3.56399	4.28252e-13	5.07589e-08	Up		BnaA03g44050D	3.89825	1.51832e-07	0.0177109	Up		BnaA07g36480D	5.55587
BnaA02g34830D	-2.02805	9.10865e-08	0.0105951	Down		BnaA02g04200D	-1.48153	1.72777e-07	0.0196564	Down		BnaA04g18770D	7.26564	2.90605e-13	3.44215e-08	Up		BnaA03g41960D	3.16235	2.01638e-10	2.37552e-05	Up		BnaA03g09300D	7.46212	2.02256e-23	2.39624e-18	Up		BnaA03g01120D	-2.32715	5.71484e-10	6.67167e-05	Down		BnaA06g22190D	3.94157	1.60037e-08	0.00188855	Up		BnaA03g44430D	4.56246	2.51691e-12	2.96733e-07	Up		BnaA07g36910D	3.98109
BnaA02g35010D	2.31854	1.59752e-10	1.87205e-05	Up		BnaA02g04450D	-1.59793	7.86496e-09	0.000901592	Down		BnaA04g18780D	9.19206	2.45337e-17	2.90982e-12	Up		BnaA03g42190D	5.53118	7.37432e-08	0.00863179	Up		BnaA03g11290D	2.93316	2.44254e-15	2.882e-10	Up		BnaA03g01470D	-4.19551	9.55877e-09	0.00111122	Down		BnaA06g22800D	2.30772	8.53884e-08	0.0100621	Up		BnaA03g44440D	3.85839	3.64762e-15	4.31148e-10	Up		BnaA07g38840D	5.03243
BnaA02g35050D	-8.85844	1.49858e-41	1.77881e-36	Down		BnaA02g04600D	-1.78328	7.40873e-08	0.00844951	Down		BnaA04g18820D	5.02591	1.92853e-20	2.28865e-15	Up		BnaA03g43540D	-3.50668	9.95525e-11	1.17351e-05	Down		BnaA03g11980D	4.39501	1.33098e-18	1.57402e-13	Up		BnaA03g01490D	-3.32855	5.11097e-13	6.008e-08	Down		BnaA06g24050D	3.45235	2.05062e-07	0.0241459	Up		BnaA03g44600D	8.04144	6.57727e-08	0.00768291	Up		BnaA08g04960D	10.4304
BnaA02g35440D	3.44599	1.43185e-13	1.685e-08	Up		BnaA02g04870D	2.7557	3.40201e-17	3.9795e-12	Up		BnaA04g19410D	3.01569	1.429e-10	1.68899e-05	Up		BnaA03g43830D	-6.18749	5.61e-13	6.63158e-08	Down		BnaA03g13170D	4.13276	4.03175e-15	4.75638e-10	Up		BnaA03g01520D	-2.01426	1.59796e-07	0.0184625	Down		BnaA06g26800D	-5.45098	1.12151e-10	1.32706e-05	Down		BnaA03g44610D	5.71802	2.38914e-08	0.00279451	Up		BnaA08g07390D	9.23189
BnaA02g36000D	10.2779	1.33875e-18	1.58165e-13	Up		BnaA02g04960D	-5.55082	4.27545e-26	5.03716e-21	Down		BnaA04g21740D	3.45577	3.88133e-13	4.59705e-08	Up		BnaA03g43960D	-3.45861	2.19765e-10	2.5889e-05	Down		BnaA03g14500D	-5.08268	1.66128e-07	0.0193241	Down		BnaA03g02470D	2.62871	1.03259e-09	0.000120457	Up		BnaA06g29750D	-4.45622	1.42437e-13	1.68865e-08	Down		BnaA03g44740D	-3.60594	1.71025e-12	2.01676e-07	Down		BnaA08g08690D	7.36479
BnaA02g36020D	-7.13804	5.94739e-58	7.06491e-53	Down		BnaA02g04970D	10.68	6.73654e-24	7.92702e-19	Up		BnaA04g22640D	-4.06255	2.09528e-08	0.00246883	Down		BnaA03g44050D	3.13749	2.89979e-08	0.00339914	Up		BnaA03g15590D	-3.78774	2.43284e-12	2.86141e-07	Down		BnaA03g03640D	2.34637	5.47745e-10	6.39498e-05	Up		BnaA06g30620D	-2.58296	1.68847e-08	0.00199249	Down		BnaA03g45150D	3.70514	1.06914e-07	0.0124776	Up		BnaA08g08740D	4.46403
BnaA02g36590D	-3.71651	1.05037e-07	0.0122151	Down		BnaA02g05110D	-3.76813	9.80025e-24	1.1531e-18	Down		BnaA04g24160D	7.9209	3.86895e-31	4.59538e-26	Up		BnaA03g44630D	-3.00506	2.36511e-07	0.027624	Down		BnaA03g16240D	4.4062	1.23287e-08	0.00143969	Up		BnaA03g03700D	-8.80368	1.25264e-09	0.00014608	Down		BnaA06g30630D	4.01463	2.28572e-08	0.00269665	Up		BnaA03g46250D	-3.29281	1.10636e-15	1.30815e-10	Down		BnaA08g08950D	12.1184
BnaA02g36710D	-6.64591	7.81549e-14	9.20024e-09	Down		BnaA02g05120D	2.56298	3.29151e-14	3.83336e-09	Up		BnaA04g24630D	-3.41077	1.5006e-10	1.77357e-05	Down		BnaA03g44780D	-9.2132	5.76625e-08	0.00675274	Down		BnaA03g16980D	8.36208	1.21961e-09	0.00014279	Up		BnaA03g03710D	-8.42902	6.33986e-08	0.00734175	Down		BnaA06g35330D	-6.94724	1.66328e-20	1.97513e-15	Down		BnaA03g46260D	-7.97001	3.09786e-26	3.67746e-21	Down		BnaA08g11690D	3.73568
BnaA02g37010D	2.44083	7.94743e-13	9.34403e-08	Up		BnaA02g05170D	1.67825	1.35136e-08	0.00154732	Up		BnaA04g24810D	-6.91379	1.1592e-08	0.00136657	Down		BnaA03g44890D	-3.80417	5.20749e-08	0.00609938	Down		BnaA03g17320D	-2.47166	1.01709e-13	1.19826e-08	Down		BnaA03g03890D	4.38562	1.15953e-17	1.37061e-12	Up		BnaA06g35340D	-7.48682	1.35832e-35	1.6137e-30	Down		BnaA03g46310D	-3.14687	1.82984e-08	0.00214089	Down		BnaA08g16750D	8.90647
BnaA03g01350D	1.96961	3.31557e-08	0.00386254	Up		BnaA02g05400D	9.57951	1.39517e-14	1.62582e-09	Up		BnaA04g25480D	3.00902	1.34011e-07	0.0157668	Up		BnaA03g45820D	4.86002	2.43433e-14	2.88088e-09	Up		BnaA03g17400D	-2.82686	1.34855e-09	0.000157866	Down		BnaA03g04040D	-4.82619	3.65366e-09	0.000425399	Down		BnaA06g35410D	5.08885	6.68445e-16	7.9307e-11	Up		BnaA03g46430D	-3.60526	3.76907e-14	4.4515e-09	Down		BnaA08g16760D	7.1582
BnaA03g03200D	-2.03812	1.54007e-08	0.0017962	Down		BnaA02g05480D	8.09623	3.56224e-07	0.0404247	Up		BnaA04g25630D	6.94748	2.06969e-09	0.000244226	Up		BnaA03g46260D	-7.74921	2.44332e-14	2.8915e-09	Down		BnaA03g17760D	3.01397	3.75938e-10	4.40573e-05	Up		BnaA03g04090D	2.52068	3.3217e-09	0.000386792	Up		BnaA06g35830D	2.77535	3.2886e-10	3.88946e-05	Up		BnaA03g46580D	-4.5039	1.63045e-18	1.93125e-13	Down		BnaA08g17840D	5.67
BnaA03g03740D	6.24383	1.4212e-24	1.68266e-19	Up		BnaA02g05770D	-1.80223	1.81002e-09	0.000208089	Down		BnaA04g25840D	7.8138	7.38264e-13	8.74274e-08	Up		BnaA03g46380D	4.11836	3.42238e-07	0.0399436	Up		BnaA03g17770D	7.83921	1.33771e-07	0.0155663	Up		BnaA03g04590D	-1.83701	3.70726e-07	0.0427365	Down		BnaA06g37010D	-5.07701	5.28704e-25	6.27941e-20	Down		BnaA03g46790D	-4.47999	1.75879e-10	2.06757e-05	Down		BnaA08g18330D	3.68995
BnaA03g05200D	3.08309	2.78696e-11	3.26963e-06	Up		BnaA02g05820D	5.79314	7.11906e-14	8.28566e-09	Up		BnaA04g26080D	6.14027	3.78844e-09	0.000446876	Up		BnaA03g46580D	-7.94557	6.02283e-15	7.13066e-10	Down		BnaA03g17820D	3.59776	1.25992e-12	1.48255e-07	Up		BnaA03g05220D	-4.57983	1.20546e-11	1.41342e-06	Down		BnaA06g37220D	4.4349	2.54376e-10	3.00893e-05	Up		BnaA03g47170D	2.80211	3.86814e-08	0.00452182	Up		BnaA08g20120D	8.74079
BnaA03g05220D	-6.25026	3.44692e-26	4.08256e-21	Down		BnaA02g06380D	-2.33304	1.20185e-09	0.000138265	Down		BnaA04g26100D	-3.60806	9.00247e-12	1.06526e-06	Down		BnaA03g46790D	-7.1746	1.07643e-10	1.26873e-05	Down		BnaA03g18140D	-4.71687	1.83973e-13	2.16666e-08	Down		BnaA03g05390D	-2.94357	1.20136e-15	1.41758e-10	Down		BnaA06g38980D	2.98743	5.92257e-11	7.00948e-06	Up		BnaA03g47290D	3.31306	4.80622e-15	5.68052e-10	Up		BnaA08g20550D	5.43513
BnaA03g07690D	8.25847	5.85243e-50	6.95046e-45	Up		BnaA02g06410D	2.54385	1.03956e-13	1.20939e-08	Up		BnaA04g26750D	3.06055	9.47531e-11	1.12018e-05	Up		BnaA03g47290D	3.52454	4.74961e-13	5.61494e-08	Up		BnaA03g18530D	-2.81735	1.78091e-07	0.0207134	Down		BnaA03g05550D	-4.93433	6.10386e-20	7.22612e-15	Down		BnaA06g39650D	-2.77105	1.43603e-09	0.000169723	Down		BnaA03g48490D	4.54645	1.26999e-16	1.50253e-11	Up		BnaA08g20780D	8.65766
BnaA03g09300D	7.74303	9.32991e-09	0.00108876	Up		BnaA02g06580D	-3.17455	6.39383e-19	7.49491e-14	Down		BnaA04g28480D	-2.80072	6.52632e-09	0.000769577	Down		BnaA03g47590D	2.83098	2.39119e-09	0.000281133	Up		BnaA03g18670D	2.37079	3.0219e-09	0.000353468	Up		BnaA03g05910D	1.86926	1.27563e-07	0.0147467	Up		BnaA07g02200D	3.59318	3.81031e-07	0.0448374	Up		BnaA03g48540D	6.91581	5.57114e-14	6.57874e-09	Up		BnaA08g21410D	10.1528
BnaA03g09480D	2.04493	7.87607e-08	0.00916373	Up		BnaA02g07120D	-1.98381	4.38878e-07	0.0497688	Down		BnaA04g29210D	-2.6985	1.80962e-09	0.000213555	Down		BnaA03g48610D	-3.59335	1.7985e-11	2.1225e-06	Down		BnaA03g18750D	-2.66115	2.75681e-14	3.24959e-09	Down		BnaA03g05930D	1.94277	2.28142e-08	0.00264763	Up		BnaA07g02210D	9.37746	3.10857e-07	0.0365885	Up		BnaA03g48780D	-5.22063	4.65048e-11	5.4725e-06	Down		BnaA08g21770D	11.5459
BnaA03g10160D	-2.11067	3.74776e-09	0.000437798	Down		BnaA02g07140D	-3.25318	4.1241e-23	4.85072e-18	Down		BnaA04g29310D	-5.59137	6.29906e-17	7.47062e-12	Down		BnaA03g48750D	2.6672	2.24951e-07	0.0262767	Up		BnaA03g18900D	4.13279	1.69842e-08	0.00198248	Up		BnaA03g06360D	5.63268	4.64715e-09	0.000540891	Up		BnaA07g02530D	3.91231	8.02665e-13	9.51222e-08	Up		BnaA03g49250D	-4.27824	6.67822e-12	7.86835e-07	Down		BnaA08g27230D	3.51038
BnaA03g13140D	2.73484	1.18715e-09	0.000138847	Up		BnaA02g07200D	-2.52479	3.90303e-09	0.000448017	Down		BnaA04g29330D	2.82681	1.08884e-08	0.00128367	Up		BnaA03g49010D	-3.57873	1.85929e-07	0.0217258	Down		BnaA03g19270D	5.55194	7.588e-19	8.97411e-14	Up		BnaA03g06650D	-5.41321	8.38364e-21	9.92942e-16	Down		BnaA07g05870D	2.89384	4.59394e-08	0.00541685	Up		BnaA03g49430D	3.26188	3.84796e-12	4.53536e-07	Up		BnaA08g28660D	9.05347
BnaA03g13820D	2.26219	1.17085e-07	0.0136144	Up		BnaA02g07340D	-2.43184	2.98501e-16	3.48724e-11	Down		BnaA04g29680D	-3.41192	2.22073e-09	0.000262037	Down		BnaA03g49930D	-8.90305	3.69451e-07	0.0431134	Down		BnaA03g19280D	-2.03408	2.06045e-12	2.42365e-07	Down		BnaA03g06940D	2.4494	3.63462e-08	0.00421419	Up		BnaA07g08050D	5.15578	1.51169e-08	0.00178398	Up		BnaA03g49640D	4.22739	1.477e-08	0.00172862	Up		BnaA08g28810D	6.4454
BnaA03g14500D	-8.55274	7.86701e-09	0.000918253	Down		BnaA02g07460D	-9.15528	2.85322e-11	3.3012e-06	Down		BnaA05g01050D	4.42208	3.33479e-19	3.95679e-14	Up		BnaA03g50010D	3.98292	5.57435e-11	6.57406e-06	Up		BnaA03g19400D	4.04752	1.52922e-32	1.81498e-27	Up		BnaA03g06970D	2.42814	3.16034e-07	0.0364482	Up		BnaA07g08710D	-4.17873	2.78584e-12	3.30027e-07	Down		BnaA03g49930D	-7.99128	9.9204e-08	0.0115797	Down		BnaA08g31000D	5.81605
BnaA03g15740D	4.24487	6.59953e-10	7.72369e-05	Up		BnaA02g07680D	-5.39106	5.48608e-08	0.00626225	Down		BnaA05g04000D	-3.92866	2.01826e-07	0.023734	Down		BnaA03g50050D	3.63743	6.54907e-08	0.00766798	Up		BnaA03g20190D	2.6129	1.34392e-10	1.5766e-05	Up		BnaA03g07460D	-9.53861	1.26473e-15	1.49226e-10	Down		BnaA07g09530D	-3.18494	5.72646e-08	0.00675092	Down		BnaA03g50010D	3.12846	6.96593e-13	8.21805e-08	Up		BnaA08g31050D	3.68078
BnaA03g16980D	9.78335	7.59629e-15	8.95125e-10	Up		BnaA02g07690D	-1.82815	1.77247e-08	0.00202829	Down		BnaA05g04610D	-3.00643	9.91859e-09	0.00116939	Down		BnaA03g50730D	5.70944	2.13998e-11	2.52524e-06	Up		BnaA03g20590D	-1.86962	4.46718e-08	0.00520645	Down		BnaA03g07490D	-2.90016	3.51605e-15	4.14672e-10	Down		BnaA07g09540D	-2.91774	8.85075e-09	0.00104488	Down		BnaA03g50730D	4.33023	2.29607e-10	2.6985e-05	Up		BnaA09g03080D	6.45704
BnaA03g17000D	-3.04457	1.26763e-10	1.48571e-05	Down		BnaA02g07880D	-6.30286	9.388e-35	1.11001e-29	Down		BnaA05g05360D	-3.29571	5.08284e-11	6.01066e-06	Down		BnaA03g50940D	2.85764	4.01075e-09	0.000471276	Up		BnaA03g20600D	-1.87567	2.76045e-08	0.00321949	Down		BnaA03g07690D	6.65012	4.91613e-10	5.74046e-05	Up		BnaA07g09660D	-3.296	8.14345e-11	9.63679e-06	Down		BnaA03g50790D	-4.2095	4.02267e-10	4.72559e-05	Down		BnaA09g03960D	4.31832
BnaA03g17410D	5.97381	7.78591e-11	9.12875e-06	Up		BnaA02g07900D	-6.17839	1.50106e-42	1.77826e-37	Down		BnaA05g05380D	-4.0288	7.24056e-13	8.57456e-08	Down		BnaA03g52240D	-5.32614	6.97638e-08	0.00816731	Down		BnaA03g20620D	-1.64669	1.51263e-07	0.0175982	Down		BnaA03g07800D	-2.35549	3.96648e-07	0.0457145	Down		BnaA07g10480D	-3.4609	1.2036e-09	0.000142264	Down		BnaA03g50950D	2.33211	1.65526e-08	0.00193689	Up		BnaA09g04230D	3.86982
BnaA03g17750D	-1.76978	1.34396e-07	0.0156242	Down		BnaA02g07960D	-2.21197	2.1305e-09	0.000244851	Down		BnaA05g05390D	-2.76525	5.05229e-08	0.00594862	Down		BnaA03g52350D	6.53358	2.58418e-24	3.06792e-19	Up		BnaA03g20660D	-2.4254	9.45715e-12	1.1115e-06	Down		BnaA03g07930D	2.50346	5.04462e-10	5.8903e-05	Up		BnaA07g10570D	-2.53458	5.38461e-08	0.00634814	Down		BnaA03g52060D	-8.16786	1.63379e-08	0.00191179	Down		BnaA09g05880D	6.57358
BnaA03g17760D	2.90222	1.03949e-11	1.22054e-06	Up		BnaA02g08020D	-1.79445	2.69063e-08	0.00307627	Down		BnaA05g05760D	4.37061	2.78305e-18	3.30164e-13	Up		BnaA03g52650D	-4.73025	4.37337e-13	5.17038e-08	Down		BnaA03g20710D	2.27347	3.55055e-09	0.000415226	Up		BnaA03g07990D	3.39087	1.16251e-11	1.36314e-06	Up		BnaA07g10870D	-2.21064	1.13534e-07	0.0133746	Down		BnaA03g52310D	-5.21205	1.17773e-10	1.38498e-05	Down		BnaA09g09070D	6.00602
BnaA03g18520D	2.67271	2.42802e-08	0.00282976	Up		BnaA02g08060D	-2.35616	2.39005e-07	0.0271613	Down		BnaA05g06640D	-5.74907	3.30198e-11	3.90538e-06	Down		BnaA03g53510D	4.16819	8.13e-14	9.61795e-09	Up		BnaA03g20920D	3.48187	7.90288e-12	9.28936e-07	Up		BnaA03g08080D	2.64334	3.36416e-11	3.9404e-06	Up		BnaA07g11760D	5.41405	2.5093e-11	2.97061e-06	Up		BnaA03g52350D	4.61714	2.06063e-22	2.44449e-17	Up		BnaA09g11270D	7.98082
BnaA03g18750D	-3.93426	1.64796e-22	1.94998e-17	Down		BnaA02g08140D	-3.57492	2.07503e-10	2.39375e-05	Down		BnaA05g07290D	3.99021	7.49872e-11	8.86566e-06	Up		BnaA03g53700D	4.69381	5.13512e-18	6.08866e-13	Up		BnaA03g21180D	-4.94283	2.2655e-27	2.68688e-22	Down		BnaA03g08200D	-2.1919	1.93122e-07	0.0223023	Down		BnaA07g13480D	3.69559	4.83924e-08	0.00570586	Up		BnaA03g52650D	-3.29511	6.54536e-14	7.72863e-09	Down		BnaA09g12760D	7.34098
BnaA03g19270D	8.06359	1.91513e-42	2.27346e-37	Up		BnaA02g08150D	-1.79881	5.96567e-10	6.87079e-05	Down		BnaA05g07300D	2.50798	8.9707e-08	0.0105582	Up		BnaA03g53860D	6.62119	7.7019e-08	0.00901453	Up		BnaA03g22120D	5.96264	1.00014e-07	0.0116438	Up		BnaA03g09190D	-1.79414	1.82105e-07	0.0210331	Down		BnaA07g14170D	-7.97575	1.16939e-16	1.38779e-11	Down		BnaA03g52660D	4.43736	6.82547e-09	0.000799679	Up		BnaA09g13680D	5.22913
BnaA03g19380D	-2.3519	7.6617e-13	9.00839e-08	Down		BnaA02g08230D	-1.57575	2.63424e-08	0.00301191	Down		BnaA05g07730D	2.52745	4.71079e-08	0.00554701	Up		BnaA03g54340D	-5.07268	1.39757e-12	1.65152e-07	Down		BnaA03g22890D	2.73094	5.206e-18	6.15474e-13	Up		BnaA03g09460D	-2.79367	2.68443e-11	3.145e-06	Down		BnaA07g16940D	3.36622	1.74637e-09	0.000206379	Up		BnaA03g53280D	-4.01478	6.40982e-12	7.55244e-07	Down		BnaA09g13690D	3.91073
BnaA03g19400D	5.39296	3.79132e-36	4.49783e-31	Up		BnaA02g08480D	-2.36557	1.04981e-13	1.2213e-08	Down		BnaA05g09780D	-8.39888	8.87297e-35	1.05404e-29	Down		BnaA03g54400D	2.92294	3.11844e-09	0.000366541	Up		BnaA03g24280D	5.84791	5.39338e-35	6.40269e-30	Up		BnaA03g09750D	-2.5501	4.70015e-10	5.4885e-05	Down		BnaA07g21190D	3.06624	7.41824e-08	0.00874276	Up		BnaA03g53510D	2.3355	5.31256e-09	0.000622552	Up		BnaA09g14070D	12.0351
BnaA03g19570D	-2.07844	2.19605e-10	2.57272e-05	Down		BnaA02g08520D	-1.52261	3.93783e-08	0.00449834	Down		BnaA05g09830D	-3.95261	3.6265e-18	4.30211e-13	Down		BnaA03g54590D	6.04763	1.79177e-12	2.11708e-07	Up		BnaA03g24600D	-8.47179	4.36935e-10	5.12e-05	Down		BnaA03g10000D	-4.55719	1.56387e-18	1.84985e-13	Down		BnaA07g22400D	3.26642	7.76342e-11	9.18716e-06	Up		BnaA03g53860D	5.47329	5.99837e-28	7.1218e-23	Up		BnaA09g14280D	9.8012
BnaA03g19970D	-3.57633	1.21774e-11	1.42963e-06	Down		BnaA02g08680D	-6.12975	4.17671e-11	4.82995e-06	Down		BnaA05g11350D	-4.16088	1.45316e-15	1.72284e-10	Down		BnaA03g55810D	6.84115	8.67771e-08	0.0101546	Up		BnaA03g24840D	2.06694	1.92012e-10	2.25167e-05	Up		BnaA03g10650D	-2.01129	6.93444e-09	0.000806593	Down		BnaA07g22620D	5.70693	5.00279e-11	5.92115e-06	Up		BnaA03g53920D	6.08281	2.4474e-09	0.000287036	Up		BnaA09g14680D	5.84601
BnaA03g20660D	-4.58475	1.55273e-24	1.83831e-19	Down		BnaA02g08820D	2.45489	6.15992e-09	0.000706482	Up		BnaA05g11930D	3.77519	5.56089e-09	0.000655779	Up		BnaA03g55860D	3.73255	3.66768e-14	4.33989e-09	Up		BnaA03g25630D	3.16167	1.64183e-15	1.93751e-10	Up		BnaA03g10890D	3.30827	1.73985e-12	2.04343e-07	Up		BnaA07g24460D	9.49245	9.13381e-08	0.010762	Up		BnaA03g54340D	-3.16809	7.9465e-10	9.32966e-05	Down		BnaA09g15220D	4.34031
BnaA03g20670D	-2.87133	2.4654e-14	2.90395e-09	Down		BnaA02g08840D	-1.65585	3.48418e-07	0.0395433	Down		BnaA05g11950D	2.39712	4.28879e-08	0.00505048	Up		BnaA03g56420D	-6.70854	1.42385e-08	0.00167056	Down		BnaA03g25640D	6.79093	7.44192e-15	8.77767e-10	Up		BnaA03g10910D	-1.98955	9.54932e-08	0.0110471	Down		BnaA07g30380D	4.47328	2.09196e-08	0.0024683	Up		BnaA03g54700D	8.11195	2.58903e-07	0.0301676	Up		BnaA09g15300D	8.16732
BnaA03g20740D	1.69417	1.23058e-07	0.0143082	Up		BnaA02g09150D	-1.44675	1.32678e-07	0.015107	Down		BnaA05g12530D	2.42937	3.21134e-08	0.00378251	Up		BnaA03g56880D	3.05959	2.06316e-09	0.000242601	Up		BnaA03g26030D	-2.26664	2.62046e-08	0.00305653	Down		BnaA03g10960D	4.94696	2.44973e-18	2.89723e-13	Up		BnaA07g32570D	3.42446	1.0825e-12	1.28274e-07	Up		BnaA03g55510D	3.16016	9.84251e-10	0.000115538	Up		BnaA09g20460D	4.12329
BnaA03g20780D	6.87689	4.44317e-15	5.23668e-10	Up		BnaA02g09370D	2.29473	1.04841e-07	0.0119456	Up		BnaA05g14370D	-5.52002	4.69998e-16	5.57319e-11	Down		BnaA03g57560D	4.69343	3.63888e-10	4.28518e-05	Up		BnaA03g26110D	1.55446	3.98258e-07	0.0462544	Up		BnaA03g12940D	-8.33276	6.08051e-09	0.000707412	Down		BnaA07g34210D	3.61115	1.90082e-08	0.00224293	Up		BnaA03g55570D	3.00004	6.07173e-09	0.000711431	Up		BnaA09g24260D	9.42273
BnaA03g21100D	-2.86905	3.37057e-10	3.94731e-05	Down		BnaA02g09410D	-1.61728	7.45597e-08	0.00850324	Down		BnaA05g19580D	2.73579	2.0503e-08	0.00241586	Up		BnaA03g57690D	4.64789	9.52675e-14	1.12693e-08	Up		BnaA03g26150D	2.29047	1.20383e-13	1.41815e-08	Up		BnaA03g13780D	-3.77295	7.46126e-08	0.00863626	Down		BnaA07g35600D	3.40538	5.36899e-11	6.35452e-06	Up		BnaA03g55810D	4.53372	7.18627e-12	8.46665e-07	Up		BnaA09g32150D	6.69088
BnaA03g21140D	-2.9159	9.63646e-09	0.00112449	Down		BnaA02g09420D	-1.78289	4.18338e-10	4.82068e-05	Down		BnaA05g20100D	-4.22273	1.00215e-12	1.18664e-07	Down		BnaA03g58980D	4.59764	2.51335e-09	0.000295477	Up		BnaA03g26160D	1.52718	1.36247e-07	0.0158538	Up		BnaA03g14010D	-1.7991	2.19282e-07	0.0253148	Down		BnaA07g35690D	5.63527	5.56245e-08	0.00655773	Up		BnaA03g55860D	4.14906	2.2347e-13	2.6377e-08	Up		BnaA09g41390D	4.55979
BnaA03g21180D	-3.95443	1.02415e-11	1.20254e-06	Down		BnaA02g09490D	-3.18607	4.19104e-23	4.92941e-18	Down		BnaA05g20710D	-3.35522	9.95683e-10	0.000117545	Down		BnaA03g59260D	5.00356	2.35586e-17	2.79273e-12	Up		BnaA03g26210D	-3.31631	3.34918e-08	0.00390468	Down		BnaA03g14730D	2.74522	4.86339e-08	0.00563589	Up		BnaA07g35780D	8.70592	2.2593e-09	0.000266973	Up		BnaA03g56290D	3.74172	7.40519e-08	0.00864844	Up		BnaA09g47700D	6.46225
BnaA03g21360D	3.5949	6.83824e-20	8.08376e-15	Up		BnaA02g09510D	-1.99715	1.58631e-11	1.83659e-06	Down		BnaA05g20730D	6.03482	1.33402e-13	1.58034e-08	Up		BnaA03g59540D	6.67676	1.1904e-11	1.40521e-06	Up		BnaA03g26940D	-2.23427	1.94579e-07	0.0226268	Down		BnaA03g15330D	-2.11667	3.31291e-09	0.000385775	Down		BnaA07g35800D	6.02482	1.83889e-08	0.00216991	Up		BnaA03g56700D	2.71464	4.8316e-09	0.000566248	Up		BnaA09g47780D	8.9884
BnaA03g21390D	5.40616	1.57289e-09	0.000183911	Up		BnaA02g09620D	-1.8227	5.47275e-10	6.30373e-05	Down		BnaA05g21120D	-9.27185	1.46525e-07	0.017237	Down		BnaA03g59550D	5.80116	3.47562e-09	0.000408469	Up		BnaA03g26970D	1.96656	1.42191e-09	0.000166447	Up		BnaA03g15540D	-4.00652	2.58133e-07	0.0297883	Down		BnaA07g35850D	4.48194	3.44689e-14	4.08728e-09	Up		BnaA03g57150D	3.92922	1.9871e-10	2.33567e-05	Up		BnaA09g48850D	9.70981
BnaA03g21510D	-3.86579	3.37594e-07	0.0391831	Down		BnaA02g09800D	-8.4841	7.49627e-40	8.87566e-35	Down		BnaA05g23360D	4.32554	6.97186e-13	8.25643e-08	Up		BnaA03g59760D	7.26687	9.3858e-16	1.11169e-10	Up		BnaA03g27500D	-4.27321	3.39034e-26	4.01996e-21	Down		BnaA03g15590D	-3.59972	3.66664e-10	4.28278e-05	Down		BnaA07g35900D	4.09154	5.25966e-10	6.21896e-05	Up		BnaA03g58530D	5.16519	1.8485e-11	2.17659e-06	Up		BnaA09g55520D	6.13284
BnaA03g21560D	2.26094	5.94282e-08	0.00691685	Up		BnaA02g10190D	4.75423	3.34963e-19	3.92754e-14	Up		BnaA05g23530D	3.8613	2.70933e-12	3.20725e-07	Up		BnaA03g60000D	6.06985	4.70263e-16	5.57088e-11	Up		BnaA03g27780D	2.57148	5.54786e-14	6.53782e-09	Up		BnaA03g15760D	2.04463	1.10343e-08	0.00128231	Up		BnaA07g35920D	4.02692	5.87007e-09	0.000693232	Up		BnaA03g58620D	-4.0262	1.3244e-19	1.56959e-14	Down		BnaA09g56980D	8.7106
BnaA03g22890D	4.98685	2.66842e-13	3.13935e-08	Up		BnaA02g10340D	4.92682	5.62809e-11	6.5059e-06	Up		BnaA05g23700D	-4.43688	1.72045e-17	2.04064e-12	Down		BnaA03g60440D	6.34174	6.54043e-14	7.73785e-09	Up		BnaA03g27910D	1.87141	3.43467e-10	4.0255e-05	Up		BnaA03g16980D	5.37686	7.94733e-08	0.00919761	Up		BnaA08g02930D	-3.23327	7.0686e-13	8.37728e-08	Down		BnaA03g59170D	-5.6309	2.1767e-12	2.56642e-07	Down		BnaA10g00670D	5.17296
BnaA03g22990D	-3.45508	1.05045e-10	1.23128e-05	Down		BnaA02g10980D	-2.67174	6.04166e-08	0.00689413	Down		BnaA05g24730D	4.90407	1.00162e-17	1.18809e-12	Up		BnaA04g00500D	3.47673	6.34717e-11	7.48446e-06	Up		BnaA03g27980D	1.79317	4.98459e-10	5.84e-05	Up		BnaA03g17400D	-2.76326	1.51297e-08	0.00175732	Down		BnaA08g04020D	3.40118	2.03616e-11	2.41073e-06	Up		BnaA03g59540D	5.10642	7.96632e-08	0.00930227	Up		BnaA10g01390D	3.37041
BnaA03g23790D	6.52421	1.11021e-11	1.30349e-06	Up		BnaA02g11080D	1.99511	1.68221e-11	1.94751e-06	Up		BnaA05g26470D	-5.68308	8.60841e-12	1.01866e-06	Down		BnaA04g00510D	-4.23469	8.33474e-09	0.000978523	Down		BnaA03g28360D	1.63331	7.54311e-08	0.008785	Up		BnaA03g17520D	2.45919	2.14781e-09	0.000250252	Up		BnaA08g04960D	4.63503	6.92955e-11	8.20078e-06	Up		BnaA03g59550D	5.39121	7.82643e-08	0.00913947	Up		BnaA10g07070D	5.5368
BnaA03g23810D	-1.97873	2.57114e-08	0.00299625	Down		BnaA02g11090D	5.28735	7.77123e-09	0.00089087	Up		BnaA05g26740D	3.26657	2.92876e-10	3.46018e-05	Up		BnaA04g00580D	-4.4933	3.86419e-09	0.000454081	Down		BnaA03g28400D	2.03871	1.98194e-08	0.00231275	Up		BnaA03g17760D	4.69933	3.41104e-15	4.02294e-10	Up		BnaA08g06730D	-9.12132	2.86978e-10	3.3943e-05	Down		BnaA03g59660D	3.92625	4.17427e-08	0.00487922	Up		BnaA10g12660D	6.48809
BnaA03g24280D	6.10783	9.15466e-09	0.00106834	Up		BnaA02g11690D	-2.01608	1.09787e-09	0.000126326	Down		BnaA05g27860D	-11.081	1.58498e-15	1.87909e-10	Down		BnaA04g00880D	-2.63361	2.05362e-08	0.0024083	Down		BnaA03g28420D	3.05919	5.09952e-10	5.97445e-05	Up		BnaA03g17770D	7.9214	1.19045e-07	0.0137638	Up		BnaA08g06790D	3.41067	2.62476e-11	3.10719e-06	Up		BnaA03g59760D	4.85811	4.24067e-08	0.00495663	Up		BnaA10g12910D	7.24316
BnaA03g24580D	-3.4148	1.56208e-15	1.84164e-10	Down		BnaA02g12010D	2.42161	1.4594e-15	1.7034e-10	Up		BnaA05g28870D	3.78302	1.19334e-10	1.41063e-05	Up		BnaA04g01640D	3.09558	6.02648e-08	0.00705688	Up		BnaA03g28890D	-2.59417	6.73747e-08	0.00784794	Down		BnaA03g17940D	-2.96797	1.36408e-11	1.59921e-06	Down		BnaA08g07050D	-3.23979	3.00693e-08	0.0035467	Down		BnaA03g60440D	4.04578	6.82361e-15	8.064e-10	Up		BnaA10g23290D	9.08757
BnaA03g24600D	-9.11625	1.96727e-11	2.30873e-06	Down		BnaA02g12160D	3.04525	6.51888e-08	0.00743674	Up		BnaA05g28930D	-3.69486	1.07772e-10	1.27404e-05	Down		BnaA04g02370D	2.68208	5.53013e-08	0.00647667	Up		BnaA03g29020D	2.60139	3.11017e-11	3.65284e-06	Up		BnaA03g18140D	-4.75247	1.02043e-14	1.20263e-09	Down		BnaA08g07390D	5.61269	4.91806e-08	0.00579868	Up		BnaA04g00030D	4.2646	1.01413e-11	1.19448e-06	Up		BnaA10g23700D	9.31184
BnaA03g24870D	-6.33597	8.35514e-08	0.00971986	Down		BnaA02g12230D	2.71959	8.87627e-09	0.00101724	Up		BnaA05g28970D	3.94042	3.57005e-12	4.22573e-07	Up		BnaA04g02410D	5.59258	2.48095e-09	0.000291677	Up		BnaA03g29230D	-2.35669	2.03313e-12	2.39153e-07	Down		BnaA03g18420D	6.08842	8.33849e-08	0.00964905	Up		BnaA08g08140D	-2.45618	4.52786e-08	0.00533911	Down		BnaA04g00190D	3.51448	2.90616e-11	3.4209e-06	Up		BnaA10g24340D	7.53403
BnaA03g24880D	-3.24094	5.88327e-15	6.93344e-10	Down		BnaA02g12690D	8.04046	1.77954e-07	0.0202436	Up		BnaA05g29070D	2.75597	8.75977e-10	0.00010342	Up		BnaA04g03060D	7.1076	1.86525e-13	2.20592e-08	Up		BnaA03g30240D	3.15729	1.03627e-12	1.2195e-07	Up		BnaA03g18840D	-3.00875	7.25292e-08	0.00839613	Down		BnaA08g08750D	-3.31392	3.11619e-10	3.68565e-05	Down		BnaA04g00450D	4.01835	1.37528e-09	0.000161375	Up		BnaA10g27590D	8.93121
BnaA03g25060D	-1.96985	8.33035e-10	9.74643e-05	Down		BnaA02g12710D	9.48221	1.19091e-13	1.38534e-08	Up		BnaA05g30450D	-3.39548	1.27319e-08	0.00150081	Down		BnaA04g03370D	-3.7219	1.41163e-09	0.000166038	Down		BnaA03g31400D	2.4322	4.60223e-09	0.000538056	Up		BnaA03g19810D	3.19591	2.97082e-09	0.000346017	Up		BnaA08g09290D	3.16055	5.03622e-09	0.000594808	Up		BnaA04g01430D	-6.11344	1.57378e-08	0.00184167	Down		BnaA10g27600D	8.84666
BnaA03g25120D	-2.37814	6.94396e-10	8.1263e-05	Down		BnaA02g12770D	-2.44966	3.25174e-07	0.0369141	Down		BnaA05g30860D	-2.31489	1.55976e-07	0.0183471	Down		BnaA04g03700D	-3.40719	6.47233e-10	7.61832e-05	Down		BnaA03g31510D	2.5355	5.53994e-09	0.000647541	Up		BnaA03g21180D	-3.27809	2.83998e-07	0.0327635	Down		BnaA08g10200D	8.06409	2.07585e-07	0.0244425	Up		BnaA04g02410D	4.63122	3.56551e-12	4.20256e-07	Up		BnaAnng00290D	4.28023
BnaA03g25360D	-1.77464	7.37511e-08	0.00858131	Down		BnaA02g13050D	2.23187	7.80375e-15	9.09808e-10	Up		BnaA05g32040D	-2.49889	9.90866e-08	0.0116609	Down		BnaA04g04150D	6.18067	1.6551e-11	1.95338e-06	Up		BnaA03g32320D	2.1056	2.10865e-12	2.4803e-07	Up		BnaA03g21190D	-2.77412	6.5569e-08	0.0075923	Down		BnaA08g10450D	4.48693	3.62567e-09	0.000428301	Up		BnaA04g03370D	-3.25495	1.80006e-11	2.11959e-06	Down		BnaAnng02310D	5.6375
BnaA03g25460D	-4.06632	6.07734e-25	7.19593e-20	Down		BnaA02g13090D	3.37504	2.16585e-17	2.53422e-12	Up		BnaA05g32660D	-3.09033	3.5461e-11	4.19397e-06	Down		BnaA04g04510D	2.55321	5.16829e-08	0.00605352	Up		BnaA03g32840D	2.26923	2.2237e-09	0.000260173	Up		BnaA03g21450D	2.09603	3.22058e-07	0.0371413	Up		BnaA08g11690D	-4.33539	3.90925e-18	4.64083e-13	Down		BnaA04g04010D	3.36775	4.25749e-07	0.0495564	Up		BnaAnng02360D	8.80968
BnaA03g25490D	-2.48161	2.86957e-10	3.36098e-05	Down		BnaA02g13100D	-1.75701	4.94245e-08	0.00564309	Down		BnaA05g33490D	-2.75686	1.44854e-08	0.00170727	Down		BnaA04g04730D	-5.67558	5.0857e-08	0.00595698	Down		BnaA03g33790D	1.73783	5.94828e-09	0.000695199	Up		BnaA03g21920D	-5.50764	2.28632e-09	0.000266379	Down		BnaA08g12920D	4.09093	3.4963e-11	4.13854e-06	Up		BnaA04g04150D	3.98435	1.05169e-08	0.00123138	Up		BnaAnng02380D	5.47127
BnaA03g25520D	5.55334	4.13239e-11	4.84696e-06	Up		BnaA02g13310D	2.20212	2.13592e-13	2.48337e-08	Up		BnaA05g34460D	2.72266	4.48192e-09	0.000528616	Up		BnaA04g05180D	-7.6717	4.16666e-29	4.94853e-24	Down		BnaA03g34230D	2.0562	6.07755e-09	0.000710271	Up		BnaA03g21990D	-3.60569	1.33796e-08	0.00155438	Down		BnaA08g14120D	3.60741	2.88824e-09	0.000341235	Up		BnaA04g05010D	3.40688	1.23508e-08	0.00144584	Up		BnaAnng03340D	11.2436
BnaA03g25870D	3.64591	4.70699e-09	0.000549725	Up		BnaA02g13350D	3.24616	9.32883e-21	1.09533e-15	Up		BnaA05g34600D	7.34319	4.71683e-09	0.000556294	Up		BnaA04g05190D	-6.63641	1.46953e-07	0.0171797	Down		BnaA03g34260D	4.8462	4.10927e-11	4.82502e-06	Up		BnaA03g22180D	2.67075	1.56117e-08	0.00181319	Up		BnaA08g14360D	4.09849	1.26656e-14	1.50214e-09	Up		BnaA04g05100D	3.12012	1.29741e-11	1.52792e-06	Up		BnaAnng03350D	7.43587
BnaA03g25930D	1.98142	1.19927e-09	0.000140264	Up		BnaA02g13390D	-1.55223	3.60555e-07	0.0409143	Down		BnaA05g36800D	3.37279	4.61073e-09	0.000543799	Up		BnaA04g05270D	4.30158	3.55786e-08	0.00416946	Up		BnaA03g35310D	3.04437	1.29908e-08	0.00151685	Up		BnaA03g22250D	-5.16241	1.00955e-11	1.18395e-06	Down		BnaA08g16140D	6.0115	1.06852e-09	0.000126305	Up		BnaA04g05180D	-9.44108	1.80611e-57	2.14573e-52	Down		BnaAnng04500D	5.80094
BnaA03g26110D	2.16604	6.2434e-10	7.3074e-05	Up		BnaA02g13720D	1.80054	2.77003e-07	0.0314601	Up		BnaA06g00980D	-3.1921	3.49478e-10	4.12852e-05	Down		BnaA04g05330D	-7.20209	7.48712e-11	8.82761e-06	Down		BnaA03g35870D	-4.7775	3.00849e-28	3.56855e-23	Down		BnaA03g23200D	2.50297	1.02175e-07	0.0118178	Up		BnaA08g16190D	-5.82758	4.91079e-18	5.82956e-13	Down		BnaA04g05190D	-11.6163	8.50262e-29	1.00959e-23	Down		BnaAnng06570D	6.56657
BnaA03g26130D	3.87914	1.2473e-10	1.4619e-05	Up		BnaA02g13750D	2.11512	1.48966e-07	0.0169561	Up		BnaA06g01010D	-3.10265	8.61769e-11	1.01883e-05	Down		BnaA04g05630D	-7.32419	7.84876e-12	9.26703e-07	Down		BnaA03g36110D	-2.73954	7.49924e-09	0.000876242	Down		BnaA03g23490D	3.1457	2.48093e-07	0.0286344	Up		BnaA08g19350D	-7.16068	9.13906e-17	1.08461e-11	Down		BnaA04g05330D	-10.9763	5.23704e-27	6.21747e-22	Down		BnaAnng11300D	4.78301
BnaA03g26140D	4.73938	4.41948e-28	5.23682e-23	Up		BnaA02g13880D	7.04934	2.00598e-29	2.36724e-24	Up		BnaA06g03860D	-4.96894	6.19035e-10	7.30988e-05	Down		BnaA04g05640D	-8.38235	1.26781e-32	1.50599e-27	Down		BnaA03g36680D	-8.7025	3.09756e-11	3.63809e-06	Down		BnaA03g23810D	-2.81723	2.23474e-14	2.63274e-09	Down		BnaA08g20060D	-4.95596	2.43568e-09	0.00028781	Down		BnaA04g05640D	-3.60179	6.24671e-15	7.38236e-10	Down		BnaAnng11310D	7.61801
BnaA03g26150D	2.50952	1.59024e-08	0.00185464	Up		BnaA02g14030D	-8.36938	1.71584e-08	0.00196359	Down		BnaA06g06900D	-3.62251	7.08222e-15	8.39449e-10	Down		BnaA04g06110D	6.36829	1.1879e-11	1.40227e-06	Up		BnaA03g37290D	2.71185	1.92697e-12	2.26679e-07	Up		BnaA03g24160D	-1.89412	1.68068e-07	0.0194156	Down		BnaA08g21440D	6.03823	3.95235e-10	4.67401e-05	Up		BnaA04g06110D	4.586	1.20634e-16	1.42725e-11	Up		BnaAnng11320D	7.61943
BnaA03g26170D	1.93152	4.44986e-08	0.00518164	Up		BnaA02g14630D	-2.29744	4.01851e-12	4.66002e-07	Down		BnaA06g10230D	4.27348	3.47654e-07	0.0408577	Up		BnaA04g06520D	4.2919	9.7804e-08	0.011443	Up		BnaA03g37330D	6.53973	4.45695e-34	5.29067e-29	Up		BnaA03g24220D	3.25168	6.01471e-11	7.04045e-06	Up		BnaA08g21770D	3.80113	1.26236e-12	1.49578e-07	Up		BnaA04g06300D	-4.63055	2.53044e-21	3.0008e-16	Down		BnaAnng11330D	7.9427
BnaA03g26180D	2.72755	2.18664e-10	2.56172e-05	Up		BnaA02g14840D	4.17123	1.84454e-09	0.000212042	Up		BnaA06g11540D	3.29117	4.41331e-09	0.000520541	Up		BnaA04g06630D	2.74021	9.7822e-09	0.00114819	Up		BnaA03g37820D	5.59857	3.82356e-09	0.000447112	Up		BnaA03g25440D	-3.5003	4.83898e-12	5.67879e-07	Down		BnaA08g21880D	4.56879	3.70538e-20	4.39985e-15	Up		BnaA04g06830D	-5.97706	5.42417e-21	6.43176e-16	Down		BnaAnng11340D	9.58305
BnaA03g27090D	1.93246	1.29129e-07	0.0150129	Up		BnaA02g15110D	-2.82087	2.90696e-14	3.38579e-09	Down		BnaA06g12190D	2.26817	2.64323e-07	0.0310733	Up		BnaA04g06830D	-7.40546	4.26742e-17	5.05808e-12	Down		BnaA03g38170D	2.49404	1.72181e-13	2.02793e-08	Up		BnaA03g25640D	4.91985	2.00483e-11	2.34942e-06	Up		BnaA08g22390D	3.2699	2.18365e-08	0.00257631	Up		BnaA04g06860D	-7.62928	3.12592e-22	3.70799e-17	Down		BnaAnng16070D	5.23789
BnaA03g27100D	-3.97064	1.15008e-27	1.36265e-22	Down		BnaA02g15140D	1.51772	1.00767e-07	0.0114824	Up		BnaA06g12250D	-9.91112	1.49102e-09	0.000175982	Down		BnaA04g06860D	-6.07829	2.23352e-10	2.63111e-05	Down		BnaA03g41540D	3.92193	4.55954e-26	5.40612e-21	Up		BnaA03g25920D	-2.52526	3.162e-12	3.71181e-07	Down		BnaA08g23220D	3.5544	1.10858e-10	1.31178e-05	Up		BnaA04g07870D	-2.97168	3.12297e-12	3.68126e-07	Down		BnaAnng20040D	10.4848
BnaA03g27250D	1.96554	3.33627e-08	0.00388658	Up		BnaA02g15200D	7.22379	2.81482e-25	3.31501e-20	Up		BnaA06g13480D	-4.73859	4.64675e-10	5.48823e-05	Down		BnaA04g06980D	3.09941	2.52861e-08	0.0029645	Up		BnaA03g41550D	4.54884	6.50977e-14	7.6706e-09	Up		BnaA03g26150D	1.97134	7.12101e-08	0.00824399	Up		BnaA08g23390D	4.04388	5.36796e-08	0.00632856	Up		BnaA04g08340D	5.48417	3.05252e-07	0.0355588	Up		BnaAnng21810D	4.2366
BnaA03g27460D	-3.91768	2.83609e-07	0.0329287	Down		BnaA02g15230D	-1.58641	1.44354e-07	0.0164322	Down		BnaA06g13640D	-4.28444	1.99214e-12	2.35838e-07	Down		BnaA04g07530D	-4.415	8.0774e-09	0.000948351	Down		BnaA03g42190D	6.70753	1.04817e-39	1.24477e-34	Up		BnaA03g26220D	-3.50651	3.30831e-11	3.87509e-06	Down		BnaA08g28060D	-3.55863	3.14515e-12	3.72581e-07	Down		BnaA04g08400D	-3.14215	1.64547e-10	1.93443e-05	Down		BnaAnng21920D	9.33505
BnaA03g27500D	-4.78437	9.93647e-35	1.1786e-29	Down		BnaA02g15480D	2.0516	2.14541e-09	0.000246561	Up		BnaA06g13830D	-3.67056	4.00897e-15	4.75207e-10	Down		BnaA04g07660D	2.91056	7.68736e-09	0.000902603	Up		BnaA03g42690D	-3.70463	1.47759e-10	1.73322e-05	Down		BnaA03g26370D	-2.08595	1.25599e-08	0.00145932	Down		BnaA08g28590D	-3.75493	6.43515e-09	0.000759895	Down		BnaA04g08570D	-2.76535	9.64274e-10	0.000113196	Down		BnaAnng22580D	11.0996
BnaA03g27660D	2.37039	6.33399e-08	0.00737138	Up		BnaA02g15510D	-3.34894	1.40526e-07	0.0159983	Down		BnaA06g14090D	-7.20586	9.43533e-20	1.11959e-14	Down		BnaA04g07770D	-4.79439	2.28762e-08	0.00268232	Down		BnaA03g42830D	-2.9798	8.70737e-09	0.00101725	Down		BnaA03g26670D	2.31856	8.9142e-11	1.04304e-05	Up		BnaA08g30180D	-2.68881	6.52707e-09	0.000770736	Down		BnaA04g08740D	4.71555	3.02961e-14	3.57863e-09	Up		BnaAnng23070D	5.22538
BnaA03g27980D	2.72446	6.60418e-15	7.78264e-10	Up		BnaA02g15690D	3.6485	3.27522e-09	0.000376087	Up		BnaA06g16140D	-2.68459	1.42048e-07	0.0167114	Down		BnaA04g07870D	-4.81762	1.15443e-12	1.36433e-07	Down		BnaA03g42870D	2.54604	9.68939e-09	0.00113182	Up		BnaA03g26710D	-4.8779	6.78884e-20	8.03697e-15	Down		BnaA08g30400D	-2.51369	1.35781e-07	0.0159936	Down		BnaA04g09350D	-2.18014	4.05766e-07	0.0472393	Down		BnaAnng25570D	3.25512
BnaA03g27990D	8.89996	6.954e-41	8.25398e-36	Up		BnaA02g15750D	5.36996	1.47135e-08	0.00168436	Up		BnaA06g16200D	9.86641	1.4533e-08	0.00171287	Up		BnaA04g08160D	3.84657	2.82605e-15	3.34655e-10	Up		BnaA03g43210D	2.52308	3.88591e-12	4.56929e-07	Up		BnaA03g28520D	-5.87761	2.19369e-13	2.58029e-08	Down		BnaA08g31060D	3.96306	8.48914e-09	0.00100224	Up		BnaA04g10120D	-9.68685	3.70307e-16	4.37973e-11	Down		BnaAnng25620D	5.18312
BnaA03g28360D	2.54838	2.27668e-13	2.67868e-08	Up		BnaA02g15760D	-2.2401	1.7784e-11	2.05873e-06	Down		BnaA06g17320D	-4.90151	4.12646e-17	4.89406e-12	Down		BnaA04g08740D	5.98741	1.77631e-10	2.09288e-05	Up		BnaA03g43350D	-3.93282	1.20404e-13	1.41838e-08	Down		BnaA03g28900D	-3.90206	4.43601e-19	5.24927e-14	Down		BnaA09g00200D	-2.37315	3.75557e-08	0.00442901	Down		BnaA04g12350D	-2.51091	1.17012e-10	1.37606e-05	Down		BnaAnng25630D	10.33
BnaA03g28370D	6.29286	7.42748e-33	8.80788e-28	Up		BnaA02g15870D	-5.17748	1.50102e-27	1.76976e-22	Down		BnaA06g17530D	-3.09182	7.56032e-10	8.92647e-05	Down		BnaA04g08950D	-2.57413	2.54588e-07	0.0297326	Down		BnaA03g43840D	-5.73972	2.05176e-23	2.43082e-18	Down		BnaA03g29040D	3.10944	7.19089e-13	8.45109e-08	Up		BnaA09g02410D	2.87779	2.47314e-07	0.0291151	Up		BnaA04g12410D	-3.38653	1.8659e-08	0.00218299	Down		BnaAnng25730D	9.64346
BnaA03g28770D	2.21114	2.19003e-09	0.00025598	Up		BnaA02g16020D	2.00759	3.89033e-08	0.00444428	Up		BnaA06g17710D	-4.91639	2.48042e-24	2.9449e-19	Down		BnaA04g09530D	-5.82643	1.27548e-07	0.014915	Down		BnaA03g43960D	2.54836	7.2022e-12	8.46619e-07	Up		BnaA03g29860D	-9.93713	6.97073e-18	8.24128e-13	Down		BnaA09g02440D	-11.5378	9.95872e-30	1.18298e-24	Down		BnaA04g12670D	-8.28252	3.13916e-38	3.72894e-33	Down		BnaAnng26260D	10.5084
BnaA03g29040D	3.02567	4.83199e-10	5.65661e-05	Up		BnaA02g16300D	-8.17722	9.22421e-08	0.0105146	Down		BnaA06g18490D	7.47983	1.23655e-19	1.46725e-14	Up		BnaA04g09690D	-4.90595	2.13311e-14	2.52451e-09	Down		BnaA03g44440D	-1.7296	1.1239e-07	0.0130817	Down		BnaA03g30130D	-2.8214	7.45185e-08	0.00862544	Down		BnaA09g03600D	-3.49623	8.49366e-09	0.00100276	Down		BnaA04g13260D	-2.07329	1.12393e-07	0.0131157	Down		BnaAnng27100D	4.79201
BnaA03g29550D	-3.93026	2.96917e-08	0.00345941	Down		BnaA02g16850D	1.94394	8.87571e-09	0.00101718	Up		BnaA06g18900D	3.82153	9.05264e-09	0.00106734	Up		BnaA04g11780D	-2.74295	2.84235e-08	0.00333188	Down		BnaA03g44690D	-8.27512	3.25748e-08	0.00379803	Down		BnaA03g30810D	5.98942	6.86665e-12	8.05562e-07	Up		BnaA09g04070D	4.64374	5.54287e-09	0.000654619	Up		BnaA04g13370D	-2.70732	9.15844e-09	0.00107261	Down		BnaAnng29550D	8.01627
BnaA03g29680D	2.23022	2.18464e-09	0.000255352	Up		BnaA02g16920D	-3.25185	1.06844e-07	0.0121733	Down		BnaA06g20020D	5.90324	5.73273e-14	6.79248e-09	Up		BnaA04g12130D	2.68502	2.01756e-07	0.0235709	Up		BnaA03g45890D	-6.0789	1.93524e-12	2.2765e-07	Down		BnaA03g31000D	-3.97385	7.4389e-10	8.6818e-05	Down		BnaA09g07500D	-2.45038	2.49393e-07	0.0293586	Down		BnaA04g13520D	7.87915	4.21314e-07	0.0490439	Up		BnaAnng32300D	4.49222
BnaA03g29790D	-5.4924	2.74467e-07	0.0318698	Down		BnaA02g16930D	-3.71589	6.03461e-09	0.000692146	Down		BnaA06g20200D	2.71577	1.69031e-08	0.00199194	Up		BnaA04g12350D	-6.31079	8.09828e-31	9.61865e-26	Down		BnaA03g46110D	5.20417	8.28939e-18	9.79814e-13	Up		BnaA03g32010D	2.78911	1.57338e-09	0.000183407	Up		BnaA09g10450D	10.1133	6.09785e-12	7.22193e-07	Up		BnaA04g13760D	6.39801	1.65031e-20	1.95656e-15	Up		BnaAnng32570D	9.29477
BnaA03g30240D	2.36814	1.75417e-07	0.0203837	Up		BnaA02g16970D	3.14772	9.86161e-18	1.15429e-12	Up		BnaA06g20500D	8.69544	1.25339e-29	1.48856e-24	Up		BnaA04g12670D	-4.59443	6.34923e-15	7.51692e-10	Down		BnaA03g46290D	-1.60559	3.35515e-07	0.0389777	Down		BnaA03g32350D	-2.76767	1.10554e-11	1.29638e-06	Down		BnaA09g11220D	3.75451	3.27573e-11	3.87754e-06	Up		BnaA04g13980D	2.23952	5.37764e-09	0.000630152	Up		BnaAnng33250D	8.25689
BnaA03g30400D	-3.16361	1.06203e-08	0.00123918	Down		BnaA02g17260D	6.81755	1.87463e-30	2.21302e-25	Up		BnaA06g21030D	-4.68489	4.51369e-11	5.3378e-06	Down		BnaA04g12720D	3.69735	2.80329e-12	3.31166e-07	Up		BnaA03g46510D	3.31487	5.03492e-13	5.92686e-08	Up		BnaA03g34000D	2.97731	4.65635e-12	5.4646e-07	Up		BnaA09g11270D	4.60097	3.68151e-10	4.35383e-05	Up		BnaA04g15420D	4.24298	9.57457e-17	1.13283e-11	Up		BnaAnng34690D	7.58721
BnaA03g31040D	-1.69196	3.24786e-07	0.0377002	Down		BnaA02g17370D	-1.98435	1.76802e-10	2.04005e-05	Down		BnaA06g21800D	-4.2883	4.48015e-11	5.29827e-06	Down		BnaA04g13370D	-5.76308	1.37222e-12	1.62163e-07	Down		BnaA03g47160D	2.1274	6.44179e-09	0.000752775	Up		BnaA03g34290D	-3.52315	9.33964e-09	0.00108579	Down		BnaA09g14400D	4.22482	3.05457e-07	0.0359535	Up		BnaA04g15450D	2.16112	3.58345e-07	0.0417297	Up		BnaAnng34810D	5.38858
BnaA03g31560D	-4.8438	1.74043e-15	2.05186e-10	Down		BnaA02g17560D	-9.04062	1.33849e-11	1.54999e-06	Down		BnaA06g22030D	5.06018	8.5953e-18	1.01958e-12	Up		BnaA04g13390D	-4.08295	2.1269e-07	0.0248469	Down		BnaA03g47290D	3.99846	2.9823e-22	3.53185e-17	Up		BnaA03g34500D	-5.88788	1.30188e-09	0.000151811	Down		BnaA09g14460D	-8.31891	2.95996e-08	0.00349139	Down		BnaA04g15630D	4.89904	7.99498e-10	9.38651e-05	Up		BnaAnng35380D	6.33523
BnaA03g32320D	3.83112	1.23884e-17	1.46283e-12	Up		BnaA02g17620D	1.68959	3.11032e-09	0.000357195	Up		BnaA06g22170D	8.52288	1.80221e-14	2.13578e-09	Up		BnaA04g13750D	6.85358	1.56927e-07	0.0183434	Up		BnaA03g48750D	2.93855	1.04007e-17	1.22932e-12	Up		BnaA03g34920D	2.92393	3.06995e-11	3.59627e-06	Up		BnaA09g14510D	3.15442	2.48758e-07	0.0292845	Up		BnaA04g15920D	-2.24397	5.37848e-08	0.00628492	Down		BnaAnng36570D	5.03739
BnaA03g32840D	3.99482	8.66384e-08	0.0100784	Up		BnaA02g19320D	-1.82987	1.30816e-09	0.000150472	Down		BnaA06g23870D	2.43306	2.86236e-08	0.00337169	Up		BnaA04g13760D	8.68047	1.99175e-36	2.36616e-31	Up		BnaA03g49350D	9.12177	8.38683e-09	0.000979825	Up		BnaA03g35920D	-4.61185	3.246e-12	3.81031e-07	Down		BnaA09g16260D	5.51611	1.35231e-07	0.015929	Up		BnaA04g16190D	-1.99097	1.85609e-07	0.021642	Down		BnaAnng37100D	9.26395
BnaA03g33890D	1.93289	1.24429e-08	0.00145161	Up		BnaA02g19330D	8.05039	1.18468e-07	0.0134939	Up		BnaA06g24680D	4.49786	1.53984e-09	0.00018174	Up		BnaA04g14230D	3.24825	1.56229e-08	0.00183278	Up		BnaA03g50170D	2.18594	2.4492e-10	2.87142e-05	Up		BnaA03g36070D	7.87531	1.83293e-07	0.0211694	Up		BnaA09g17870D	-3.41327	2.14043e-10	2.53213e-05	Down		BnaA04g16300D	4.80562	8.40212e-08	0.00981023	Up		BnaAnng37180D	6.08872
BnaA03g34260D	9.76724	1.46102e-40	1.73408e-35	Up		BnaA02g20020D	-3.45866	9.85826e-10	0.000113451	Down		BnaA06g25030D	-4.05023	3.8198e-13	4.52424e-08	Down		BnaA04g15920D	-7.99435	1.01012e-08	0.00118559	Down		BnaA03g50580D	-5.81667	1.22432e-10	1.43637e-05	Down		BnaA03g36110D	-3.6761	3.5428e-16	4.18298e-11	Down		BnaA09g18060D	3.43553	3.18959e-09	0.000376818	Up		BnaA04g16960D	6.00898	4.23458e-11	4.98343e-06	Up		BnaAnng38060D	6.44348
BnaA03g34920D	4.29611	3.95672e-10	4.63292e-05	Up		BnaA02g20130D	-5.84696	3.3734e-22	3.9653e-17	Down		BnaA06g26690D	2.91176	1.74294e-10	2.0598e-05	Up		BnaA04g17880D	3.72036	1.93384e-11	2.28214e-06	Up		BnaA03g50740D	1.93577	2.26014e-08	0.00263688	Up		BnaA03g36510D	-3.99653	1.17589e-07	0.0135961	Down		BnaA09g18710D	6.68813	2.62303e-08	0.00309421	Up		BnaA04g17000D	-3.45351	8.78374e-13	1.03614e-07	Down		BnaAnng39720D	4.94261
BnaA03g34940D	-2.48781	1.77665e-09	0.000207708	Down		BnaA02g20500D	-1.99004	2.641e-10	3.04536e-05	Down		BnaA06g26980D	-4.51806	7.91233e-19	9.38774e-14	Down		BnaA04g18330D	5.40795	6.9222e-16	8.19949e-11	Up		BnaA03g51590D	2.56289	2.80378e-14	3.30492e-09	Up		BnaA03g36620D	1.87881	7.39079e-08	0.00855521	Up		BnaA09g20120D	2.83013	3.46669e-08	0.00408865	Up		BnaA04g18330D	5.55271	8.87605e-11	1.04402e-05	Up		BnaAnng39920D	9.31069
BnaA03g35760D	2.56619	7.1421e-11	8.37454e-06	Up		BnaA02g20550D	-2.35556	3.96423e-11	4.58463e-06	Down		BnaA06g29750D	-5.1373	1.89132e-17	2.24327e-12	Down		BnaA04g18360D	-2.80278	1.6746e-08	0.00196435	Down		BnaA03g52410D	-4.22365	8.61146e-08	0.0100272	Down		BnaA03g36850D	-8.32293	4.60838e-08	0.00534102	Down		BnaA09g20480D	2.6567	6.79841e-08	0.00801356	Up		BnaA04g18370D	-7.48223	8.53652e-21	1.01215e-15	Down		BnaAnng40190D	4.39559
BnaA03g35870D	-6.24702	2.82914e-29	3.35306e-24	Down		BnaA02g20570D	1.81325	3.13515e-09	0.000360037	Up		BnaA06g30350D	-3.27814	8.25879e-08	0.00972068	Down		BnaA04g18370D	-10.0172	1.87118e-10	2.20458e-05	Down		BnaA03g53280D	-7.74313	3.49649e-72	4.15391e-67	Down		BnaA03g37000D	5.44308	1.49895e-10	1.75283e-05	Up		BnaA09g20840D	-2.3657	2.40512e-07	0.0283155	Down		BnaA04g19210D	-3.67643	2.89041e-19	3.42485e-14	Down		BnaAnng40750D	9.43197
BnaA03g35880D	-3.21687	2.20202e-11	2.58385e-06	Down		BnaA02g20640D	1.59921	2.5999e-07	0.029537	Up		BnaA06g31540D	-9.32033	1.36075e-07	0.0160094	Down		BnaA04g18860D	2.49963	3.89021e-07	0.045393	Up		BnaA03g55280D	10.5304	4.19163e-25	4.96868e-20	Up		BnaA03g37060D	9.46372	5.01008e-15	5.90719e-10	Up		BnaA09g21200D	4.46852	7.0038e-08	0.00825531	Up		BnaA04g19250D	-2.52411	1.41351e-09	0.000165857	Down		BnaAnng40820D	7.10352
BnaA03g36210D	-2.54352	4.88548e-08	0.00568802	Down		BnaA02g20690D	-10.4084	2.25892e-22	2.65551e-17	Down		BnaA06g34900D	9.18479	3.20694e-07	0.0376937	Up		BnaA04g19210D	-6.00833	6.74873e-14	7.98423e-09	Down		BnaA03g55320D	3.48845	1.82838e-09	0.000213968	Up		BnaA03g37330D	4.64066	1.66483e-22	1.973e-17	Up		BnaA09g22890D	8.57616	6.59897e-09	0.0007792	Up		BnaA04g19990D	2.44222	1.02935e-09	0.000120826	Up		BnaAnng40850D	4.48203
BnaA03g36230D	8.87588	7.07971e-10	8.28503e-05	Up		BnaA02g20810D	-1.70414	3.05529e-09	0.000350882	Down		BnaA06g35330D	-7.46224	1.08966e-11	1.28931e-06	Down		BnaA04g19230D	-5.12594	5.84984e-12	6.90801e-07	Down		BnaA03g55510D	-2.91908	1.60477e-18	1.89769e-13	Down		BnaA03g39040D	-5.25638	4.59706e-17	5.43138e-12	Down		BnaA09g23600D	-5.67285	8.34001e-25	9.90518e-20	Down		BnaA04g21190D	-2.07574	1.9011e-07	0.0221651	Down		BnaAnng41330D	6.84013
BnaA03g36850D	-6.72695	8.36287e-10	9.7843e-05	Down		BnaA02g20890D	1.94939	2.86944e-08	0.00328034	Up		BnaA06g37010D	-7.21279	2.23877e-34	2.65941e-29	Down		BnaA04g19250D	-5.81129	5.01107e-11	5.91001e-06	Down		BnaA03g56540D	4.34125	3.87712e-39	4.6042e-34	Up		BnaA03g39520D	-2.67047	3.33011e-07	0.0384018	Down		BnaA09g23670D	5.23085	7.48905e-09	0.000884233	Up		BnaA04g21710D	-3.92631	4.31892e-17	5.11136e-12	Down		BnaC01g01560D	7.04108
BnaA03g36910D	3.50352	2.68895e-11	3.15476e-06	Up		BnaA02g21020D	-3.39772	2.23454e-24	2.63021e-19	Down		BnaA06g37220D	3.39934	3.55723e-11	4.2071e-06	Up		BnaA04g19650D	-5.57865	1.92469e-07	0.0224878	Down		BnaA03g56700D	6.68277	3.04354e-28	3.61009e-23	Up		BnaA03g39920D	-2.18807	1.17421e-09	0.000136947	Down		BnaA09g25890D	2.44541	2.0043e-08	0.00236492	Up		BnaA04g22190D	-8.60923	2.6264e-10	3.08637e-05	Down		BnaC01g02600D	4.9173
BnaA03g36980D	1.82872	1.82055e-07	0.0211524	Up		BnaA02g21140D	-11.0015	1.53014e-26	1.80324e-21	Down		BnaA06g38460D	-10.3915	1.30514e-11	1.54414e-06	Down		BnaA04g19780D	-5.7668	3.32983e-07	0.0388664	Down		BnaA03g58470D	2.54883	2.16062e-11	2.53825e-06	Up		BnaA03g40750D	-6.44421	1.18417e-30	1.40564e-25	Down		BnaA09g25940D	4.49411	3.05839e-15	3.62798e-10	Up		BnaA04g22700D	3.81432	5.01321e-13	5.91513e-08	Up		BnaC01g02610D	6.4588
BnaA03g37290D	2.91036	2.53093e-16	2.98559e-11	Up		BnaA02g21230D	-2.8043	1.10108e-13	1.2809e-08	Down		BnaA06g38980D	4.77099	2.92343e-21	3.46967e-16	Up		BnaA04g21200D	-11.0114	1.49549e-14	1.77006e-09	Down		BnaA04g00030D	-2.91292	6.41239e-10	7.51096e-05	Down		BnaA03g41920D	-1.84335	1.94157e-07	0.0224212	Down		BnaA09g26320D	-2.37093	2.53336e-07	0.0298222	Down		BnaA04g23210D	5.02313	2.09076e-07	0.024372	Up		BnaC01g03270D	10.1433
BnaA03g37330D	10.3068	6.0047e-20	7.09863e-15	Up		BnaA02g21280D	6.85488	2.8569e-16	3.33764e-11	Up		BnaA06g39180D	-2.86489	5.79745e-08	0.00682522	Down		BnaA04g21710D	-6.3696	1.99906e-11	2.35903e-06	Down		BnaA04g00080D	2.50547	6.25846e-15	7.38242e-10	Up		BnaA03g41930D	1.80198	1.44445e-07	0.0166928	Up		BnaA09g30700D	-8.95702	2.43614e-09	0.000287861	Down		BnaA04g23750D	-2.85161	8.84323e-08	0.0103241	Down		BnaC01g03700D	5.66777
BnaA03g37440D	-6.63442	2.54655e-13	2.99607e-08	Down		BnaA02g21330D	3.59799	1.53639e-11	1.77891e-06	Up		BnaA06g39540D	-3.27066	1.41014e-07	0.01659	Down		BnaA04g21740D	4.73982	2.1232e-17	2.51694e-12	Up		BnaA04g00260D	4.33142	5.34003e-11	6.26872e-06	Up		BnaA03g42190D	5.85496	1.35027e-16	1.59477e-11	Up		BnaA09g32150D	3.7602	8.63307e-08	0.010173	Up		BnaA04g23940D	2.53987	1.57771e-08	0.00184625	Up		BnaC01g03720D	6.07965
BnaA03g37820D	3.41111	2.17944e-08	0.00254064	Up		BnaA02g22030D	2.71633	1.94337e-10	2.24207e-05	Up		BnaA06g40150D	-5.12093	3.96191e-15	4.69633e-10	Down		BnaA04g21810D	2.42952	1.85017e-07	0.0216198	Up		BnaA04g00450D	-3.37571	4.2838e-08	0.00499298	Down		BnaA03g42440D	-3.11899	7.22717e-09	0.000840578	Down		BnaA09g38310D	-3.12077	9.72732e-10	0.000114987	Down		BnaA04g25160D	2.92572	3.94044e-08	0.00460614	Up		BnaC01g03730D	6.77281
BnaA03g38280D	-4.13192	1.58598e-20	1.87538e-15	Down		BnaA02g22290D	8.14486	6.08072e-08	0.00693841	Up		BnaA06g40730D	-2.88261	5.6262e-09	0.000663476	Down		BnaA04g21870D	5.6748	3.71921e-07	0.043401	Up		BnaA04g00540D	-3.72129	3.45502e-09	0.000404068	Down		BnaA03g42870D	2.84625	3.11889e-11	3.65353e-06	Up		BnaA09g39180D	-3.04057	3.69243e-09	0.000436175	Down		BnaA04g25830D	-3.88533	7.87972e-10	9.25135e-05	Down		BnaC01g04340D	4.36735
BnaA03g39520D	-2.41635	7.07378e-14	8.32767e-09	Down		BnaA02g22340D	2.54337	1.17552e-07	0.01339	Up		BnaA07g00140D	10.8258	2.22752e-08	0.0026245	Up		BnaA04g22870D	9.56137	4.07724e-09	0.000479059	Up		BnaA04g00600D	5.53414	5.06854e-20	5.9978e-15	Up		BnaA03g43000D	-1.96906	1.328e-07	0.0153504	Down		BnaA09g39260D	5.60473	4.95973e-15	5.88308e-10	Up		BnaA04g26930D	-3.79589	1.11248e-10	1.30831e-05	Down		BnaC01g04590D	3.4596
BnaA03g39720D	4.41286	7.85093e-10	9.18645e-05	Up		BnaA02g22360D	3.76046	1.64345e-19	1.92775e-14	Up		BnaA07g01250D	-7.4584	1.91293e-29	2.27183e-24	Down		BnaA04g23610D	3.37598	3.17025e-11	3.7401e-06	Up		BnaA04g00760D	3.87848	8.5915e-08	0.010004	Up		BnaA03g44630D	-2.25947	2.91147e-08	0.00337725	Down		BnaA09g40250D	-6.39429	3.24596e-20	3.85435e-15	Down		BnaA04g27740D	-2.3787	7.39934e-08	0.00864168	Down		BnaC01g04600D	6.43316
BnaA03g40150D	-2.6194	2.151e-09	0.000251423	Down		BnaA02g22490D	-4.70689	2.14234e-14	2.4957e-09	Down		BnaA07g02200D	6.02518	3.03665e-10	3.58763e-05	Up		BnaA04g23780D	3.64233	9.63965e-14	1.14026e-08	Up		BnaA04g01330D	-2.10279	1.18183e-09	0.000138374	Down		BnaA03g44850D	-3.45921	7.37583e-15	8.69433e-10	Down		BnaA09g40720D	5.33192	3.00277e-09	0.000354763	Up		BnaA04g28570D	-2.43254	1.02881e-09	0.000120764	Down		BnaC01g06390D	3.61111
BnaA03g40160D	-2.70416	2.2995e-12	2.70237e-07	Down		BnaA02g22590D	-2.86781	1.2399e-09	0.000142637	Down		BnaA07g03710D	-2.48096	1.26727e-07	0.0149107	Down		BnaA04g23950D	4.44464	2.86317e-12	3.38238e-07	Up		BnaA04g01520D	3.43544	6.81123e-10	7.97765e-05	Up		BnaA03g45110D	-7.85681	1.65646e-07	0.0191366	Down		BnaA09g42130D	-8.16322	2.40545e-07	0.0283192	Down		BnaA04g28940D	3.5783	2.01321e-10	2.36629e-05	Up		BnaC01g06400D	5.62582
BnaA03g41540D	4.96084	5.1916e-12	6.09883e-07	Up		BnaA02g22780D	8.12865	2.7761e-07	0.0315288	Up		BnaA07g04280D	3.50952	2.18545e-08	0.00257501	Up		BnaA04g24160D	6.18311	6.73607e-22	7.99484e-17	Up		BnaA04g02800D	2.18088	3.75362e-08	0.00437563	Up		BnaA03g45320D	2.04705	4.60864e-08	0.00534128	Up		BnaA09g43010D	6.56861	2.45719e-10	2.90666e-05	Up		BnaA04g29020D	-4.10138	3.09477e-07	0.0360503	Down		BnaC01g06410D	4.52018
BnaA03g41550D	4.31931	8.90234e-09	0.00103892	Up		BnaA02g23060D	-4.55364	3.07299e-13	3.57183e-08	Down		BnaA07g05600D	2.63137	1.95467e-08	0.00230324	Up		BnaA04g24700D	-4.23336	3.56474e-07	0.0416019	Down		BnaA04g03900D	-10.2564	1.31017e-14	1.54498e-09	Down		BnaA03g45750D	-5.45625	6.05666e-09	0.000704644	Down		BnaA09g43840D	-4.38459	4.2428e-18	5.03667e-13	Down		BnaA04g29040D	-3.75456	1.30127e-08	0.0015232	Down		BnaC01g06420D	6.98026
BnaA03g41900D	-1.92956	1.35076e-09	0.000157956	Down		BnaA02g23660D	-5.55165	2.46577e-35	2.91607e-30	Down		BnaA07g05870D	8.19458	2.74002e-15	3.24821e-10	Up		BnaA04g26750D	2.40844	3.04701e-07	0.0355711	Up		BnaA04g04510D	2.37881	9.74398e-10	0.0001141	Up		BnaA03g45950D	-4.06814	9.40954e-08	0.0108859	Down		BnaA09g43880D	8.82601	4.57876e-09	0.000540833	Up		BnaA04g29080D	-3.00989	2.26284e-14	2.67309e-09	Down		BnaC01g06430D	6.02711
BnaA03g41920D	2.31342	2.06086e-08	0.00240264	Up		BnaA02g23680D	-2.36628	4.87717e-12	5.65425e-07	Down		BnaA07g06030D	2.77438	2.03459e-10	2.40431e-05	Up		BnaA04g27050D	-6.37012	1.7629e-10	2.07712e-05	Down		BnaA04g05860D	3.20759	1.67191e-10	1.96092e-05	Up		BnaA03g46110D	2.90426	5.87587e-09	0.000683634	Up		BnaA09g47780D	4.3108	2.84781e-07	0.0335207	Up		BnaA04g29090D	-2.86807	3.35196e-12	3.95106e-07	Down		BnaC01g06460D	3.78685
BnaA03g41930D	1.75527	7.34032e-08	0.00854098	Up		BnaA02g23810D	-5.86241	5.74768e-32	6.78842e-27	Down		BnaA07g08640D	-7.60989	8.60271e-09	0.0010143	Down		BnaA04g27410D	-4.10069	4.22669e-10	4.97702e-05	Down		BnaA04g06700D	1.63115	2.68245e-07	0.0311746	Up		BnaA03g46250D	-8.44072	4.2926e-47	5.09966e-42	Down		BnaA09g50890D	-2.81944	5.68739e-11	6.7312e-06	Down		BnaA04g29310D	-4.47883	3.34728e-11	3.93964e-06	Down		BnaC01g06470D	6.78978
BnaA03g42010D	6.72899	6.6219e-45	7.86191e-40	Up		BnaA02g23820D	-6.53221	3.17563e-65	3.77148e-60	Down		BnaA07g09350D	3.23809	5.04171e-09	0.000594589	Up		BnaA04g27740D	-5.40894	5.0613e-08	0.0059285	Down		BnaA04g07520D	2.57821	7.97789e-12	9.37729e-07	Up		BnaA03g46260D	-7.97092	1.19224e-28	1.41489e-23	Down		BnaA09g54250D	4.40559	3.67888e-14	4.36231e-09	Up		BnaA04g29410D	-5.65336	3.55662e-09	0.000416964	Down		BnaC01g06500D	10.7537
BnaA03g42190D	6.95303	9.54244e-44	1.13287e-38	Up		BnaA02g23880D	-2.14284	1.9558e-08	0.00223753	Down		BnaA07g09650D	-8.53865	3.65057e-25	4.33432e-20	Down		BnaA04g27840D	11.0038	3.25784e-15	3.8578e-10	Up		BnaA04g07540D	-2.36718	9.58249e-08	0.0111566	Down		BnaA03g46580D	-5.48347	7.51599e-20	8.89772e-15	Down		BnaA10g00670D	2.98364	1.86793e-10	2.20986e-05	Up		BnaA04g29600D	3.3837	2.2763e-14	2.68897e-09	Up		BnaC01g06520D	11.0134
BnaA03g42440D	-3.77787	3.2911e-07	0.0382008	Down		BnaA02g24010D	-4.35435	3.01726e-15	3.51999e-10	Down		BnaA07g09660D	-9.88788	2.41816e-31	2.87224e-26	Down		BnaA04g28540D	-2.88672	4.08472e-09	0.000479934	Down		BnaA04g08320D	4.2937	7.48223e-10	8.76318e-05	Up		BnaA03g46790D	-5.4385	2.75179e-14	3.2415e-09	Down		BnaA10g00780D	5.75672	6.53442e-29	7.76191e-24	Up		BnaA05g00070D	3.51666	3.57948e-14	4.22772e-09	Up		BnaC01g13560D	7.65072
BnaA03g42690D	-4.49551	7.06085e-09	0.000824255	Down		BnaA02g25030D	1.94221	2.12194e-07	0.0241218	Up		BnaA07g10870D	-2.75779	1.47506e-09	0.000174101	Down		BnaA04g28570D	-3.44146	8.56158e-08	0.0100189	Down		BnaA04g08400D	-3.99856	6.31491e-16	7.45412e-11	Down		BnaA03g46960D	-7.24101	1.81736e-20	2.15217e-15	Down		BnaA10g03360D	4.17608	9.57376e-08	0.0112799	Up		BnaA05g00100D	4.58035	3.44695e-12	4.06292e-07	Up		BnaC01g18220D	5.22365
BnaA03g42750D	-5.24425	1.31857e-08	0.00153817	Down		BnaA02g25360D	-8.84001	7.1107e-11	8.2162e-06	Down		BnaA07g12810D	-2.346	3.22774e-07	0.0379379	Down		BnaA04g29310D	-4.70815	8.88705e-10	0.000104577	Down		BnaA04g08570D	-2.3388	1.02905e-14	1.21362e-09	Down		BnaA03g47250D	-3.50126	5.82805e-11	6.82237e-06	Down		BnaA10g08850D	3.61657	4.91189e-09	0.000580138	Up		BnaA05g00120D	4.35069	9.86718e-22	1.17021e-16	Up		BnaC01g18700D	5.9903
BnaA03g42850D	-4.88785	1.00971e-22	1.1948e-17	Down		BnaA02g25420D	7.78072	3.16791e-27	3.73449e-22	Up		BnaA07g12830D	2.90452	1.35123e-10	1.59716e-05	Up		BnaA04g29330D	3.04561	1.51616e-09	0.000178323	Up		BnaA04g08740D	6.34695	7.29463e-19	8.62721e-14	Up		BnaA03g47290D	3.57409	4.69629e-14	5.53044e-09	Up		BnaA10g10980D	3.43841	7.15458e-10	8.45872e-05	Up		BnaA05g00130D	4.95128	3.82912e-16	4.52878e-11	Up		BnaC01g20890D	4.49878
BnaA03g42940D	-2.22762	1.04153e-10	1.22083e-05	Down		BnaA02g25430D	6.89877	7.97948e-32	9.42393e-27	Up		BnaA07g13740D	3.25583	1.18089e-10	1.39594e-05	Up		BnaA04g29410D	-9.58164	3.48901e-09	0.000410039	Down		BnaA04g09030D	-4.51949	5.15795e-13	6.07163e-08	Down		BnaA03g48460D	-3.45574	1.02781e-08	0.00119462	Down		BnaA10g12660D	4.66888	2.71724e-12	3.21909e-07	Up		BnaA05g00150D	7.23589	2.54423e-10	2.98988e-05	Up		BnaC01g22110D	4.01715
BnaA03g43430D	2.63524	1.58052e-09	0.000184798	Up		BnaA02g26450D	-2.04949	1.21077e-08	0.00138658	Down		BnaA07g14170D	-10.0561	4.59366e-10	5.42557e-05	Down		BnaA04g29560D	3.39955	1.43045e-07	0.0167237	Up		BnaA04g09760D	-1.98562	9.69814e-09	0.00113283	Down		BnaA03g48490D	2.59117	1.51491e-10	1.77143e-05	Up		BnaA10g17370D	3.1979	8.57648e-09	0.00101253	Up		BnaA05g00190D	5.20335	8.56605e-27	1.01695e-21	Up		BnaC01g26070D	8.4887
BnaA03g43570D	1.83443	3.8108e-07	0.0442213	Up		BnaA02g27280D	2.09572	5.8274e-12	6.75459e-07	Up		BnaA07g14320D	-3.28663	8.96616e-13	1.06175e-07	Down		BnaA04g29680D	5.19051	5.55659e-09	0.000652599	Up		BnaA04g11170D	-4.81412	6.42566e-18	7.5959e-13	Down		BnaA03g48550D	-4.19296	1.01171e-07	0.011702	Down		BnaA10g17910D	3.62571	3.83848e-09	0.000453421	Up		BnaA05g00220D	4.98093	1.20286e-10	1.41452e-05	Up		BnaC01g26100D	6.31283
BnaA03g43580D	-2.47185	7.97616e-13	9.37773e-08	Down		BnaA02g27500D	-5.62012	1.10189e-15	1.28632e-10	Down		BnaA07g15180D	2.3063	2.54508e-07	0.0299218	Up		BnaA05g00070D	4.74292	4.20941e-09	0.000494559	Up		BnaA04g11200D	2.01364	1.99587e-08	0.00232894	Up		BnaA03g48780D	-4.63504	2.85059e-10	3.33088e-05	Down		BnaA10g19320D	8.12153	1.72818e-07	0.0203516	Up		BnaA05g00230D	4.30363	3.46705e-16	4.10062e-11	Up		BnaC01g28000D	6.50642
BnaA03g43630D	-2.12311	1.79716e-08	0.00209565	Down		BnaA02g27940D	6.0966	2.6389e-35	3.12077e-30	Up		BnaA07g16440D	2.44737	1.47829e-08	0.0017423	Up		BnaA05g00100D	7.13591	1.83404e-22	2.17695e-17	Up		BnaA04g12070D	9.06521	4.54901e-13	5.35505e-08	Up		BnaA03g48800D	3.46081	6.80466e-14	8.01106e-09	Up		BnaA10g21870D	-2.38975	1.47782e-07	0.0174055	Down		BnaA05g00250D	8.39903	8.35192e-30	9.91766e-25	Up		BnaC01g30790D	9.58813
BnaA03g43830D	-4.87073	1.16552e-11	1.36837e-06	Down		BnaA02g27970D	3.6999	2.40745e-07	0.0273585	Up		BnaA07g17350D	-2.26131	3.29598e-07	0.0387386	Down		BnaA05g00120D	5.07597	3.52528e-13	4.16808e-08	Up		BnaA04g12080D	5.69468	7.99962e-09	0.000934627	Up		BnaA03g49200D	-6.57218	6.71371e-15	7.91426e-10	Down		BnaA10g22680D	-2.32147	1.00084e-07	0.0117915	Down		BnaA05g00290D	4.78638	1.47011e-15	1.73813e-10	Up		BnaC01g30990D	5.30029
BnaA03g43840D	-7.3212	1.22503e-57	1.4552e-52	Down		BnaA02g27990D	4.07518	1.1359e-11	1.31569e-06	Up		BnaA07g18330D	-2.93765	2.17289e-07	0.0255508	Down		BnaA05g00150D	4.67508	7.67737e-10	9.03534e-05	Up		BnaA04g12120D	4.99029	7.85318e-09	0.000917527	Up		BnaA03g49250D	-5.34701	3.54017e-29	4.20162e-24	Down		BnaA10g23470D	2.63624	2.15097e-08	0.00253784	Up		BnaA05g00300D	4.14971	1.08638e-18	1.28692e-13	Up		BnaC01g32260D	4.08102
BnaA03g44070D	2.06447	6.19163e-08	0.007206	Up		BnaA02g28150D	-2.72018	4.65929e-19	5.46227e-14	Down		BnaA07g19600D	-3.61872	2.08175e-09	0.000245647	Down		BnaA05g00190D	6.81886	2.55669e-20	3.03324e-15	Up		BnaA04g12360D	9.43097	2.30667e-15	2.72177e-10	Up		BnaA03g49640D	3.95873	1.16751e-07	0.0134993	Up		BnaA10g23700D	5.01195	1.97329e-12	2.33797e-07	Up		BnaA05g00310D	3.39285	1.18519e-07	0.0138291	Up		BnaC01g32420D	3.94382
BnaA03g44890D	-6.12359	2.56617e-24	3.03783e-19	Down		BnaA02g28260D	3.85332	9.63357e-27	1.13542e-21	Up		BnaA07g22300D	2.8152	2.20285e-08	0.00259546	Up		BnaA05g00230D	4.84087	2.48511e-09	0.000292165	Up		BnaA04g12720D	2.62685	4.11706e-19	4.86983e-14	Up		BnaA03g49930D	-7.99031	5.60862e-08	0.00649703	Down		BnaA10g23900D	2.85224	1.24128e-07	0.0146216	Up		BnaA05g00320D	8.63142	7.5733e-08	0.00884448	Up		BnaC01g33130D	9.31733
BnaA03g45030D	10.486	6.33109e-20	7.48437e-15	Up		BnaA02g29010D	2.75606	4.63092e-18	5.42341e-13	Up		BnaA07g22620D	3.08876	3.77527e-10	4.45965e-05	Up		BnaA05g00280D	6.23031	1.49916e-20	1.77871e-15	Up		BnaA04g12860D	-3.00869	4.42755e-09	0.000517655	Down		BnaA03g50010D	2.25076	5.39415e-08	0.00624918	Up		BnaA10g24140D	4.33811	1.58416e-14	1.87877e-09	Up		BnaA05g00340D	3.6237	6.32517e-10	7.42746e-05	Up		BnaC01g34010D	11.2429
BnaA03g45040D	-3.39929	1.20052e-09	0.000140408	Down		BnaA02g29150D	-1.92195	3.68431e-09	0.000422959	Down		BnaA07g23000D	-5.75545	7.90688e-13	9.36325e-08	Down		BnaA05g00290D	7.11349	5.69151e-17	6.74541e-12	Up		BnaA04g12960D	8.60353	4.6374e-10	5.43379e-05	Up		BnaA03g50720D	4.96778	1.55668e-11	1.82465e-06	Up		BnaA10g24340D	3.54834	2.38046e-11	2.81815e-06	Up		BnaA05g00350D	4.24792	4.06432e-20	4.81776e-15	Up		BnaC01g36380D	6.41946
BnaA03g45110D	-4.83117	2.70437e-07	0.0314023	Down		BnaA02g30040D	-3.19158	3.8408e-17	4.49251e-12	Down		BnaA07g23370D	-3.18992	5.97039e-10	7.05019e-05	Down		BnaA05g00300D	5.13485	5.97932e-11	7.05123e-06	Up		BnaA04g13890D	2.14322	1.02463e-08	0.00119677	Up		BnaA03g50730D	4.41273	2.45769e-20	2.91025e-15	Up		BnaA10g24440D	2.38418	7.44672e-08	0.00877618	Up		BnaA05g00360D	3.19714	1.78084e-13	2.10203e-08	Up		BnaC01g38680D	4.85066
BnaA03g45480D	2.48419	5.32072e-09	0.000621317	Up		BnaA02g31100D	9.98536	7.24574e-12	8.39651e-07	Up		BnaA07g25530D	-2.37769	4.75779e-08	0.00560215	Down		BnaA05g00340D	6.59788	2.83636e-11	3.34642e-06	Up		BnaA04g14220D	-2.2668	7.81365e-11	9.17026e-06	Down		BnaA03g50810D	2.36637	1.91712e-07	0.0221398	Up		BnaA10g25000D	-2.51207	1.22728e-08	0.00144854	Down		BnaA05g00380D	3.5762	7.6769e-17	9.08362e-12	Up		BnaC01g39900D	4.10085
BnaA03g45660D	-2.68516	5.40549e-10	6.32751e-05	Down		BnaA02g31230D	-1.79746	5.50864e-10	6.34491e-05	Down		BnaA07g27240D	3.6145	1.7099e-12	2.02445e-07	Up		BnaA05g00350D	5.5489	3.12156e-19	3.70226e-14	Up		BnaA04g15210D	1.79734	4.3754e-08	0.00509958	Up		BnaA03g52310D	-4.41844	2.21495e-07	0.0255698	Down		BnaA10g25030D	2.77663	9.58169e-10	0.000113266	Up		BnaA05g00430D	4.51428	8.69326e-12	1.02403e-06	Up		BnaC01g40020D	3.86379
BnaA03g45890D	-4.56667	4.39832e-10	5.14933e-05	Down		BnaA02g31370D	1.69108	4.45769e-09	0.000511583	Up		BnaA07g28910D	-4.07338	1.96528e-17	2.33098e-12	Down		BnaA05g00380D	5.16127	4.37256e-11	5.15718e-06	Up		BnaA04g15420D	-3.48035	1.10132e-24	1.30533e-19	Down		BnaA03g52350D	4.00076	6.0059e-13	7.05915e-08	Up		BnaA10g25580D	-3.34121	3.40052e-07	0.0400194	Down		BnaA05g00440D	2.36976	4.98313e-09	0.000583998	Up		BnaC01g40070D	5.14805
BnaA03g46280D	-2.55031	8.50954e-11	9.97667e-06	Down		BnaA02g31390D	1.68699	5.15383e-08	0.00588367	Up		BnaA07g30320D	-2.85919	5.19565e-10	6.13617e-05	Down		BnaA05g00430D	6.01474	7.43104e-16	8.802e-11	Up		BnaA04g15600D	2.19906	3.70997e-07	0.0430943	Up		BnaA03g52640D	5.15108	1.78406e-16	2.10692e-11	Up		BnaA10g27080D	3.14983	5.93195e-09	0.00070051	Up		BnaA05g00460D	3.87509	7.48095e-09	0.000876394	Up		BnaC01g40110D	7.9295
BnaA03g46920D	-3.65613	2.63975e-12	3.102e-07	Down		BnaA02g31590D	-3.81079	1.74149e-09	0.000200225	Down		BnaA07g30580D	2.87067	1.59292e-08	0.00187728	Up		BnaA05g00440D	3.31398	1.83527e-08	0.00215255	Up		BnaA04g15630D	9.9732	9.05155e-20	1.07101e-14	Up		BnaA03g52650D	-3.13979	9.68829e-13	1.13838e-07	Down		BnaA10g27270D	5.77513	1.22715e-12	1.45408e-07	Up		BnaA05g00490D	4.2143	1.20207e-09	0.000141071	Up		BnaC01g40120D	9.16972
BnaA03g47290D	4.56301	4.62806e-36	5.49045e-31	Up		BnaA02g31620D	-2.48636	2.80308e-16	3.27486e-11	Down		BnaA07g31420D	3.73284	2.72039e-13	3.22236e-08	Up		BnaA05g00460D	6.46704	1.63893e-16	1.94205e-11	Up		BnaA04g16490D	4.47547	9.01752e-22	1.06767e-16	Up		BnaA03g52660D	4.19571	2.02011e-10	2.36152e-05	Up		BnaA10g29580D	7.0058	3.66132e-08	0.00431797	Up		BnaA05g00500D	5.27624	4.46776e-29	5.30515e-24	Up		BnaC01g40140D	5.69273
BnaA03g47390D	-8.45172	2.83408e-08	0.00330232	Down		BnaA02g31990D	5.40597	1.39976e-13	1.62806e-08	Up		BnaA07g31900D	2.81353	2.38087e-08	0.00280493	Up		BnaA05g00500D	5.56903	8.48066e-21	1.00626e-15	Up		BnaA04g16730D	1.90003	1.04896e-08	0.00122511	Up		BnaA03g52750D	2.42177	4.77199e-08	0.00553011	Up		BnaAnng02310D	3.01443	1.62227e-11	1.92083e-06	Up		BnaA05g00550D	3.10159	9.00134e-12	1.06029e-06	Up		BnaC01g40200D	4.99628
BnaA03g48470D	9.62616	3.01631e-63	3.58332e-58	Up		BnaA02g32040D	5.27527	7.96237e-11	9.19877e-06	Up		BnaA07g32020D	3.80466	9.23818e-10	0.000109064	Up		BnaA05g00550D	5.43234	9.0056e-20	1.06828e-14	Up		BnaA04g17240D	2.30992	9.83687e-10	0.000115186	Up		BnaA03g53280D	-4.0512	1.70384e-13	2.00463e-08	Down		BnaAnng02380D	3.68505	3.55476e-11	4.20766e-06	Up		BnaA05g00560D	4.4788	7.01496e-18	8.30628e-13	Up		BnaC01g40230D	7.10038
BnaA03g48610D	-1.6241	3.30404e-07	0.0383503	Down		BnaA02g32630D	3.94582	1.18262e-12	1.37304e-07	Up		BnaA07g32040D	-3.0845	5.23404e-10	6.18145e-05	Down		BnaA05g00560D	6.42902	1.12082e-23	1.33056e-18	Up		BnaA04g17390D	3.46065	1.25568e-07	0.0146132	Up		BnaA03g53510D	3.06134	4.21725e-17	4.98289e-12	Up		BnaAnng02510D	-2.84108	2.51568e-10	2.97577e-05	Down		BnaA05g00570D	3.88412	2.20394e-09	0.000258504	Up		BnaC01g40270D	7.97066
BnaA03g49190D	2.13489	4.58555e-09	0.000535565	Up		BnaA02g33040D	2.47613	2.56078e-07	0.0290941	Up		BnaA07g36910D	4.13232	4.92494e-08	0.00579878	Up		BnaA05g00580D	5.6429	1.2743e-11	1.50418e-06	Up		BnaA04g18550D	3.87953	1.74705e-08	0.0020391	Up		BnaA03g53860D	4.60405	7.7581e-14	9.13284e-09	Up		BnaAnng02520D	-2.53925	4.53729e-08	0.00535015	Down		BnaA05g00590D	3.76889	5.65443e-08	0.00660686	Up		BnaC01g40280D	5.5615
BnaA03g49350D	10.3471	9.38306e-08	0.0109138	Up		BnaA02g33230D	-1.82894	5.40443e-10	6.2252e-05	Down		BnaA07g38300D	3.37827	5.91322e-12	6.99777e-07	Up		BnaA05g00590D	10.4991	4.00552e-13	4.73569e-08	Up		BnaA04g18740D	5.17771	1.56567e-10	1.83644e-05	Up		BnaA03g53920D	4.62878	6.1453e-08	0.00711693	Up		BnaAnng02530D	-2.48202	2.3943e-08	0.00282467	Down		BnaA05g00600D	2.37849	5.62697e-09	0.000659352	Up		BnaC01g40290D	6.48865
BnaA03g49910D	-2.36003	7.86073e-09	0.000917528	Down		BnaA02g33320D	6.15899	1.76718e-16	2.06513e-11	Up		BnaA08g00330D	5.29289	3.4217e-07	0.0402142	Up		BnaA05g00600D	3.74089	4.75601e-12	5.6168e-07	Up		BnaA04g18770D	7.53297	7.71434e-23	9.13764e-18	Up		BnaA03g54220D	2.71491	3.36154e-07	0.0387619	Up		BnaAnng02910D	-9.53338	4.11959e-13	4.88286e-08	Down		BnaA05g00640D	3.56242	3.12743e-12	3.68646e-07	Up		BnaC01g40320D	8.54736
BnaA03g50340D	-8.20407	1.87491e-07	0.0217823	Down		BnaA02g33920D	4.07708	3.01446e-27	3.55365e-22	Up		BnaA08g01780D	-5.03182	3.27335e-18	3.8832e-13	Down		BnaA05g00690D	4.73118	4.97055e-10	5.85218e-05	Up		BnaA04g18780D	5.94743	5.10691e-17	6.03351e-12	Up		BnaA03g54270D	3.72	1.18094e-07	0.0136542	Up		BnaAnng03350D	6.38632	1.03804e-08	0.00122533	Up		BnaA05g00650D	4.45923	2.44684e-07	0.0285147	Up		BnaC01g40350D	5.05895
BnaA03g51810D	-2.70279	1.64375e-13	1.9343e-08	Down		BnaA02g34120D	1.3795	3.9843e-07	0.0451959	Up		BnaA08g02930D	-2.50341	3.08467e-08	0.00363337	Down		BnaA05g00720D	9.79534	1.34863e-09	0.000158637	Up		BnaA04g19040D	2.67606	3.02004e-10	3.53982e-05	Up		BnaA03g54340D	-2.14018	2.94379e-07	0.0339578	Down		BnaAnng04400D	2.95265	2.06144e-09	0.000243602	Up		BnaA05g00680D	3.91349	1.23376e-09	0.000144787	Up		BnaC01g40400D	9.30278
BnaA03g53280D	-6.25089	8.85414e-52	1.05161e-46	Down		BnaA02g34160D	-1.802	2.15029e-07	0.0244437	Down		BnaA08g04960D	10.0684	3.94864e-10	4.66425e-05	Up		BnaA05g00730D	3.99608	1.39075e-15	1.6471e-10	Up		BnaA04g19150D	-2.20576	1.9186e-08	0.002239	Down		BnaA03g54480D	-5.63132	2.81819e-07	0.0325132	Down		BnaAnng04500D	4.89891	3.89556e-15	4.62099e-10	Up		BnaA05g00690D	2.95325	4.23617e-09	0.000496551	Up		BnaC01g40480D	3.72313
BnaA03g53750D	2.61223	4.61421e-08	0.00537261	Up		BnaA02g34770D	-3.46818	9.54687e-10	0.000109878	Down		BnaA08g06730D	-7.2648	1.57092e-10	1.85664e-05	Down		BnaA05g00740D	7.37111	5.93326e-23	7.04314e-18	Up		BnaA04g19210D	-2.95398	3.9942e-07	0.046389	Down		BnaA03g54700D	8.48754	3.13009e-09	0.000364531	Up		BnaAnng11300D	5.96005	4.82747e-16	5.72804e-11	Up		BnaA05g00730D	3.49259	3.41831e-17	4.04588e-12	Up		BnaC01g40540D	6.38231
BnaA03g56470D	2.47665	1.35417e-11	1.5896e-06	Up		BnaA02g34950D	-2.64345	7.69495e-20	9.02833e-15	Down		BnaA08g07580D	2.87909	3.18904e-10	3.76757e-05	Up		BnaA05g00750D	6.43566	4.79394e-14	5.67224e-09	Up		BnaA04g19230D	-2.122	1.02779e-08	0.00120045	Down		BnaA03g55170D	5.20357	1.25055e-11	1.46626e-06	Up		BnaAnng11310D	5.84732	7.60677e-18	9.02977e-13	Up		BnaA05g00740D	6.51478	2.87814e-21	3.4131e-16	Up		BnaC01g40560D	6.44811
BnaA03g56540D	6.33387	1.1501e-51	1.36595e-46	Up		BnaA02g35000D	-1.44088	1.91752e-07	0.0218076	Down		BnaA08g08670D	-7.75238	1.22317e-25	1.45233e-20	Down		BnaA05g00770D	6.87844	6.33036e-20	7.50983e-15	Up		BnaA04g19320D	-4.87597	8.15329e-10	9.54857e-05	Down		BnaA03g55730D	1.94593	3.02621e-07	0.0349079	Up		BnaAnng11320D	4.62913	3.55485e-13	4.21364e-08	Up		BnaA05g00770D	3.94209	2.63538e-13	3.11035e-08	Up		BnaC01g40610D	7.53785
BnaA03g56700D	9.49634	2.82873e-66	3.36056e-61	Up		BnaA02g35020D	-1.5396	3.36886e-07	0.0382396	Down		BnaA08g08690D	4.95184	3.61033e-08	0.00425206	Up		BnaA05g00780D	6.39272	2.36967e-25	2.81353e-20	Up		BnaA04g19410D	4.86852	6.83079e-11	8.01744e-06	Up		BnaA03g55810D	5.45632	4.50947e-27	5.35076e-22	Up		BnaAnng11340D	8.80856	1.32129e-08	0.00155944	Up		BnaA05g00780D	3.90291	1.37503e-18	1.62875e-13	Up		BnaC01g40620D	4.24868
BnaA03g57320D	-2.14111	8.71251e-08	0.0101348	Down		BnaA02g35050D	-6.29558	4.33817e-13	5.04086e-08	Down		BnaA08g08960D	5.84258	8.05475e-09	0.000949727	Up		BnaA05g00790D	5.95027	1.11383e-17	1.3205e-12	Up		BnaA04g19600D	2.84674	3.53292e-12	4.1544e-07	Up		BnaA03g55860D	3.17169	2.15501e-11	2.52518e-06	Up		BnaAnng16920D	-5.04387	2.09774e-11	2.4836e-06	Down		BnaA05g00790D	4.86757	1.31818e-24	1.56449e-19	Up		BnaC01g40640D	7.83716
BnaA03g57380D	5.03846	8.02807e-12	9.4284e-07	Up		BnaA02g35120D	-1.60433	2.29899e-07	0.0261283	Down		BnaA08g09220D	-4.98032	2.03707e-10	2.40721e-05	Down		BnaA05g00810D	7.34284	3.61132e-08	0.00423207	Up		BnaA04g20030D	1.61076	1.36252e-07	0.0158543	Up		BnaA03g56000D	1.7753	2.11617e-07	0.0244331	Up		BnaAnng17890D	5.99429	4.24013e-30	5.03681e-25	Up		BnaA05g00810D	5.38924	8.25485e-11	9.70968e-06	Up		BnaC01g43360D	8.58288
BnaA03g58240D	3.37119	1.89695e-18	2.24091e-13	Up		BnaA02g35170D	-3.38352	2.52683e-08	0.00288935	Down		BnaA08g11440D	4.3028	1.18797e-12	1.40664e-07	Up		BnaA05g00940D	8.23385	2.05764e-35	2.44437e-30	Up		BnaA04g20720D	4.70261	9.70112e-08	0.0112945	Up		BnaA03g56290D	4.00362	3.49396e-10	4.08146e-05	Up		BnaAnng17970D	3.03873	6.08414e-11	7.20064e-06	Up		BnaA05g00870D	3.33511	5.33189e-10	6.26209e-05	Up		BnaC01g44310D	6.16018
BnaA03g58750D	-3.17986	1.27853e-10	1.49847e-05	Down		BnaA02g35440D	2.41998	2.43228e-09	0.000279474	Up		BnaA08g11690D	-5.47146	3.44574e-12	4.07865e-07	Down		BnaA05g00970D	5.33845	3.58323e-12	4.23245e-07	Up		BnaA04g22040D	9.18625	5.43076e-14	6.39988e-09	Up		BnaA03g56420D	-2.80797	2.55813e-09	0.000298004	Down		BnaAnng19450D	4.12759	6.75787e-11	7.99774e-06	Up		BnaA05g00940D	6.96961	3.03585e-23	3.60225e-18	Up		BnaC01g44850D	4.62891
BnaA03g60380D	-2.99564	2.83931e-07	0.0329658	Down		BnaA02g35610D	-1.97773	1.83627e-09	0.000211094	Down		BnaA08g13140D	4.55906	8.91617e-10	0.000105265	Up		BnaA05g00980D	11.5996	7.94545e-20	9.42545e-15	Up		BnaA04g22640D	-2.1592	1.84265e-09	0.000215635	Down		BnaA03g56700D	3.81497	1.51444e-19	1.79252e-14	Up		BnaAnng20610D	-3.39348	4.3019e-14	5.10093e-09	Down		BnaA05g00960D	3.24834	1.00052e-08	0.00117157	Up		BnaC02g01350D	4.95764
BnaA04g00030D	-3.00042	4.17752e-12	4.90788e-07	Down		BnaA02g35970D	2.15046	3.30509e-10	3.80991e-05	Up		BnaA08g16190D	-10.8397	3.29931e-14	3.90952e-09	Down		BnaA05g00990D	9.50342	1.63492e-24	1.94101e-19	Up		BnaA04g24450D	8.78785	2.07976e-10	2.43863e-05	Up		BnaA03g57960D	-2.30514	9.73729e-08	0.0112643	Down		BnaAnng20940D	2.53801	2.44952e-07	0.0288375	Up		BnaA05g00970D	3.57506	2.19927e-16	2.60154e-11	Up		BnaC02g01970D	8.81897
BnaA04g00400D	-2.61912	4.12004e-12	4.84043e-07	Down		BnaA02g36000D	10.3405	6.23022e-21	7.31577e-16	Up		BnaA08g16660D	-9.74109	2.4537e-08	0.00289068	Down		BnaA05g01000D	6.74354	1.39145e-17	1.64958e-12	Up		BnaA04g25100D	4.79061	2.34971e-20	2.78085e-15	Up		BnaA03g58470D	2.89153	7.72776e-12	9.06481e-07	Up		BnaAnng21810D	3.32705	3.42737e-09	0.000404896	Up		BnaA05g00980D	4.33749	3.46253e-09	0.000405964	Up		BnaC02g02460D	4.33086
BnaA04g00450D	-4.64963	1.5467e-33	1.83435e-28	Down		BnaA02g36020D	-6.63282	5.93745e-67	7.05197e-62	Down		BnaA08g16740D	-2.47048	3.56457e-08	0.00419821	Down		BnaA05g01050D	7.85928	3.63783e-36	4.32163e-31	Up		BnaA04g25160D	5.34794	8.13567e-32	9.65508e-27	Up		BnaA03g58620D	-4.68766	1.798e-11	2.10733e-06	Down		BnaAnng21950D	3.07671	2.61115e-09	0.000308523	Up		BnaA05g00990D	4.82369	5.95138e-21	7.05685e-16	Up		BnaC02g02480D	5.48723
BnaA04g00610D	9.15126	2.1326e-11	2.50252e-06	Up		BnaA02g36380D	3.03142	1.39139e-21	1.63471e-16	Up		BnaA08g17200D	-3.02031	3.17561e-08	0.00374045	Down		BnaA05g01060D	7.49325	8.37509e-25	9.94341e-20	Up		BnaA04g25170D	1.63018	1.50536e-07	0.0175139	Up		BnaA03g59050D	-3.26217	1.28263e-08	0.00149021	Down		BnaAnng22580D	5.03638	1.71543e-12	2.03249e-07	Up		BnaA05g01000D	4.24806	2.18085e-18	2.58302e-13	Up		BnaC02g07040D	4.34219
BnaA04g04510D	2.41288	1.81778e-07	0.0211204	Up		BnaA02g36710D	-6.5592	4.33673e-15	5.05814e-10	Down		BnaA08g19280D	-2.29237	3.30901e-07	0.0388914	Down		BnaA05g01080D	4.79428	1.36092e-07	0.0159126	Up		BnaA04g25180D	-1.69689	1.50843e-07	0.0175495	Down		BnaA03g59390D	-8.04981	3.37917e-08	0.00391856	Down		BnaAnng23410D	4.72119	8.79143e-19	1.04374e-13	Up		BnaA05g01050D	7.12568	2.59315e-34	3.08004e-29	Up		BnaC02g07060D	7.82395
BnaA04g05620D	-8.60145	5.9841e-09	0.000698704	Down		BnaA02g36880D	-9.36737	1.83186e-13	2.13016e-08	Down		BnaA08g19350D	-6.85483	1.41506e-12	1.67546e-07	Down		BnaA05g01090D	8.47112	1.01942e-26	1.21044e-21	Up		BnaA04g26640D	2.84573	3.69404e-11	4.33784e-06	Up		BnaA03g59540D	5.83912	4.56756e-11	5.3482e-06	Up		BnaAnng24130D	-4.62731	2.72391e-09	0.000321832	Down		BnaA05g01060D	3.80207	2.99258e-17	3.54207e-12	Up		BnaC02g07910D	6.8856
BnaA04g06630D	2.58056	1.89193e-13	2.22621e-08	Up		BnaA03g00260D	-1.82666	3.59182e-10	4.13972e-05	Down		BnaA08g20780D	6.10434	2.47313e-07	0.029077	Up		BnaA05g01110D	8.03193	5.60436e-21	6.65025e-16	Up		BnaA04g26750D	2.61373	1.76996e-12	2.0822e-07	Up		BnaA03g59550D	4.66439	2.12772e-10	2.48701e-05	Up		BnaAnng25620D	4.06663	2.32021e-14	2.75154e-09	Up		BnaA05g01070D	6.01846	2.9203e-07	0.0340215	Up		BnaC02g11570D	4.1356
BnaA04g07540D	-2.36396	1.4929e-07	0.0173545	Down		BnaA03g00400D	-1.83387	3.61537e-08	0.00413075	Down		BnaA08g20790D	-3.14751	2.21879e-09	0.000261811	Down		BnaA05g01160D	7.28125	2.10366e-14	2.48968e-09	Up		BnaA04g26930D	4.63566	5.24126e-23	6.20879e-18	Up		BnaA03g59600D	-5.73752	8.61332e-10	0.000100505	Down		BnaAnng25630D	6.75708	4.62982e-10	5.47467e-05	Up		BnaA05g01080D	4.23345	1.26022e-13	1.48775e-08	Up		BnaC02g12960D	8.93806
BnaA04g08270D	-7.16789	7.07067e-22	8.36503e-17	Down		BnaA03g00780D	-3.32863	2.77843e-24	3.27024e-19	Down		BnaA08g21350D	2.7316	2.40574e-09	0.000283861	Up		BnaA05g01190D	4.41498	8.75767e-14	1.03601e-08	Up		BnaA04g27050D	4.69527	3.75872e-19	4.44604e-14	Up		BnaA03g59660D	5.68059	3.68351e-18	4.35575e-13	Up		BnaAnng25850D	-8.15741	1.21509e-07	0.0143132	Down		BnaA05g01090D	7.47928	8.30932e-20	9.84854e-15	Up		BnaC02g13450D	9.55226
BnaA04g08400D	-3.502	2.04117e-12	2.39889e-07	Down		BnaA03g00800D	-2.51327	4.4082e-16	5.14869e-11	Down		BnaA08g21390D	-6.63084	2.29383e-27	2.72386e-22	Down		BnaA05g01200D	6.21555	1.02911e-09	0.000121084	Up		BnaA04g27420D	-8.19724	1.96759e-07	0.0228798	Down		BnaA03g59890D	-8.25402	1.34039e-07	0.0154931	Down		BnaAnng27100D	2.84932	5.23245e-09	0.000617974	Up		BnaA05g01160D	4.22347	1.64741e-17	1.95015e-12	Up		BnaC02g15250D	5.62206
BnaA04g08490D	1.84594	3.05239e-07	0.0354361	Up		BnaA03g00820D	-2.23367	2.09597e-11	2.42594e-06	Down		BnaA08g21770D	8.30058	6.43532e-20	7.63648e-15	Up		BnaA05g01210D	7.72869	5.60745e-28	6.65896e-23	Up		BnaA04g28040D	-2.04098	4.76518e-11	5.59437e-06	Down		BnaA03g59900D	-7.83842	1.82436e-07	0.021071	Down		BnaAnng27970D	-5.53429	4.65135e-19	5.52245e-14	Down		BnaA05g01170D	3.98152	7.29374e-11	8.58013e-06	Up		BnaC02g16010D	7.06074
BnaA04g08740D	6.93904	1.26834e-15	1.49542e-10	Up		BnaA03g00900D	-1.86483	3.81435e-08	0.00435763	Down		BnaA08g21880D	6.18496	4.69555e-29	5.57638e-24	Up		BnaA05g01220D	7.22535	3.03594e-10	3.57552e-05	Up		BnaA04g28060D	6.01671	4.67973e-19	5.53527e-14	Up		BnaA03g59950D	3.84861	3.1533e-07	0.0363673	Up		BnaAnng28000D	-6.66102	2.8321e-13	3.35706e-08	Down		BnaA05g01190D	6.08435	3.01262e-13	3.55541e-08	Up		BnaC02g20460D	6.86948
BnaA04g08950D	6.83657	1.3137e-45	1.5598e-40	Up		BnaA03g01040D	-2.45664	3.37284e-08	0.00385424	Down		BnaA08g22390D	6.93345	4.02806e-15	4.77466e-10	Up		BnaA05g01240D	7.2652	7.2782e-25	8.64119e-20	Up		BnaA04g28360D	3.0968	2.04234e-08	0.00238308	Up		BnaA03g60440D	3.07165	3.06211e-11	3.58711e-06	Up		BnaAnng29440D	5.31991	9.95201e-13	1.17931e-07	Up		BnaA05g01210D	4.98896	2.34409e-09	0.000274934	Up		BnaC02g21180D	4.90642
BnaA04g09030D	-8.37096	7.49132e-40	8.89069e-35	Down		BnaA03g01120D	-2.03617	5.23385e-10	6.02903e-05	Down		BnaA08g23520D	3.27651	4.04717e-10	4.78051e-05	Up		BnaA05g01250D	8.2441	1.97356e-15	2.33721e-10	Up		BnaA04g28570D	3.52786	4.04449e-24	4.79292e-19	Up		BnaA03g60670D	-2.46273	5.11762e-09	0.000595537	Down		BnaAnng29940D	7.42607	2.34183e-18	2.78015e-13	Up		BnaA05g01240D	4.04156	3.21459e-20	3.81064e-15	Up		BnaC02g23610D	9.67784
BnaA04g09630D	4.85597	1.54122e-08	0.00179753	Up		BnaA03g01350D	1.63361	3.67426e-08	0.00419796	Up		BnaA08g25580D	-3.00698	1.72674e-11	2.0427e-06	Down		BnaA05g01270D	6.78297	3.80496e-25	4.51759e-20	Up		BnaA04g28930D	2.42172	1.06694e-09	0.000124928	Up		BnaA04g02410D	4.69771	1.09554e-16	1.29402e-11	Up		BnaAnng32170D	5.10142	1.69124e-10	2.00089e-05	Up		BnaA05g01250D	6.13683	3.01223e-10	3.53922e-05	Up		BnaC02g24300D	8.9401
BnaA04g09760D	-1.88073	3.18189e-07	0.0369357	Down		BnaA03g01440D	-3.01165	3.27065e-09	0.000375565	Down		BnaA08g25610D	-3.22844	1.5993e-08	0.00188477	Down		BnaA05g01280D	5.36647	8.75435e-14	1.03563e-08	Up		BnaA04g29280D	-2.7322	3.64741e-07	0.0423698	Down		BnaA04g02460D	2.23263	3.75921e-10	4.39068e-05	Up		BnaAnng33150D	-4.13616	2.10856e-12	2.4982e-07	Down		BnaA05g01270D	4.30821	5.90431e-18	6.99141e-13	Up		BnaC02g26790D	9.78905
BnaA04g10250D	2.00487	1.30443e-08	0.00152169	Up		BnaA03g01450D	-2.58713	2.5342e-18	2.96856e-13	Down		BnaA08g26270D	3.5288	1.78351e-09	0.000210479	Up		BnaA05g01290D	5.53962	8.16341e-17	9.67422e-12	Up		BnaA04g29680D	-2.1439	7.00427e-11	8.22092e-06	Down		BnaA04g03370D	-3.16709	1.11753e-09	0.000130347	Down		BnaAnng33590D	5.69613	9.92878e-15	1.1776e-09	Up		BnaA05g01280D	4.49357	8.69353e-22	1.03104e-16	Up		BnaC02g27850D	9.4351
BnaA04g10890D	-2.01518	2.43761e-08	0.00284091	Down		BnaA03g01470D	-7.29052	4.37569e-36	5.17579e-31	Down		BnaA08g28810D	-9.15585	3.25467e-07	0.0382534	Down		BnaA05g01320D	6.52547	5.37136e-19	6.37028e-14	Up		BnaA05g00150D	3.44607	8.12987e-11	9.54097e-06	Up		BnaA04g04150D	3.83386	1.41059e-07	0.0163026	Up		BnaAnng34690D	3.60302	1.49168e-10	1.7649e-05	Up		BnaA05g01290D	4.40413	5.19233e-21	6.15691e-16	Up		BnaC02g29930D	6.05583
BnaA04g11150D	-7.27345	1.02052e-49	1.21198e-44	Down		BnaA03g01490D	-3.57954	7.27365e-15	8.48072e-10	Down		BnaA09g00200D	-4.27943	7.9063e-15	9.37117e-10	Down		BnaA05g01330D	8.46414	9.25087e-14	1.09431e-08	Up		BnaA05g00720D	4.82604	1.73811e-15	2.05108e-10	Up		BnaA04g04740D	-8.20793	9.61344e-09	0.00111753	Down		BnaAnng36660D	-2.60549	5.11384e-08	0.00602917	Down		BnaA05g01310D	4.35658	5.76156e-22	6.83367e-17	Up		BnaC02g29940D	8.33123
BnaA04g11170D	-8.45133	5.26404e-56	6.25283e-51	Down		BnaA03g02470D	2.5917	6.31109e-09	0.000723787	Up		BnaA09g02410D	5.36601	5.35778e-09	0.000631842	Up		BnaA05g01340D	5.22938	6.10526e-09	0.000717002	Up		BnaA05g01050D	2.81482	3.56545e-11	4.18712e-06	Up		BnaA04g05050D	-1.99539	3.44128e-08	0.00399047	Down		BnaAnng37180D	6.27328	5.48806e-16	6.5117e-11	Up		BnaA05g01320D	4.39897	2.99956e-18	3.55253e-13	Up		BnaC02g31900D	5.94045
BnaA04g11180D	-5.00037	2.42983e-24	2.87649e-19	Down		BnaA03g02510D	-3.28949	9.7217e-08	0.0110793	Down		BnaA09g02440D	-4.56918	1.9774e-10	2.33678e-05	Down		BnaA05g01350D	7.7025	8.92892e-29	1.06042e-23	Up		BnaA05g01090D	3.5995	1.81966e-08	0.00212371	Up		BnaA04g05180D	-8.59123	1.47716e-33	1.75391e-28	Down		BnaAnng40190D	-5.16994	1.60566e-09	0.000189759	Down		BnaA05g01340D	3.86981	1.6283e-14	1.92377e-09	Up		BnaC02g33590D	9.98751
BnaA04g11790D	-3.77137	1.21428e-16	1.43275e-11	Down		BnaA03g02560D	-2.67311	5.00457e-18	5.86065e-13	Down		BnaA09g04240D	-2.53608	8.59645e-08	0.0101179	Down		BnaA05g01380D	7.68659	5.32831e-32	6.32908e-27	Up		BnaA05g01560D	4.58448	1.68978e-31	2.00529e-26	Up		BnaA04g05190D	-10.2502	7.1708e-09	0.000834029	Down		BnaAnng40710D	-2.68774	2.13237e-08	0.00251592	Down		BnaA05g01350D	4.24401	7.7869e-20	9.22943e-15	Up		BnaC02g34120D	4.96379
BnaA04g12070D	9.36405	4.51501e-12	5.30419e-07	Up		BnaA03g02650D	2.30632	7.57851e-13	8.80214e-08	Up		BnaA09g04600D	2.96264	2.51656e-10	2.97341e-05	Up		BnaA05g01390D	7.45949	3.14204e-31	3.73205e-26	Up		BnaA05g01600D	-5.80405	4.21115e-17	4.97564e-12	Down		BnaA04g05330D	-5.64011	1.3198e-16	1.55879e-11	Down		BnaAnng40850D	2.95449	6.58395e-11	7.79204e-06	Up		BnaA05g01390D	3.61011	2.89017e-14	3.41398e-09	Up		BnaC02g38460D	4.07508
BnaA04g12120D	7.78089	6.14133e-48	7.29283e-43	Up		BnaA03g02900D	2.45569	7.40635e-08	0.00844687	Up		BnaA09g04980D	2.62405	1.10542e-09	0.000130495	Up		BnaA05g01420D	5.77416	3.54594e-17	4.20321e-12	Up		BnaA05g04000D	-2.27827	7.50382e-08	0.00873948	Down		BnaA04g05640D	-2.92576	4.6851e-13	5.50747e-08	Down		BnaAnng41100D	5.95261	4.579e-20	5.43711e-15	Up		BnaA05g01400D	4.43931	3.93015e-07	0.0457584	Up		BnaC02g40770D	6.77448
BnaA04g12180D	-4.81133	5.24418e-14	6.17539e-09	Down		BnaA03g02960D	3.80868	1.20239e-08	0.001377	Up		BnaA09g05760D	-4.16171	1.61444e-10	1.90802e-05	Down		BnaA05g01470D	6.496	3.02147e-30	3.58859e-25	Up		BnaA05g04030D	-6.68376	1.53842e-14	1.81401e-09	Down		BnaA04g06090D	2.46455	1.19917e-11	1.40607e-06	Up		BnaAnng41310D	-4.44731	1.47772e-08	0.00174391	Down		BnaA05g01420D	3.81064	3.32758e-18	3.94093e-13	Up		BnaC02g41200D	5.25191
BnaA04g12990D	3.99094	8.50573e-09	0.000992678	Up		BnaA03g02970D	1.67998	5.63551e-08	0.00643203	Up		BnaA09g05850D	2.54836	9.05636e-08	0.0106587	Up		BnaA05g01480D	6.41297	1.14596e-16	1.35799e-11	Up		BnaA05g04180D	-1.77173	3.82568e-09	0.000447356	Down		BnaA04g06110D	4.17159	2.07677e-18	2.4563e-13	Up		BnaAnng41330D	4.51527	2.52313e-16	2.99394e-11	Up		BnaA05g01470D	3.56003	1.26406e-16	1.49553e-11	Up		BnaC02g41790D	6.62528
BnaA04g13090D	2.44457	1.76557e-12	2.0751e-07	Up		BnaA03g03230D	-4.14885	6.62753e-18	7.75965e-13	Down		BnaA09g06030D	-6.96213	2.62689e-30	3.11993e-25	Down		BnaA05g01520D	5.60472	2.35547e-20	2.79456e-15	Up		BnaA05g04630D	-3.63819	4.15426e-12	4.88466e-07	Down		BnaA04g06300D	-2.60253	3.13177e-11	3.66852e-06	Down		BnaC01g02900D	8.43035	2.81964e-08	0.00332591	Up		BnaA05g01480D	2.88025	9.77502e-09	0.00114467	Up		BnaC02g48740D	3.63345
BnaA04g14120D	-2.05975	5.15454e-08	0.00600081	Down		BnaA03g03260D	-8.46808	1.93229e-08	0.00221071	Down		BnaA09g06270D	-2.32325	2.61209e-07	0.0307086	Down		BnaA05g01530D	4.39599	1.54083e-14	1.8237e-09	Up		BnaA05g04810D	3.43175	1.57905e-12	1.85778e-07	Up		BnaA04g06580D	3.13667	4.53319e-08	0.00525415	Up		BnaC01g03640D	-2.75534	1.11864e-07	0.0131781	Down		BnaA05g01520D	4.13859	1.63132e-21	1.93461e-16	Up		BnaC03g01590D	5.91932
BnaA04g14180D	-6.98037	1.80739e-16	2.1323e-11	Down		BnaA03g03370D	-2.03861	1.2351e-11	1.43038e-06	Down		BnaA09g06500D	-4.53989	1.26104e-09	0.000148851	Down		BnaA05g01560D	5.33943	6.99248e-21	8.29721e-16	Up		BnaA05g05290D	-1.93349	1.3832e-09	0.00016192	Down		BnaA04g06830D	-5.01195	1.99092e-21	2.35861e-16	Down		BnaC01g03730D	3.6794	1.55631e-09	0.000183931	Up		BnaA05g01530D	3.27961	1.75012e-14	2.06762e-09	Up		BnaC03g03130D	7.71512
BnaA04g14290D	8.80987	7.63795e-10	8.9377e-05	Up		BnaA03g03540D	4.06602	1.68267e-10	1.94169e-05	Up		BnaA09g09070D	10.1283	2.56039e-10	3.02515e-05	Up		BnaA05g01580D	6.39757	1.53652e-20	1.82302e-15	Up		BnaA05g05360D	-2.49233	6.96966e-15	8.22085e-10	Down		BnaA04g06860D	-4.73516	1.52972e-08	0.00177673	Down		BnaC01g04340D	-3.59937	2.16505e-12	2.56511e-07	Down		BnaA05g01550D	3.84155	4.21963e-07	0.0491191	Up		BnaC03g04580D	4.66613
BnaA04g14470D	8.89256	1.4389e-09	0.000168255	Up		BnaA03g03550D	2.17528	2.91308e-07	0.0330806	Up		BnaA09g11270D	6.23425	4.13395e-07	0.0485747	Up		BnaA05g01590D	7.41749	1.95714e-11	2.3096e-06	Up		BnaA05g05620D	1.70562	1.40419e-08	0.00163939	Up		BnaA04g07190D	-3.00031	5.87401e-12	6.89209e-07	Down		BnaC01g04590D	3.28132	1.22129e-11	1.44617e-06	Up		BnaA05g01570D	5.28641	4.6185e-16	5.46216e-11	Up		BnaC03g11230D	6.7026
BnaA04g14880D	-4.8389	3.50334e-09	0.000409268	Down		BnaA03g03630D	-1.86066	9.54922e-09	0.00109418	Down		BnaA09g11510D	-2.8849	2.97742e-09	0.000351268	Down		BnaA05g01630D	3.15337	1.40337e-10	1.65386e-05	Up		BnaA05g05690D	4.06165	4.19568e-08	0.0048904	Up		BnaA04g07770D	-2.38951	2.62587e-09	0.000305887	Down		BnaC01g04600D	4.66499	3.51509e-13	4.16655e-08	Up		BnaA05g01580D	4.5825	2.70214e-26	3.20773e-21	Up		BnaC03g12530D	5.13908
BnaA04g15420D	-2.66531	4.92461e-08	0.00573343	Down		BnaA03g03640D	2.96589	3.18928e-16	3.72568e-11	Up		BnaA09g13190D	3.19248	3.94017e-11	4.6598e-06	Up		BnaA05g01650D	6.66983	5.88417e-10	6.92649e-05	Up		BnaA05g06280D	9.21737	1.12205e-12	1.3204e-07	Up		BnaA04g08000D	-5.57023	1.93546e-08	0.00224701	Down		BnaC01g06160D	-3.16047	2.71957e-08	0.00320798	Down		BnaA05g01620D	4.68214	5.20192e-12	6.13005e-07	Up		BnaC03g12800D	9.74131
BnaA04g15630D	9.72794	4.98609e-15	5.8763e-10	Up		BnaA03g03650D	2.7745	5.93839e-09	0.000681139	Up		BnaA09g14070D	9.53999	2.47255e-08	0.00291286	Up		BnaA05g01670D	4.84985	1.25024e-11	1.47579e-06	Up		BnaA05g06810D	5.94162	2.46828e-15	2.91235e-10	Up		BnaA04g08400D	-3.79823	1.79481e-12	2.10792e-07	Down		BnaC01g06390D	2.80712	9.92539e-10	0.000117327	Up		BnaA05g01630D	2.90187	4.74358e-13	5.59713e-08	Up		BnaC03g13060D	4.86241
BnaA04g15760D	8.8161	7.1429e-10	8.35891e-05	Up		BnaA03g03720D	1.58807	2.66534e-07	0.0302758	Up		BnaA09g14280D	9.24964	2.58573e-07	0.0303991	Up		BnaA05g01740D	5.55743	1.71244e-11	2.02101e-06	Up		BnaA05g07230D	-2.46828	1.89849e-14	2.23834e-09	Down		BnaA04g08740D	4.26266	9.50563e-14	1.11885e-08	Up		BnaC01g06400D	4.31246	2.20498e-16	2.61654e-11	Up		BnaA05g01670D	4.07403	1.46872e-17	1.73866e-12	Up		BnaC03g17020D	8.70938
BnaA04g15880D	2.06725	2.54722e-10	2.98376e-05	Up		BnaA03g03740D	8.84309	1.2629e-40	1.49558e-35	Up		BnaA09g14680D	5.164	1.64687e-11	1.94826e-06	Up		BnaA05g01850D	3.30313	1.14945e-07	0.0134443	Up		BnaA05g07370D	-2.00056	2.86058e-10	3.35306e-05	Down		BnaA04g09120D	-8.58562	5.29572e-10	6.18302e-05	Down		BnaC01g06410D	2.81601	7.55358e-09	0.000891836	Up		BnaA05g01680D	6.53772	4.25135e-27	5.04728e-22	Up		BnaC03g25770D	4.64846
BnaA04g16190D	2.31627	6.97954e-08	0.00812167	Up		BnaA03g03890D	4.90537	8.30095e-18	9.71725e-13	Up		BnaA09g14900D	4.27505	1.31457e-15	1.55857e-10	Up		BnaA05g01880D	6.68737	4.19934e-20	4.98188e-15	Up		BnaA05g07460D	-3.78647	1.77361e-08	0.00207009	Down		BnaA04g09350D	-2.00144	3.59801e-08	0.00417185	Down		BnaC01g06420D	3.93808	1.46346e-15	1.73614e-10	Up		BnaA05g01740D	3.89133	2.81625e-18	3.33545e-13	Up		BnaC03g27700D	4.99384
BnaA04g16210D	-4.92625	5.87344e-08	0.00683639	Down		BnaA03g03940D	-2.23813	1.73047e-09	0.000198959	Down		BnaA09g15290D	2.83471	1.63271e-09	0.000192695	Up		BnaA05g01890D	4.44612	4.87307e-13	5.7608e-08	Up		BnaA05g07580D	3.32795	2.05316e-11	2.41209e-06	Up		BnaA04g09530D	-2.96218	9.29697e-14	1.0943e-08	Down		BnaC01g06430D	3.72688	5.64148e-17	6.69565e-12	Up		BnaA05g01800D	2.99748	9.60012e-08	0.0112061	Up		BnaC03g29370D	9.47282
BnaA04g16490D	3.31017	1.30394e-09	0.000152492	Up		BnaA03g04030D	-1.55951	2.93656e-07	0.0333462	Down		BnaA09g15300D	3.64836	2.30015e-07	0.0270456	Up		BnaA05g01940D	6.7713	2.48976e-08	0.00291899	Up		BnaA05g07590D	8.28695	5.3624e-08	0.006248	Up		BnaA04g09780D	-4.22463	9.25643e-09	0.00107613	Down		BnaC01g06460D	3.62815	6.47285e-15	7.67751e-10	Up		BnaA05g01810D	2.88176	2.12427e-12	2.50464e-07	Up		BnaC03g30200D	11.1695
BnaA04g16590D	-3.88663	2.25076e-08	0.00262362	Down		BnaA03g04040D	-6.50176	1.75515e-14	2.04494e-09	Down		BnaA09g15440D	5.81085	7.77276e-10	9.17706e-05	Up		BnaA05g05230D	2.48943	3.38751e-08	0.00396996	Up		BnaA05g07720D	8.55862	1.29877e-69	1.54294e-64	Up		BnaA04g10040D	3.54089	1.29608e-09	0.000151138	Up		BnaC01g06470D	3.93903	6.6087e-16	7.84089e-11	Up		BnaA05g01820D	3.65382	7.50421e-09	0.000879111	Up		BnaC03g33310D	8.02408
BnaA04g16730D	3.64909	8.65568e-12	1.0165e-06	Up		BnaA03g04280D	3.24513	4.11288e-07	0.0466511	Up		BnaA09g19220D	-9.54984	2.79125e-08	0.00328801	Down		BnaA05g07310D	-8.46041	3.33857e-25	3.96388e-20	Down		BnaA05g07790D	3.46507	2.98432e-13	3.51388e-08	Up		BnaA04g10120D	-4.27739	2.65963e-08	0.00308557	Down		BnaC01g10060D	-2.35338	3.91703e-07	0.0460909	Down		BnaA05g01850D	2.84619	4.74e-10	5.56723e-05	Up		BnaC03g33320D	11.4336
BnaA04g17390D	9.8951	1.04466e-15	1.23176e-10	Up		BnaA03g05010D	4.22745	1.03476e-10	1.1949e-05	Up		BnaA09g19240D	-9.62118	1.65292e-08	0.00194794	Down		BnaA05g07320D	-5.70426	9.81327e-08	0.0114813	Down		BnaA05g08660D	3.42667	5.27586e-11	6.19349e-06	Up		BnaA04g10510D	-8.27492	4.52673e-09	0.000526898	Down		BnaC01g10220D	3.40823	6.49153e-08	0.00765228	Up		BnaA05g01870D	4.28551	5.22998e-20	6.19915e-15	Up		BnaC03g34350D	3.9259
BnaA04g17420D	1.75147	1.09926e-07	0.0127828	Up		BnaA03g05170D	2.38498	7.66468e-09	0.000878679	Up		BnaA09g19970D	-4.09976	2.53365e-09	0.000298937	Down		BnaA05g07580D	3.39754	1.38149e-09	0.000162496	Up		BnaA05g09780D	-5.71955	6.66899e-39	7.91923e-34	Down		BnaA04g11200D	3.18633	8.05136e-14	9.47774e-09	Up		BnaC01g12280D	-9.48139	7.28287e-13	8.63115e-08	Down		BnaA05g01880D	4.26312	1.69664e-21	2.01206e-16	Up		BnaC03g37910D	3.92219
BnaA04g17560D	2.85376	5.62775e-12	6.61081e-07	Up		BnaA03g05220D	-5.0455	6.53371e-15	7.61863e-10	Down		BnaA09g21170D	3.75246	5.34686e-08	0.00629528	Up		BnaA05g07650D	9.83482	3.95313e-10	4.65509e-05	Up		BnaA05g10380D	3.98457	1.96697e-12	2.31378e-07	Up		BnaA04g11540D	-8.65422	2.08278e-10	2.43465e-05	Down		BnaC01g13560D	3.1841	7.68906e-08	0.00906148	Up		BnaA05g01890D	3.4573	6.89503e-14	8.14137e-09	Up		BnaC03g38080D	8.91432
BnaA04g17960D	2.43742	3.11119e-11	3.64965e-06	Up		BnaA03g05470D	5.03913	2.52323e-08	0.00288526	Up		BnaA09g21670D	-2.81391	1.13819e-07	0.0133934	Down		BnaA05g07730D	2.99972	2.22333e-09	0.000261414	Up		BnaA05g11810D	1.70796	7.77298e-09	0.000908179	Up		BnaA04g12070D	4.63986	2.83371e-08	0.00328713	Up		BnaC01g17340D	-3.86968	2.66375e-14	3.15884e-09	Down		BnaA05g01920D	4.73008	4.73362e-08	0.00553228	Up		BnaC03g41110D	4.58844
BnaA04g18550D	9.84898	5.93875e-16	7.0038e-11	Up		BnaA03g05550D	-4.85616	3.10271e-16	3.62468e-11	Down		BnaA09g23600D	-11.1576	4.12594e-35	4.90137e-30	Down		BnaA05g07980D	3.13461	1.05131e-09	0.000123691	Up		BnaA05g12070D	4.56122	4.84472e-24	5.7409e-19	Up		BnaA04g12080D	5.31717	5.2428e-08	0.0060742	Up		BnaC01g22020D	3.52557	1.50428e-07	0.0177168	Up		BnaA05g01940D	4.55222	6.39162e-10	7.50543e-05	Up		BnaC03g41120D	7.22705
BnaA04g18590D	-2.48034	1.9722e-11	2.31447e-06	Down		BnaA03g05560D	-2.81687	5.4421e-15	6.34658e-10	Down		BnaA09g29090D	3.74352	1.86783e-10	2.20734e-05	Up		BnaA05g08020D	-3.55786	9.96472e-09	0.00116958	Down		BnaA05g12530D	2.8231	4.50026e-17	5.31714e-12	Up		BnaA04g12410D	-2.84	4.70841e-08	0.00545653	Down		BnaC01g24700D	-2.8821	1.25606e-10	1.48624e-05	Down		BnaA05g01970D	9.02843	9.77163e-12	1.15097e-06	Up		BnaC03g41470D	7.45588
BnaA04g18770D	6.12862	1.58308e-24	1.87422e-19	Up		BnaA03g05800D	-2.13262	1.01665e-09	0.000116993	Down		BnaA09g29100D	3.26861	6.65895e-12	7.88014e-07	Up		BnaA05g08650D	-4.14403	2.16337e-08	0.00253681	Down		BnaA05g12540D	3.06985	4.47665e-18	5.29274e-13	Up		BnaA04g12670D	-4.8954	4.5856e-14	5.40023e-09	Down		BnaC01g27270D	-2.75934	8.93215e-10	0.00010559	Down		BnaA05g02380D	6.67129	7.71273e-08	0.00900716	Up		BnaC03g42720D	5.25988
BnaA04g18780D	4.42639	9.43798e-09	0.00110136	Up		BnaA03g05930D	2.34347	1.79675e-15	2.09683e-10	Up		BnaA09g29110D	2.24836	1.69124e-07	0.0198917	Up		BnaA05g08800D	-2.93517	2.14107e-07	0.0250122	Down		BnaA05g12830D	3.98585	1.32628e-17	1.56749e-12	Up		BnaA04g12720D	3.05368	8.73306e-15	1.02929e-09	Up		BnaC01g30750D	-3.8535	5.09598e-13	6.03966e-08	Down		BnaA05g03210D	2.1494	1.71592e-07	0.0200117	Up		BnaC03g44440D	6.52794
BnaA04g18820D	4.50059	1.03021e-29	1.22108e-24	Up		BnaA03g05940D	2.56027	6.13156e-16	7.1597e-11	Up		BnaA09g30660D	2.68618	1.4195e-08	0.0016731	Up		BnaA05g09150D	-4.65135	5.68203e-10	6.68889e-05	Down		BnaA05g13700D	2.20746	5.06061e-09	0.00059158	Up		BnaA04g13370D	-5.76253	8.93081e-27	1.05962e-21	Down		BnaC01g30760D	-3.96575	4.56808e-11	5.40678e-06	Down		BnaA05g05070D	-3.00442	5.23078e-12	6.16395e-07	Down		BnaC03g45960D	5.59295
BnaA04g18910D	-3.1795	5.00898e-10	5.86371e-05	Down		BnaA03g06360D	7.06902	9.43655e-30	1.1137e-24	Up		BnaA09g32150D	6.89047	1.71925e-10	2.03183e-05	Up		BnaA05g09410D	-2.97876	3.01081e-08	0.003529	Down		BnaA05g14370D	-5.28446	3.56822e-18	4.21881e-13	Down		BnaA04g13700D	-4.76165	1.13891e-11	1.33548e-06	Down		BnaC01g30790D	5.71224	6.65387e-15	7.89215e-10	Up		BnaA05g05690D	4.67804	3.41981e-09	0.000400963	Up		BnaC03g46850D	11.0937
BnaA04g18980D	-3.75829	6.12893e-15	7.22289e-10	Down		BnaA03g06500D	-3.11735	8.17483e-25	9.62464e-20	Down		BnaA09g33460D	3.64212	1.18744e-14	1.4073e-09	Up		BnaA05g09450D	-11.5681	1.23274e-41	1.46453e-36	Down		BnaA05g14810D	3.29197	1.09007e-10	1.27897e-05	Up		BnaA04g13890D	2.86052	4.09969e-15	4.83456e-10	Up		BnaC01g32850D	-2.7832	8.77657e-09	0.00103614	Down		BnaA05g06800D	3.018	2.40797e-12	2.83895e-07	Up		BnaC03g49500D	5.78158
BnaA04g19410D	3.23244	1.80295e-21	2.13275e-16	Up		BnaA03g06610D	-1.8314	1.06246e-09	0.000122257	Down		BnaA09g33720D	3.42633	7.0277e-14	8.32642e-09	Up		BnaA05g09830D	-3.0289	9.96506e-11	1.17465e-05	Down		BnaA05g14960D	9.65724	1.61498e-13	1.90215e-08	Up		BnaA04g14960D	-2.12566	3.73125e-07	0.0430123	Down		BnaC01g36360D	-7.52457	1.02411e-28	1.21646e-23	Down		BnaA05g07310D	-5.35855	6.82365e-23	8.09613e-18	Down		BnaC03g53110D	7.1133
BnaA04g19490D	-3.26213	2.69798e-19	3.1885e-14	Down		BnaA03g06650D	-6.10331	4.88158e-29	5.75948e-24	Down		BnaA09g33760D	-2.3557	2.2257e-07	0.0261711	Down		BnaA05g10110D	3.59671	4.08059e-12	4.81963e-07	Up		BnaA05g15190D	3.10557	4.4611e-24	5.28649e-19	Up		BnaA04g15630D	3.689	3.32244e-09	0.000386875	Up		BnaC01g39170D	8.52367	6.84481e-11	8.10056e-06	Up		BnaA05g07320D	-4.24621	1.78154e-12	2.10077e-07	Down		BnaC03g55570D	6.66426
BnaA04g20170D	-5.71466	2.21372e-23	2.61998e-18	Down		BnaA03g06710D	-1.91247	4.24719e-07	0.0481691	Down		BnaA09g35750D	2.53208	3.54554e-08	0.00417586	Up		BnaA05g10290D	-10.1489	2.28211e-11	2.6928e-06	Down		BnaA05g15290D	-1.77941	1.65096e-09	0.000193225	Down		BnaA04g15920D	-6.77577	3.52248e-33	4.18235e-28	Down		BnaC01g39840D	3.6701	1.22292e-12	1.44907e-07	Up		BnaA05g07580D	5.2867	1.0483e-15	1.23953e-10	Up		BnaC03g56350D	9.04577
BnaA04g20720D	4.51556	4.82874e-10	5.65286e-05	Up		BnaA03g06790D	-1.50138	6.31867e-08	0.00720897	Down		BnaA09g36810D	-2.56286	2.9563e-08	0.00348228	Down		BnaA05g11360D	4.40425	2.56211e-07	0.0299209	Up		BnaA05g15530D	7.05956	1.28079e-50	1.5214e-45	Up		BnaA04g16960D	3.997	3.18873e-10	3.72536e-05	Up		BnaC01g39850D	3.15194	3.5101e-07	0.0413069	Up		BnaA05g07790D	5.15707	1.98088e-15	2.34178e-10	Up		BnaC03g59740D	3.37975
BnaA04g20850D	-2.30188	4.6249e-09	0.000540151	Down		BnaA03g06970D	2.28318	3.271e-11	3.78392e-06	Up		BnaA09g37590D	2.3529	1.25732e-07	0.0147938	Up		BnaA05g11930D	4.38666	1.07353e-09	0.0001263	Up		BnaA05g15580D	2.94318	1.37905e-07	0.0160462	Up		BnaA04g17000D	-7.21811	5.70222e-25	6.76295e-20	Down		BnaC01g39870D	4.05101	2.09244e-08	0.00246885	Up		BnaA05g08060D	3.38298	2.89131e-07	0.033684	Up		BnaC03g60440D	5.78905
BnaA04g20860D	6.44055	2.1317e-08	0.00248503	Up		BnaA03g06980D	2.52085	5.25708e-10	6.05569e-05	Up		BnaA09g40250D	-7.88727	7.94788e-22	9.43334e-17	Down		BnaA05g12490D	-3.04554	1.25023e-09	0.000147069	Down		BnaA05g15630D	6.20633	2.49221e-12	2.93117e-07	Up		BnaA04g18370D	-4.63423	4.66629e-09	0.000543109	Down		BnaC01g39890D	3.52677	1.33038e-13	1.57726e-08	Up		BnaA05g08680D	10.5818	4.13679e-16	4.89254e-11	Up		BnaC03g61260D	7.11704
BnaA04g21150D	-2.1161	1.52388e-08	0.00177738	Down		BnaA03g07040D	-2.4669	2.24799e-13	2.61356e-08	Down		BnaA09g41320D	3.32222	7.25197e-11	8.5743e-06	Up		BnaA05g12560D	3.63412	2.85277e-11	3.36573e-06	Up		BnaA05g15950D	-2.5486	3.16849e-16	3.74097e-11	Down		BnaA04g19210D	-5.07712	1.28581e-29	1.5261e-24	Down		BnaC01g39900D	4.24846	1.21161e-15	1.43738e-10	Up		BnaA05g09130D	-9.357	5.58512e-13	6.58933e-08	Down		BnaC03g61520D	9.55423
BnaA04g21190D	-2.58437	1.38858e-13	1.63413e-08	Down		BnaA03g07460D	-9.33461	1.37443e-13	1.59864e-08	Down		BnaA09g43840D	-7.03887	2.12062e-16	2.51476e-11	Down		BnaA05g12670D	4.1732	2.58372e-10	3.04337e-05	Up		BnaA05g15960D	8.422	3.42271e-08	0.00399026	Up		BnaA04g19230D	-2.52043	2.30945e-11	2.70598e-06	Down		BnaC01g40000D	3.25616	7.99076e-13	9.46977e-08	Up		BnaA05g09210D	3.31751	2.02434e-09	0.000237457	Up		BnaC03g61650D	6.15379
BnaA04g24160D	9.03887	1.46982e-10	1.72251e-05	Up		BnaA03g07480D	-5.82388	3.22822e-44	3.82566e-39	Down		BnaA09g46410D	-2.85176	4.00054e-08	0.0047114	Down		BnaA05g13550D	3.40447	9.87877e-12	1.16627e-06	Up		BnaA05g15980D	2.44906	2.88028e-13	3.39147e-08	Up		BnaA04g20010D	1.94602	4.2888e-08	0.00497115	Up		BnaC01g40020D	3.46722	4.12529e-12	4.88644e-07	Up		BnaA05g09450D	-8.9246	1.36685e-38	1.62367e-33	Down		BnaC03g62010D	11.3206
BnaA04g24630D	-1.86764	1.18944e-08	0.00138769	Down		BnaA03g07490D	-6.33893	3.93186e-74	4.67073e-69	Down		BnaA09g47380D	-4.3505	1.76964e-10	2.09134e-05	Down		BnaA05g14370D	-4.85262	2.16959e-11	2.56014e-06	Down		BnaA05g16240D	-7.2454	1.56841e-15	1.8509e-10	Down		BnaA04g20520D	-3.39241	1.59523e-12	1.87368e-07	Down		BnaC01g40030D	2.44501	2.59686e-07	0.0305681	Up		BnaA05g09830D	-3.78432	4.07769e-20	4.83357e-15	Down		BnaC03g62020D	9.83731
BnaA04g24650D	-1.75342	1.0719e-07	0.0124651	Down		BnaA03g07690D	8.3606	3.05644e-61	3.62922e-56	Up		BnaA09g47750D	-2.78477	3.37265e-08	0.00397238	Down		BnaA05g14920D	10.0371	1.87738e-10	2.21187e-05	Up		BnaA05g16260D	2.41487	3.91928e-07	0.0455205	Up		BnaA04g20540D	-4.44893	7.86257e-12	9.22264e-07	Down		BnaC01g40070D	2.66162	2.47971e-07	0.0291921	Up		BnaA05g10290D	-9.5731	2.06112e-15	2.43659e-10	Down		BnaC03g62030D	11.1855
BnaA04g24810D	-5.36254	2.03936e-09	0.000238382	Down		BnaA03g07720D	-2.43358	7.00962e-11	8.09962e-06	Down		BnaA09g48480D	3.75566	9.75946e-08	0.0114857	Up		BnaA05g15140D	-3.4321	1.76663e-07	0.0206453	Down		BnaA05g16320D	-8.06644	1.3779e-55	1.63683e-50	Down		BnaA04g21710D	-7.51599	1.8213e-32	2.16233e-27	Down		BnaC01g40110D	3.37069	8.77997e-11	1.03897e-05	Up		BnaA05g12260D	-4.55741	1.05881e-08	0.00123969	Down		BnaC03g62120D	7.10282
BnaA04g24870D	-3.0951	1.50728e-15	1.77707e-10	Down		BnaA03g07930D	2.00132	5.76035e-08	0.006574	Up		BnaA09g48840D	2.84761	1.37195e-07	0.0161409	Up		BnaA05g15170D	3.70883	1.56586e-08	0.00183695	Up		BnaA05g18150D	1.88759	9.97127e-08	0.0116088	Up		BnaA04g21840D	-4.97566	1.00007e-11	1.17285e-06	Down		BnaC01g40120D	3.87945	2.38689e-16	2.83235e-11	Up		BnaA05g12270D	-5.23419	5.39829e-10	6.34002e-05	Down		BnaC03g62490D	3.78588
BnaA04g25000D	-4.37228	1.42306e-24	1.68485e-19	Down		BnaA03g08110D	-3.84219	3.2555e-34	3.84855e-29	Down		BnaA09g50890D	-2.7859	4.04006e-09	0.000476542	Down		BnaA05g15190D	-5.46445	3.01997e-10	3.55676e-05	Down		BnaA05g19050D	-2.71117	3.36384e-15	3.96866e-10	Down		BnaA04g22190D	-8.84516	1.2033e-11	1.41091e-06	Down		BnaC01g40140D	3.96692	6.14021e-17	7.2875e-12	Up		BnaA05g12560D	4.02484	1.17341e-08	0.0013737	Up		BnaC03g62940D	9.81307
BnaA04g25180D	-2.40173	1.35356e-10	1.58635e-05	Down		BnaA03g08810D	-1.76605	1.79337e-08	0.00205213	Down		BnaA09g51710D	2.89099	4.31138e-08	0.00507699	Up		BnaA05g15950D	-4.16067	1.67995e-11	1.98268e-06	Down		BnaA05g19250D	-4.45867	2.3254e-18	2.74965e-13	Down		BnaA04g22700D	3.58608	7.6804e-11	8.98775e-06	Up		BnaC01g40200D	4.0648	2.48408e-14	2.9458e-09	Up		BnaA05g16060D	6.06996	1.26454e-27	1.50135e-22	Up		BnaC03g63440D	9.94932
BnaA04g25200D	-2.07884	9.94741e-10	0.000116363	Down		BnaA03g08880D	-1.66431	9.60013e-08	0.0109412	Down		BnaA09g52250D	-2.76819	2.4856e-08	0.00292818	Down		BnaA05g16060D	6.53932	5.14735e-24	6.11073e-19	Up		BnaA05g19900D	3.4546	9.54764e-11	1.12035e-05	Up		BnaA04g22870D	5.1885	7.31041e-11	8.55522e-06	Up		BnaC01g40210D	3.71952	9.66267e-16	1.14638e-10	Up		BnaA05g16240D	-9.01013	3.35674e-12	3.95666e-07	Down		BnaC03g63840D	10.4399
BnaA04g25480D	2.64011	1.05832e-12	1.24417e-07	Up		BnaA03g08910D	-3.64806	5.25606e-08	0.00600011	Down		BnaA09g52790D	3.10949	1.56977e-08	0.00185005	Up		BnaA05g16220D	6.58348	9.38149e-08	0.0109766	Up		BnaA05g20100D	-2.74533	2.85259e-13	3.35893e-08	Down		BnaA04g23180D	5.33095	1.38699e-07	0.0160304	Up		BnaC01g40230D	4.51994	2.84969e-20	3.38383e-15	Up		BnaA05g16400D	-5.70595	2.00466e-07	0.02337	Down		BnaC03g64930D	5.4728
BnaA04g25840D	5.88112	6.53022e-12	7.67027e-07	Up		BnaA03g09000D	-3.331	5.31078e-20	6.2322e-15	Down		BnaA09g55410D	4.99183	1.20882e-20	1.43458e-15	Up		BnaA05g17890D	-3.8872	4.34802e-13	5.14044e-08	Down		BnaA05g20510D	-3.5778	6.32676e-14	7.4552e-09	Down		BnaA04g23940D	2.59322	4.33773e-11	5.07943e-06	Up		BnaC01g40320D	3.69534	5.28599e-14	6.26744e-09	Up		BnaA05g18070D	-2.53611	4.32065e-08	0.00505001	Down		BnaC03g66880D	4.87479
BnaA04g26080D	9.95579	2.3914e-16	2.82108e-11	Up		BnaA03g09010D	-3.77499	4.83149e-11	5.58646e-06	Down		BnaA09g55520D	7.08144	1.11139e-21	1.31909e-16	Up		BnaA05g18150D	2.42767	3.03332e-07	0.0354119	Up		BnaA05g23270D	-3.42053	1.14552e-12	1.34799e-07	Down		BnaA04g25130D	-3.3129	1.47196e-12	1.72896e-07	Down		BnaC01g40340D	8.09743	2.38087e-07	0.0280307	Up		BnaA05g19880D	6.78128	3.41114e-22	4.04629e-17	Up		BnaC03g67500D	9.77037
BnaA04g26100D	-3.77326	2.03181e-25	2.40606e-20	Down		BnaA03g09190D	-1.65147	4.53027e-09	0.000519885	Down		BnaA09g55530D	-3.73493	6.82219e-13	8.07931e-08	Down		BnaA05g18870D	-3.97049	1.85108e-07	0.0216302	Down		BnaA05g23860D	2.40799	8.75525e-15	1.03262e-09	Up		BnaA04g25160D	2.0766	6.28974e-08	0.0072839	Up		BnaC01g40350D	3.88084	1.03463e-16	1.22787e-11	Up		BnaA05g20310D	-7.86093	1.92489e-07	0.0224419	Down		BnaC03g67510D	9.81095
BnaA04g27110D	1.88775	1.51636e-07	0.0176264	Up		BnaA03g09200D	-2.10421	7.32111e-09	0.000839366	Down		BnaA09g55990D	2.63379	6.68767e-09	0.00078859	Up		BnaA05g18930D	-4.57606	1.85467e-07	0.021672	Down		BnaA05g24390D	2.27493	1.29102e-11	1.51704e-06	Up		BnaA04g25780D	-2.91674	1.14714e-08	0.00133301	Down		BnaC01g40360D	2.8815	3.34004e-10	3.95026e-05	Up		BnaA05g21120D	-7.839	3.02446e-07	0.0352331	Down		BnaC03g68020D	5.6692
BnaA04g27870D	-3.93805	1.70784e-07	0.0198468	Down		BnaA03g09300D	8.28471	1.79617e-09	0.000206502	Up		BnaA09g56980D	5.24356	2.79173e-10	3.29837e-05	Up		BnaA05g19580D	2.9965	4.26757e-09	0.000501379	Up		BnaA05g26040D	1.72522	2.36451e-07	0.0274888	Up		BnaA04g26470D	-3.46919	1.34735e-17	1.59252e-12	Down		BnaC01g40370D	2.52302	2.23366e-08	0.00263527	Up		BnaA05g22880D	5.24354	3.81704e-07	0.0444425	Up		BnaC03g69480D	6.78631
BnaA04g27920D	-1.88	1.7856e-08	0.00208221	Down		BnaA03g09750D	-3.16649	1.151e-20	1.35131e-15	Down		BnaA10g00590D	-2.96858	4.9456e-08	0.00582305	Down		BnaA05g20100D	-3.89105	1.23266e-10	1.45276e-05	Down		BnaA05g27660D	1.99906	2.92421e-09	0.000342048	Up		BnaA04g28050D	4.40723	1.3806e-13	1.62466e-08	Up		BnaC01g40380D	3.32367	6.22133e-12	7.36798e-07	Up		BnaA05g23530D	3.64601	5.20694e-14	6.14893e-09	Up		BnaC03g69510D	10.6318
BnaA04g28040D	-2.38673	4.59467e-10	5.37903e-05	Down		BnaA03g09790D	2.50366	7.43909e-11	8.59527e-06	Up		BnaA10g00780D	6.21043	6.40425e-33	7.60722e-28	Up		BnaA05g20240D	-4.35285	8.64988e-16	1.02455e-10	Down		BnaA05g28490D	-2.41216	5.18286e-09	0.000605851	Down		BnaA04g28060D	4.21567	1.83645e-12	2.15679e-07	Up		BnaC01g40390D	6.63634	2.00272e-07	0.0235824	Up		BnaA05g24070D	2.31862	3.2819e-08	0.00383742	Up		BnaC03g69970D	7.20918
BnaA04g28570D	6.25775	1.31724e-12	1.54838e-07	Up		BnaA03g09950D	2.92828	9.40793e-11	1.08656e-05	Up		BnaA10g01100D	8.61152	1.23608e-25	1.46764e-20	Up		BnaA05g20420D	-4.22585	2.96049e-07	0.0345631	Down		BnaA05g28580D	4.29944	5.09789e-39	6.05364e-34	Up		BnaA04g28670D	-2.45933	4.65216e-10	5.43257e-05	Down		BnaC01g40540D	4.82806	3.94498e-14	4.67777e-09	Up		BnaA05g24230D	7.40299	4.92034e-11	5.78962e-06	Up		BnaC03g70520D	4.4456
BnaA04g28950D	-4.94722	6.1272e-14	7.21417e-09	Down		BnaA03g10140D	-3.44781	1.29083e-08	0.00147816	Down		BnaA10g03380D	-9.30469	1.28604e-07	0.0151311	Down		BnaA05g20940D	7.81079	1.77197e-13	2.09569e-08	Up		BnaA05g29070D	3.12086	1.05079e-12	1.23656e-07	Up		BnaA04g29020D	-6.41439	1.69616e-14	1.99845e-09	Down		BnaC01g40560D	5.17965	2.76167e-13	3.2736e-08	Up		BnaA05g24290D	8.03667	1.00329e-07	0.0117109	Up		BnaC03g71010D	10.0743
BnaA04g29550D	7.85107	3.12342e-17	3.68697e-12	Up		BnaA03g10160D	-2.57637	1.32551e-18	1.55328e-13	Down		BnaA10g03720D	4.68029	1.27007e-16	1.50623e-11	Up		BnaA05g21120D	-9.04908	1.99915e-07	0.0233564	Down		BnaA05g29350D	2.46641	1.17891e-11	1.38537e-06	Up		BnaA04g29040D	-6.35072	1.58987e-12	1.8674e-07	Down		BnaC01g40570D	2.95605	8.78481e-08	0.0103515	Up		BnaA05g24740D	-2.85812	9.14779e-12	1.07752e-06	Down		BnaC03g72420D	3.21752
BnaA04g29680D	-3.065	8.88863e-19	1.05024e-13	Down		BnaA03g10650D	-1.58617	4.87818e-08	0.00556986	Down		BnaA10g04210D	-3.03403	5.13564e-12	6.07808e-07	Down		BnaA05g22450D	2.66642	1.04013e-07	0.0121679	Up		BnaA05g31010D	1.77419	1.69914e-08	0.0019833	Up		BnaA04g29280D	-3.17868	1.08518e-08	0.00126117	Down		BnaC01g40610D	5.02106	4.36468e-12	5.16987e-07	Up		BnaA05g25270D	-2.23859	3.61122e-07	0.0420516	Down		BnaC03g76780D	9.90626
BnaA04g29710D	8.4552	3.44833e-08	0.00401697	Up		BnaA03g10790D	2.08235	4.96204e-12	5.75249e-07	Up		BnaA10g11660D	3.89241	1.8189e-12	2.15336e-07	Up		BnaA05g23530D	5.24477	3.86875e-16	4.58319e-11	Up		BnaA05g31280D	6.48188	4.91289e-14	5.78984e-09	Up		BnaA04g29410D	-8.6803	1.53552e-10	1.79549e-05	Down		BnaC01g40620D	3.12017	3.22075e-09	0.00038049	Up		BnaA05g26870D	4.27563	4.82815e-09	0.000565855	Up		BnaC03g77120D	4.49538
BnaA05g00370D	-4.8664	1.32155e-08	0.00154162	Down		BnaA03g10960D	7.54183	6.86069e-25	8.07777e-20	Up		BnaA10g11680D	2.24458	4.12972e-07	0.0485255	Up		BnaA05g23700D	-3.40565	1.61911e-10	1.90785e-05	Down		BnaA05g31340D	3.00782	1.63061e-12	1.91837e-07	Up		BnaA04g29600D	2.61022	4.98233e-12	5.84682e-07	Up		BnaC01g40630D	2.71131	3.03391e-09	0.000358438	Up		BnaA05g31280D	5.77166	7.30761e-09	0.000856101	Up		BnaC03g77470D	7.65883
BnaA05g00720D	7.54004	3.2067e-08	0.0037358	Up		BnaA03g11060D	-2.8209	1.57792e-08	0.00180612	Down		BnaA10g12660D	6.6413	2.88339e-13	3.41534e-08	Up		BnaA05g24080D	7.19846	8.50092e-08	0.00994829	Up		BnaA05g31700D	-1.67332	9.7906e-09	0.0011436	Down		BnaA05g00070D	3.36976	1.04213e-16	1.23097e-11	Up		BnaC01g40640D	4.54536	5.81539e-16	6.89996e-11	Up		BnaA05g31900D	3.14258	1.26259e-10	1.4847e-05	Up		BnaC04g00930D	7.29769
BnaA05g01050D	2.45193	8.31933e-09	0.00097095	Up		BnaA03g13170D	3.24988	3.04974e-07	0.0346277	Up		BnaA10g12930D	-3.87395	2.40391e-14	2.84876e-09	Down		BnaA05g24890D	-10.2637	1.13672e-09	0.000133731	Down		BnaA05g32170D	1.97502	9.67089e-09	0.00112967	Up		BnaA05g00100D	3.09617	1.46896e-10	1.71779e-05	Up		BnaC01g41600D	-6.65777	5.69981e-10	6.73928e-05	Down		BnaA05g32250D	-2.01373	1.76213e-07	0.0205498	Down		BnaC04g00950D	5.60482
BnaA05g01560D	3.3465	5.8182e-08	0.00677227	Up		BnaA03g14010D	-1.50601	5.77991e-08	0.00659626	Down		BnaA10g17360D	5.57563	3.05388e-21	3.62447e-16	Up		BnaA05g25350D	-3.45799	2.41467e-08	0.00283108	Down		BnaA05g32250D	-1.89136	1.64965e-10	1.93483e-05	Down		BnaA05g00120D	3.41936	6.67472e-15	7.86836e-10	Up		BnaC01g44010D	8.14523	1.30754e-07	0.0154019	Up		BnaA05g33230D	3.90505	1.2175e-09	0.000142881	Up		BnaC04g02060D	8.34981
BnaA05g04000D	-2.67596	2.88793e-08	0.00336493	Down		BnaA03g14730D	2.0327	7.85728e-10	9.04593e-05	Up		BnaA10g17370D	6.49642	6.19006e-11	7.31925e-06	Up		BnaA05g26470D	-4.66021	3.9419e-07	0.0459937	Down		BnaA05g32260D	-3.14565	5.51501e-10	6.46072e-05	Down		BnaA05g00130D	3.88712	2.11336e-10	2.4703e-05	Up		BnaC01g44340D	4.42015	4.14945e-07	0.048824	Up		BnaA05g33250D	-2.15396	3.91112e-08	0.00457195	Down		BnaC04g02440D	3.35913
BnaA05g04610D	-4.01299	2.00051e-11	2.34764e-06	Down		BnaA03g15020D	-2.25267	2.24005e-07	0.0254597	Down		BnaA10g17890D	3.09714	2.54943e-09	0.000300794	Up		BnaA05g26740D	3.43282	2.60149e-10	3.06427e-05	Up		BnaA05g32400D	-1.95969	6.0899e-10	7.13353e-05	Down		BnaA05g00150D	6.73675	6.93429e-24	8.22171e-19	Up		BnaC02g01440D	4.94124	1.88738e-08	0.0022271	Up		BnaA05g33520D	2.4219	1.2725e-09	0.000149327	Up		BnaC04g06610D	10.6536
BnaA05g04620D	-5.41956	5.64703e-08	0.00657343	Down		BnaA03g15200D	-9.07942	1.99318e-12	2.31283e-07	Down		BnaA10g22560D	-3.70335	1.0275e-11	1.21579e-06	Down		BnaA05g27860D	-10.2907	3.9054e-12	4.61279e-07	Down		BnaA05g32580D	-1.79978	4.67328e-10	5.47573e-05	Down		BnaA05g00190D	4.19111	2.21481e-17	2.61747e-12	Up		BnaC02g07040D	3.89809	7.44313e-17	8.83373e-12	Up		BnaA05g33550D	3.18268	6.05102e-09	0.00070901	Up		BnaC04g07570D	4.87776
BnaA05g04630D	-6.68916	3.64301e-14	4.29045e-09	Down		BnaA03g15250D	2.29674	1.414e-12	1.6414e-07	Up		BnaA10g23470D	3.5104	5.69514e-12	6.74009e-07	Up		BnaA05g28870D	4.7182	7.34768e-11	8.66335e-06	Up		BnaA05g32630D	-1.83307	1.27262e-08	0.00148604	Down		BnaA05g00230D	3.85587	5.56862e-22	6.59842e-17	Up		BnaC02g08030D	3.8855	1.39273e-10	1.64789e-05	Up		BnaA05g33840D	2.59229	1.3647e-07	0.0159213	Up		BnaC04g07720D	5.1958
BnaA05g04890D	-2.57766	4.60965e-09	0.000538375	Down		BnaA03g15820D	-2.07172	6.60708e-10	7.60858e-05	Down		BnaA10g23700D	5.59726	1.74481e-11	2.06405e-06	Up		BnaA05g28930D	-3.11649	3.3024e-07	0.0385469	Down		BnaA05g32640D	-1.91496	6.014e-09	0.000702868	Down		BnaA05g00250D	6.05606	5.43324e-11	6.36054e-06	Up		BnaC02g11010D	4.74515	5.42842e-09	0.000641113	Up		BnaA05g34190D	6.44782	5.56485e-17	6.58533e-12	Up		BnaC04g08660D	6.12164
BnaA05g05290D	-1.67327	2.39318e-07	0.027794	Down		BnaA03g15940D	-3.02365	1.53628e-14	1.79011e-09	Down		BnaA10g24340D	6.02563	1.38448e-19	1.64275e-14	Up		BnaA05g28970D	4.22678	4.37893e-12	5.17169e-07	Up		BnaA05g32900D	-1.51891	1.19756e-07	0.0139378	Down		BnaA05g00280D	4.94837	5.26455e-20	6.23275e-15	Up		BnaC02g13270D	6.15788	1.84167e-11	2.18054e-06	Up		BnaA05g34600D	4.18355	4.11834e-07	0.0479445	Up		BnaC04g10550D	8.32019
BnaA05g05360D	-2.46204	6.07153e-12	7.13192e-07	Down		BnaA03g16100D	-1.53771	2.59583e-07	0.029491	Down		BnaA10g25030D	4.30092	5.01426e-19	5.94937e-14	Up		BnaA05g29010D	3.66566	7.18494e-09	0.000843656	Up		BnaA05g33080D	-1.55858	2.90514e-07	0.033758	Down		BnaA05g00290D	3.8669	2.51255e-11	2.94373e-06	Up		BnaC02g13600D	-2.98437	6.97785e-11	8.25787e-06	Down		BnaA05g34780D	2.69727	1.05625e-09	0.000123978	Up		BnaC04g10610D	6.30121
BnaA05g05390D	-3.86193	4.17382e-13	4.90916e-08	Down		BnaA03g16130D	-3.64682	2.6159e-16	3.05632e-11	Down		BnaA10g25820D	-2.85311	5.69935e-10	6.73036e-05	Down		BnaA05g30280D	-3.89069	3.06216e-10	3.60637e-05	Down		BnaA05g33140D	-1.63664	2.24458e-08	0.00261877	Down		BnaA05g00300D	2.95229	9.85988e-13	1.15852e-07	Up		BnaC02g16420D	4.9066	2.27403e-08	0.00268287	Up		BnaA05g36250D	2.9416	1.80945e-09	0.000212274	Up		BnaC04g12860D	5.01282
BnaA05g05610D	-2.7483	3.2176e-13	3.78512e-08	Down		BnaA03g16360D	-1.90598	1.26866e-10	1.46451e-05	Down		BnaA10g26390D	-2.88073	1.2398e-09	0.000146346	Down		BnaA05g32420D	2.92659	1.67718e-08	0.00196737	Up		BnaA05g33150D	-8.44739	4.77938e-10	5.59981e-05	Down		BnaA05g00340D	3.28577	5.60059e-08	0.00648778	Up		BnaC02g18560D	-3.62513	7.64105e-12	9.04907e-07	Down		BnaA05g36440D	-2.73621	2.2394e-07	0.026102	Down		BnaC04g13210D	9.2652
BnaA05g05620D	2.3616	5.78021e-13	6.79724e-08	Up		BnaA03g16970D	-2.27731	1.33063e-12	1.5447e-07	Down		BnaA10g27070D	3.29805	1.5799e-07	0.0185837	Up		BnaA05g33840D	3.13355	2.86046e-09	0.00033625	Up		BnaA05g33160D	-7.55743	8.02078e-26	9.50936e-21	Down		BnaA05g00350D	2.84218	1.09418e-11	1.28308e-06	Up		BnaC02g25110D	3.06232	1.13064e-07	0.0133192	Up		BnaA06g00850D	-3.05556	4.23235e-10	4.97182e-05	Down		BnaC04g14410D	5.41122
BnaA05g05760D	4.01971	4.65874e-25	5.51641e-20	Up		BnaA03g16980D	9.83648	6.68155e-17	7.81287e-12	Up		BnaA10g27080D	3.55975	8.34136e-09	0.000983505	Up		BnaA05g34190D	10.2337	1.01289e-11	1.19578e-06	Up		BnaA05g33170D	-3.84459	5.3556e-22	6.34168e-17	Down		BnaA05g00360D	3.60751	1.13839e-17	1.34563e-12	Up		BnaC02g25800D	-5.39161	5.93345e-18	7.04348e-13	Down		BnaA06g01150D	-3.68668	6.1827e-08	0.00722275	Down		BnaC04g14430D	4.85133
BnaA05g05780D	-2.22034	1.89566e-07	0.0220231	Down		BnaA03g17390D	-2.57328	2.58799e-10	2.98439e-05	Down		BnaA10g29800D	3.52207	9.48854e-09	0.00111872	Up		BnaA05g34600D	8.38631	1.12745e-10	1.32883e-05	Up		BnaA05g33270D	-1.71832	5.76283e-09	0.000673548	Down		BnaA05g00380D	3.07886	1.905e-12	2.23717e-07	Up		BnaC02g25810D	-5.88174	2.0041e-17	2.37875e-12	Down		BnaA06g01390D	-2.57263	1.06373e-08	0.00124544	Down		BnaC04g14440D	6.06509
BnaA05g05850D	2.74359	5.88315e-14	6.92699e-09	Up		BnaA03g17410D	4.7935	3.58405e-10	4.13083e-05	Up		BnaAnng00280D	2.66355	5.68623e-08	0.0066944	Up		BnaA05g34940D	-3.45771	2.20321e-09	0.000259056	Down		BnaA05g33310D	-1.69602	4.42524e-08	0.00515762	Down		BnaA05g00440D	2.26942	8.57269e-10	0.000100032	Up		BnaC02g26190D	-9.06159	2.92441e-11	3.4618e-06	Down		BnaA06g01410D	2.85539	1.30197e-08	0.00152401	Up		BnaC04g14620D	9.05777
BnaA05g06070D	2.62997	3.3786e-10	3.95668e-05	Up		BnaA03g17750D	-2.30712	2.13679e-14	2.48925e-09	Down		BnaAnng00500D	-3.08654	8.85316e-11	1.04666e-05	Down		BnaA05g35760D	3.80556	1.06403e-08	0.00124882	Up		BnaA05g33350D	-1.71807	2.02429e-07	0.0235375	Down		BnaA05g00490D	3.13916	2.75963e-08	0.00320142	Up		BnaC02g26320D	5.76199	1.8879e-08	0.0022277	Up		BnaA06g02970D	-2.27244	3.58782e-07	0.0417801	Down		BnaC04g14740D	4.24363
BnaA05g06110D	2.25686	1.62551e-08	0.00189575	Up		BnaA03g17760D	3.9124	3.03088e-21	3.56011e-16	Up		BnaAnng01730D	2.94626	4.48774e-11	5.3072e-06	Up		BnaA05g36800D	2.80922	3.91825e-07	0.0457185	Up		BnaA05g33440D	-1.92196	4.64914e-11	5.45833e-06	Down		BnaA05g00500D	4.3025	1.19007e-28	1.41233e-23	Up		BnaC02g31640D	3.69026	1.55214e-07	0.0182802	Up		BnaA06g03070D	-4.235	2.99696e-17	3.54724e-12	Down		BnaC04g21470D	3.39787
BnaA05g06210D	2.92294	1.80789e-11	2.12181e-06	Up		BnaA03g18800D	-2.07734	1.86525e-11	2.15916e-06	Down		BnaAnng02310D	2.85865	2.51364e-09	0.000296582	Up		BnaA05g37040D	2.9604	6.37058e-10	7.49862e-05	Up		BnaA05g34670D	-2.05863	5.05129e-08	0.00588621	Down		BnaA05g00550D	2.87705	5.70633e-10	6.6618e-05	Up		BnaC02g38460D	-3.85484	7.09283e-09	0.000837486	Down		BnaA06g04560D	7.99504	3.67359e-14	4.3388e-09	Up		BnaC04g25760D	7.66227
BnaA05g06450D	-2.53448	2.45885e-11	2.88509e-06	Down		BnaA03g18840D	-4.00755	3.90439e-19	4.57766e-14	Down		BnaAnng02380D	4.73801	3.62887e-15	4.30162e-10	Up		BnaA06g00040D	2.80998	6.02887e-08	0.00705962	Up		BnaA05g34850D	5.21846	3.51779e-15	4.15022e-10	Up		BnaA05g00560D	3.31891	2.50942e-15	2.95987e-10	Up		BnaC02g39560D	3.08242	9.13856e-09	0.00107884	Up		BnaA06g04570D	9.2203	1.08568e-19	1.28672e-14	Up		BnaC04g25770D	8.0919
BnaA05g06640D	-4.91324	1.56415e-13	1.84066e-08	Down		BnaA03g19280D	-2.34627	8.70564e-16	1.01637e-10	Down		BnaAnng02490D	-6.4734	1.518e-09	0.000179165	Down		BnaA06g01010D	-3.14647	2.36286e-10	2.7834e-05	Down		BnaA05g36440D	-2.55457	3.57513e-09	0.000418097	Down		BnaA05g00590D	3.62488	2.48991e-09	0.000290067	Up		BnaC02g40730D	2.59139	5.7063e-09	0.000673896	Up		BnaA06g05000D	2.25741	2.25551e-07	0.0262891	Up		BnaC04g27230D	4.41483
BnaA05g06810D	11.2206	4.93403e-31	5.84934e-26	Up		BnaA03g19530D	-1.90224	1.96617e-08	0.00224935	Down		BnaAnng02750D	2.47793	2.59802e-07	0.0305434	Up		BnaA06g01170D	-4.17308	1.05017e-10	1.23783e-05	Down		BnaA05g36910D	-3.68703	3.70179e-07	0.043	Down		BnaA05g00600D	2.40932	4.70064e-11	5.50375e-06	Up		BnaC02g40770D	4.92795	2.41101e-20	2.863e-15	Up		BnaA06g05050D	-5.92858	6.58e-31	7.81414e-26	Down		BnaC04g27530D	8.61929
BnaA05g07230D	-2.86915	1.26358e-17	1.49202e-12	Down		BnaA03g19680D	-7.33995	2.21692e-16	2.59038e-11	Down		BnaAnng02910D	-7.23907	1.60316e-10	1.89472e-05	Down		BnaA06g01180D	-3.72629	4.17279e-09	0.000490266	Down		BnaA05g36920D	-4.59272	8.95595e-30	1.06257e-24	Down		BnaA05g00650D	5.39939	2.25029e-19	2.66327e-14	Up		BnaC02g42260D	3.0468	1.09292e-08	0.00129006	Up		BnaA06g07930D	4.24628	1.54257e-15	1.82377e-10	Up		BnaC04g32510D	9.24181
BnaA05g07460D	3.54239	8.70485e-13	1.02343e-07	Up		BnaA03g20150D	-1.44774	3.88964e-07	0.044126	Down		BnaAnng03160D	-7.23442	1.21535e-07	0.0143004	Down		BnaA06g02230D	5.83252	1.06718e-09	0.000125555	Up		BnaA05g37260D	-2.15824	6.95828e-08	0.0081048	Down		BnaA05g00690D	2.94496	1.17433e-11	1.37697e-06	Up		BnaC02g42750D	3.49701	9.70301e-08	0.0114321	Up		BnaA06g08600D	4.20101	3.64887e-12	4.30078e-07	Up		BnaC04g35030D	9.67501
BnaA05g07570D	2.17412	4.08255e-11	4.78855e-06	Up		BnaA03g20380D	-1.88305	1.20584e-11	1.39658e-06	Down		BnaAnng03340D	7.03287	3.40802e-11	4.03073e-06	Up		BnaA06g03010D	7.46532	6.15873e-15	7.29145e-10	Up		BnaA05g37290D	-1.89611	5.57028e-09	0.000651076	Down		BnaA05g00720D	3.73471	4.12345e-10	4.81569e-05	Up		BnaC02g45650D	3.91799	8.1542e-08	0.00960915	Up		BnaA06g09330D	-3.71456	1.51074e-13	1.78336e-08	Down		BnaC04g35220D	7.41395
BnaA05g07730D	2.57961	2.59816e-13	3.05673e-08	Up		BnaA03g20670D	-3.09234	2.50499e-21	2.94262e-16	Down		BnaAnng03350D	7.35179	1.46313e-07	0.0172123	Up		BnaA06g03860D	-5.11975	1.22774e-11	1.44926e-06	Down		BnaA05g37300D	-2.23685	1.24634e-07	0.0145046	Down		BnaA05g00730D	2.56803	5.10894e-11	5.98119e-06	Up		BnaC02g46140D	-5.84157	4.91421e-09	0.000580407	Down		BnaA06g09530D	4.97011	2.67441e-12	3.15279e-07	Up		BnaC04g44540D	4.58732
BnaA05g07870D	-3.33207	9.23143e-19	1.09073e-13	Down		BnaA03g20930D	-2.02367	3.10519e-07	0.0352548	Down		BnaAnng04500D	6.53141	4.80297e-09	0.000566448	Up		BnaA06g03880D	2.77038	5.65259e-09	0.000663868	Up		BnaA06g00020D	10.2949	8.19818e-17	9.68402e-12	Up		BnaA05g00740D	3.26435	5.57167e-08	0.00645439	Up		BnaC02g48580D	-5.52999	2.0822e-13	2.46829e-08	Down		BnaA06g09700D	5.67286	1.19525e-22	1.41803e-17	Up		BnaC04g46130D	9.18979
BnaA05g07900D	-3.62448	2.44147e-12	2.86911e-07	Down		BnaA03g21140D	-2.44555	1.74197e-10	2.01003e-05	Down		BnaAnng05030D	3.19043	1.98931e-07	0.023394	Up		BnaA06g03920D	-5.4856	2.94009e-08	0.00344631	Down		BnaA06g00200D	3.11777	3.3035e-15	3.89751e-10	Up		BnaA05g00760D	4.49404	1.30384e-09	0.000152038	Up		BnaC03g00040D	3.32133	3.86708e-11	4.5772e-06	Up		BnaA06g09710D	6.43857	4.29977e-10	5.05089e-05	Up		BnaC04g47970D	9.52227
BnaA05g09780D	-8.91535	1.92057e-60	2.28154e-55	Down		BnaA03g21260D	2.10483	2.15109e-10	2.48146e-05	Up		BnaAnng07200D	-3.6198	1.25435e-08	0.00147864	Down		BnaA06g04180D	-3.19461	1.14968e-07	0.0134466	Down		BnaA06g00850D	3.026	5.17839e-09	0.000605333	Up		BnaA05g00770D	3.65247	1.23632e-15	1.4588e-10	Up		BnaC03g03130D	4.13561	8.57767e-17	1.018e-11	Up		BnaA06g09750D	4.88085	3.30763e-12	3.89884e-07	Up		BnaC04g52510D	3.72881
BnaA05g11170D	2.37236	9.27146e-12	1.08874e-06	Up		BnaA03g21750D	-8.91971	8.24517e-11	9.52506e-06	Down		BnaAnng08980D	-3.44788	3.19477e-09	0.000376894	Down		BnaA06g04950D	-4.22785	2.32469e-13	2.74899e-08	Down		BnaA06g00870D	1.88889	5.53963e-10	6.48951e-05	Up		BnaA05g00780D	3.36925	4.48084e-19	5.30227e-14	Up		BnaC03g03990D	3.37247	1.61049e-11	1.90691e-06	Up		BnaA06g09810D	3.34407	1.116e-08	0.00130659	Up		BnaC04g52970D	5.10143
BnaA05g11350D	-2.4146	9.99812e-09	0.00116667	Down		BnaA03g21820D	-1.84444	3.693e-07	0.0419023	Down		BnaAnng11300D	6.82896	1.35663e-11	1.60503e-06	Up		BnaA06g05050D	-5.87448	1.49505e-17	1.77237e-12	Down		BnaA06g01280D	-1.80802	2.28137e-07	0.0265229	Down		BnaA05g00790D	3.59479	1.53927e-14	1.81376e-09	Up		BnaC03g08020D	3.43741	4.44848e-08	0.0052456	Up		BnaA06g09950D	9.75345	1.35066e-07	0.015758	Up		BnaC04g54550D	7.8018
BnaA05g12070D	1.79214	4.06626e-07	0.0471791	Up		BnaA03g21970D	1.8322	7.77939e-08	0.00887115	Up		BnaAnng11310D	5.78667	6.0052e-11	7.10079e-06	Up		BnaA06g05200D	9.59041	1.48634e-07	0.0173757	Up		BnaA06g03380D	-7.09483	3.01968e-26	3.58049e-21	Down		BnaA05g00940D	4.76962	3.12784e-11	3.66399e-06	Up		BnaC03g08060D	9.65278	4.85659e-09	0.000573617	Up		BnaA06g10330D	-8.61539	1.18521e-41	1.40799e-36	Down		BnaC04g56050D	4.96302
BnaA05g12400D	-2.43508	8.43041e-11	9.88406e-06	Down		BnaA03g22180D	2.40909	1.09061e-13	1.26875e-08	Up		BnaAnng11320D	5.242	7.29353e-09	0.000860002	Up		BnaA06g06000D	-2.75177	3.63864e-07	0.0424625	Down		BnaA06g03570D	-4.0164	1.59724e-10	1.87341e-05	Down		BnaA05g00960D	3.13274	1.08596e-08	0.00126205	Up		BnaC03g09180D	5.56144	9.79848e-08	0.0115445	Up		BnaA06g10530D	2.3532	1.12411e-09	0.000131933	Up		BnaC05g04870D	5.74734
BnaA05g12530D	4.69349	5.17109e-22	6.11796e-17	Up		BnaA03g22250D	-8.78351	2.64155e-32	3.12033e-27	Down		BnaAnng11330D	8.15881	1.86149e-07	0.0218922	Up		BnaA06g06900D	-3.5143	4.0282e-13	4.76246e-08	Down		BnaA06g04510D	5.95862	2.53398e-07	0.029454	Up		BnaA05g00970D	3.05362	1.12286e-10	1.31354e-05	Up		BnaC03g10000D	-2.26486	7.21323e-08	0.00850137	Down		BnaA06g10730D	-2.63202	1.83067e-08	0.00214184	Down		BnaC05g08180D	5.257
BnaA05g12540D	4.7931	2.41531e-09	0.000282289	Up		BnaA03g22280D	-9.83999	8.80688e-18	1.03092e-12	Down		BnaAnng11460D	2.99665	2.62769e-09	0.000310022	Up		BnaA06g07890D	-4.51015	4.03615e-08	0.0047292	Down		BnaA06g05680D	-4.45027	2.78706e-08	0.00325044	Down		BnaA05g00990D	3.77379	4.58725e-20	5.43103e-15	Up		BnaC03g11010D	4.402	1.97265e-11	2.33556e-06	Up		BnaA06g11510D	3.29239	5.61912e-12	6.62135e-07	Up		BnaC05g11980D	6.2063
BnaA05g12560D	2.79691	1.07603e-11	1.2634e-06	Up		BnaA03g22400D	3.04185	2.54805e-22	2.99533e-17	Up		BnaAnng12060D	2.50392	3.91462e-07	0.0460007	Up		BnaA06g07930D	5.78631	7.45004e-12	8.79663e-07	Up		BnaA06g05970D	-8.11235	3.26358e-08	0.00380511	Down		BnaA05g01000D	3.46141	5.63563e-11	6.59729e-06	Up		BnaC03g11030D	-2.52162	5.29274e-08	0.00623992	Down		BnaA06g14150D	-5.86062	2.01068e-20	2.38375e-15	Down		BnaC05g11990D	8.67655
BnaA05g14370D	-5.52336	4.78935e-18	5.65646e-13	Down		BnaA03g22410D	2.82624	3.6397e-07	0.0413	Up		BnaAnng12070D	3.24023	3.81257e-07	0.0448034	Up		BnaA06g08680D	-2.45734	4.65304e-08	0.00545089	Down		BnaA06g05980D	-4.29196	2.7627e-07	0.0321065	Down		BnaA05g01050D	4.47364	6.96552e-18	8.23519e-13	Up		BnaC03g11660D	-3.43891	3.11266e-08	0.00367138	Down		BnaA06g14170D	4.17745	3.31336e-11	3.89979e-06	Up		BnaC05g13040D	10.4642
BnaA05g14810D	4.85205	1.87364e-08	0.00218463	Up		BnaA03g22850D	4.88827	1.57965e-33	1.86698e-28	Up		BnaAnng12630D	-2.91487	1.28635e-08	0.00151629	Down		BnaA06g09030D	-5.19935	2.31909e-12	2.73987e-07	Down		BnaA06g06110D	-3.77421	3.18329e-11	3.73865e-06	Down		BnaA05g01060D	3.27099	1.32947e-11	1.5587e-06	Up		BnaC03g21960D	9.07388	3.27065e-07	0.0384932	Up		BnaA06g14930D	-5.83716	3.09758e-21	3.67326e-16	Down		BnaC05g13890D	6.06315
BnaA05g14920D	9.54701	9.11852e-14	1.07331e-08	Up		BnaA03g22890D	5.44079	6.32842e-16	7.3895e-11	Up		BnaAnng15270D	4.11271	9.80694e-08	0.0115414	Up		BnaA06g09330D	-2.40504	1.90051e-07	0.0222062	Down		BnaA06g08060D	8.6697	1.07214e-10	1.25794e-05	Up		BnaA05g01080D	3.21937	6.01172e-11	7.03702e-06	Up		BnaC03g22030D	5.27693	1.44144e-07	0.0169772	Up		BnaA06g17220D	-2.62019	1.78387e-10	2.09701e-05	Down		BnaC05g14370D	7.71382
BnaA05g15180D	5.30525	1.38692e-11	1.62804e-06	Up		BnaA03g22990D	-3.41422	9.28725e-13	1.0785e-07	Down		BnaAnng16240D	8.29547	6.39824e-10	7.55517e-05	Up		BnaA06g10330D	-11.6839	1.27677e-20	1.51488e-15	Down		BnaA06g09010D	2.06298	9.65424e-12	1.13464e-06	Up		BnaA05g01090D	4.11516	1.27099e-10	1.48653e-05	Up		BnaC03g23520D	3.52152	7.44426e-13	8.82234e-08	Up		BnaA06g17370D	5.55954	2.04643e-16	2.42078e-11	Up		BnaC05g14440D	10.9494
BnaA05g15300D	-2.28345	2.01308e-11	2.36237e-06	Down		BnaA03g23320D	-1.95241	1.78154e-08	0.00203866	Down		BnaAnng16250D	6.67961	4.61732e-09	0.000544571	Up		BnaA06g10440D	2.88674	2.05302e-07	0.023985	Up		BnaA06g09760D	8.13533	8.53538e-08	0.00993886	Up		BnaA05g01100D	3.99431	1.57286e-10	1.83911e-05	Up		BnaC03g25770D	2.8298	4.02725e-08	0.00474926	Up		BnaA06g18190D	4.63394	1.51562e-09	0.000177833	Up		BnaC05g14700D	4.236
BnaA05g15330D	5.4453	2.84998e-14	3.35683e-09	Up		BnaA03g23660D	1.47429	2.44705e-07	0.0278071	Up		BnaAnng16920D	-10.0356	5.66542e-10	6.69035e-05	Down		BnaA06g10480D	-9.36524	1.69333e-08	0.0019863	Down		BnaA06g09950D	9.45833	9.69119e-12	1.13897e-06	Up		BnaA05g01160D	3.15596	1.36085e-10	1.59152e-05	Up		BnaC03g26530D	6.50086	4.17123e-07	0.0490795	Up		BnaA06g18640D	5.27672	5.81793e-10	6.83229e-05	Up		BnaC05g16140D	5.29128
BnaA05g15360D	-2.00494	3.21032e-07	0.0372647	Down		BnaA03g23750D	-1.78162	6.46127e-09	0.000740978	Down		BnaAnng17890D	6.68929	1.07648e-34	1.27874e-29	Up		BnaA06g10520D	-2.828	1.13926e-09	0.000134028	Down		BnaA06g10170D	-4.14454	1.07924e-17	1.2756e-12	Down		BnaA05g01170D	3.95349	2.02179e-13	2.37827e-08	Up		BnaC03g29270D	-5.36107	2.65555e-15	3.1502e-10	Down		BnaA06g18670D	4.50402	1.30085e-07	0.0151775	Up		BnaC05g17210D	3.97242
BnaA05g15530D	6.11195	3.95832e-42	4.69884e-37	Up		BnaA03g23840D	-1.99797	1.70487e-10	1.96725e-05	Down		BnaAnng20610D	-4.24637	5.34904e-14	6.33791e-09	Down		BnaA06g11240D	2.6712	1.11673e-08	0.00131062	Up		BnaA06g10630D	-3.93447	4.94345e-17	5.84049e-12	Down		BnaA05g01190D	4.77135	4.19874e-09	0.000488772	Up		BnaC03g30860D	8.33838	2.70266e-08	0.00318806	Up		BnaA06g19050D	-6.33897	4.30406e-13	5.07871e-08	Down		BnaC05g17400D	9.23157
BnaA05g15950D	-2.82509	2.31686e-09	0.000270787	Down		BnaA03g24030D	-2.06883	1.28254e-09	0.000147531	Down		BnaAnng20940D	3.04432	1.21106e-07	0.01425	Up		BnaA06g11540D	3.59633	1.4758e-10	1.73914e-05	Up		BnaA06g10700D	-4.45697	5.16551e-09	0.000603833	Down		BnaA05g01200D	5.25511	3.14491e-07	0.0362712	Up		BnaC03g32050D	-9.19496	8.75864e-12	1.03722e-06	Down		BnaA06g19120D	-3.49981	8.57795e-08	0.010015	Down		BnaC05g21260D	4.44339
BnaA05g16030D	8.16245	3.14394e-07	0.0364955	Up		BnaA03g24160D	-2.35422	3.72848e-15	4.34923e-10	Down		BnaAnng20970D	5.39487	3.74859e-10	4.42817e-05	Up		BnaA06g11550D	2.41394	2.93989e-07	0.0343239	Up		BnaA06g10730D	5.09	2.09642e-42	2.48992e-37	Up		BnaA05g01210D	5.65154	4.20748e-08	0.00487718	Up		BnaC03g33320D	4.21008	3.23341e-12	3.8303e-07	Up		BnaA06g19240D	3.55587	2.33728e-13	2.75872e-08	Up		BnaC05g25210D	10.5222
BnaA05g16080D	2.72121	1.48598e-09	0.000173754	Up		BnaA03g24240D	2.14134	1.06138e-10	1.22562e-05	Up		BnaAnng21250D	2.39088	7.59783e-08	0.0089431	Up		BnaA06g12190D	2.43995	1.6777e-07	0.019608	Up		BnaA06g10740D	4.79098	5.41497e-30	6.4248e-25	Up		BnaA05g01240D	3.03066	5.03318e-14	5.92682e-09	Up		BnaC03g33350D	-4.79955	4.02795e-18	4.7817e-13	Down		BnaA06g19680D	3.47289	7.92438e-12	9.33548e-07	Up		BnaC05g26040D	5.73538
BnaA05g16240D	-9.03352	1.38357e-10	1.62149e-05	Down		BnaA03g24280D	5.73515	1.74294e-09	0.000200389	Up		BnaAnng21880D	-2.95025	4.51466e-08	0.00531619	Down		BnaA06g12720D	3.95688	3.16688e-13	3.74458e-08	Up		BnaA06g10900D	-3.01504	2.28474e-21	2.70472e-16	Down		BnaA05g01270D	3.67486	1.19176e-18	1.40981e-13	Up		BnaC03g33510D	-9.02198	1.07967e-10	1.27759e-05	Down		BnaA06g20400D	4.82611	1.32265e-25	1.56997e-20	Up		BnaC05g31460D	5.34981
BnaA05g16300D	6.33301	3.19673e-11	3.74996e-06	Up		BnaA03g24580D	-2.26433	9.07816e-09	0.00104032	Down		BnaAnng22580D	7.29447	3.14173e-31	3.73165e-26	Up		BnaA06g13250D	4.68373	3.41283e-10	4.01909e-05	Up		BnaA06g11010D	-3.71153	2.7309e-09	0.000319463	Down		BnaA05g01280D	3.72781	9.70198e-19	1.14779e-13	Up		BnaC03g33530D	2.97767	1.80685e-10	2.13762e-05	Up		BnaA06g20540D	3.73573	5.48866e-10	6.44605e-05	Up		BnaC05g33030D	5.60735
BnaA05g16320D	-6.45592	6.41359e-39	7.611e-34	Down		BnaA03g24870D	-8.06445	9.72226e-31	1.14786e-25	Down		BnaAnng24130D	-4.64458	1.57454e-07	0.0185208	Down		BnaA06g13270D	5.19688	3.37676e-08	0.00395739	Up		BnaA06g11160D	-2.28579	7.93524e-11	9.31272e-06	Down		BnaA05g01290D	2.96255	2.92897e-12	3.43861e-07	Up		BnaC03g34050D	-6.74326	2.33476e-21	2.77257e-16	Down		BnaA06g20600D	-4.25072	2.02022e-15	2.38826e-10	Down		BnaC05g33990D	6.34657
BnaA05g17890D	2.15534	1.52071e-07	0.0176767	Up		BnaA03g24890D	5.49404	1.10973e-14	1.2934e-09	Up		BnaAnng25620D	6.82263	7.08734e-24	8.41402e-19	Up		BnaA06g13640D	-4.15776	7.72008e-12	9.11517e-07	Down		BnaA06g11250D	1.82654	1.54451e-08	0.00180298	Up		BnaA05g01310D	4.03198	3.77051e-23	4.46941e-18	Up		BnaC03g35370D	-7.05889	6.31606e-16	7.49375e-11	Down		BnaA06g21030D	-3.90373	2.63824e-17	3.12278e-12	Down		BnaC05g38640D	6.25346
BnaA05g18060D	-8.45442	2.36645e-08	0.00275819	Down		BnaA03g24940D	8.49386	2.84918e-09	0.000327257	Up		BnaAnng25630D	6.79769	3.72044e-07	0.0437222	Up		BnaA06g13830D	-2.42189	2.33687e-07	0.0272951	Down		BnaA06g12080D	7.93359	4.01486e-07	0.0466285	Up		BnaA05g01320D	2.7066	1.01965e-12	1.19805e-07	Up		BnaC03g37520D	3.3937	3.73913e-11	4.42579e-06	Up		BnaA06g21190D	3.66366	6.1202e-08	0.00715004	Up		BnaC05g38690D	8.56265
BnaA05g18150D	2.3834	1.29785e-13	1.52739e-08	Up		BnaA03g25520D	6.21161	2.82968e-15	3.3013e-10	Up		BnaAnng25850D	-10.3899	5.34106e-11	6.31596e-06	Down		BnaA06g14090D	-7.02237	3.72294e-17	4.41295e-12	Down		BnaA06g12090D	3.7728	5.40368e-19	6.39131e-14	Up		BnaA05g01340D	4.28916	4.68334e-22	5.54952e-17	Up		BnaC03g37960D	2.46782	7.15676e-08	0.0084351	Up		BnaA06g21430D	-6.31963	1.13687e-18	1.34669e-13	Down		BnaC05g38710D	8.53878
BnaA05g19050D	-1.98523	7.73735e-09	0.000903135	Down		BnaA03g25620D	1.47826	1.76885e-07	0.0201222	Up		BnaAnng25870D	2.85039	2.44718e-08	0.00288303	Up		BnaA06g14170D	2.7892	2.36666e-09	0.000278253	Up		BnaA06g12210D	7.83647	3.24873e-07	0.0377427	Up		BnaA05g01350D	3.2084	2.06747e-08	0.00239992	Up		BnaC03g38080D	-4.78901	2.67169e-09	0.000315671	Down		BnaA06g21560D	3.69703	1.49612e-08	0.00175096	Up		BnaC05g40330D	6.62335
BnaA05g20100D	-5.13777	2.80588e-22	3.31991e-17	Down		BnaA03g25870D	4.75973	1.30238e-14	1.51777e-09	Up		BnaAnng26460D	2.831	4.67605e-09	0.000551489	Up		BnaA06g14180D	4.32891	3.98404e-09	0.000468149	Up		BnaA06g12240D	8.00279	4.89671e-08	0.00570623	Up		BnaA05g01390D	3.71782	6.57059e-16	7.75533e-11	Up		BnaC03g38370D	-6.50063	2.76093e-12	3.2708e-07	Down		BnaA06g21830D	3.67108	9.82327e-10	0.000115313	Up		BnaC05g42770D	5.57052
BnaA05g20510D	-7.41204	1.04056e-35	1.23438e-30	Down		BnaA03g25890D	2.52717	9.71564e-14	1.13038e-08	Up		BnaAnng27100D	2.66312	1.77783e-07	0.0209091	Up		BnaA06g15010D	8.37447	4.10976e-28	4.88055e-23	Up		BnaA06g12480D	1.78061	4.92676e-09	0.000575953	Up		BnaA05g01420D	3.72658	2.60483e-09	0.000303442	Up		BnaC03g38460D	2.47766	7.1141e-08	0.00838496	Up		BnaA06g21910D	-4.96397	6.08257e-17	7.19763e-12	Down		BnaC05g42780D	5.10239
BnaA05g20680D	-5.8808	2.796e-09	0.000326713	Down		BnaA03g25930D	2.40607	4.86626e-16	5.68331e-11	Up		BnaAnng27970D	-10.8567	6.36011e-14	7.53572e-09	Down		BnaA06g16130D	-9.67995	3.77575e-09	0.0004437	Down		BnaA06g12860D	8.54327	1.30746e-09	0.000153063	Up		BnaA05g01470D	3.8768	3.06225e-22	3.6288e-17	Up		BnaC03g39300D	-2.73741	3.23718e-07	0.0381	Down		BnaA06g22800D	2.58798	1.28925e-10	1.51601e-05	Up		BnaC05g42790D	5.27534
BnaA05g21380D	-3.68062	2.61658e-09	0.000305771	Down		BnaA03g26110D	1.66186	1.42176e-08	0.00162769	Up		BnaAnng28890D	-6.36094	4.24829e-13	5.03159e-08	Down		BnaA06g16200D	9.93157	3.06634e-09	0.000360427	Up		BnaA06g12900D	9.22536	1.36472e-11	1.60356e-06	Up		BnaA05g01480D	2.98135	6.69419e-09	0.000778695	Up		BnaC03g39550D	-2.36815	6.34671e-08	0.00748169	Down		BnaA06g23990D	2.59724	4.62983e-09	0.000542648	Up		BnaC05g42840D	11.1482
BnaA05g23270D	-4.28576	7.65339e-13	8.99871e-08	Down		BnaA03g26130D	3.79934	8.73778e-24	1.02811e-18	Up		BnaAnng29440D	8.63249	1.09956e-13	1.30264e-08	Up		BnaA06g16650D	4.70212	1.18896e-07	0.0139051	Up		BnaA06g13130D	4.0067	2.79668e-08	0.0032616	Up		BnaA05g01520D	4.28183	7.76414e-26	9.21045e-21	Up		BnaC03g41120D	5.04794	8.40367e-10	9.93481e-05	Up		BnaA06g24000D	3.94555	2.72096e-13	3.21133e-08	Up		BnaC05g42860D	5.29981
BnaA05g23530D	2.69957	8.91569e-11	1.04524e-05	Up		BnaA03g26140D	4.56849	1.07456e-32	1.26959e-27	Up		BnaAnng29550D	6.94778	1.67481e-08	0.0019737	Up		BnaA06g17220D	-6.13705	1.15725e-11	1.36612e-06	Down		BnaA06g13160D	4.81467	1.39427e-12	1.64051e-07	Up		BnaA05g01530D	3.17574	3.91456e-16	4.62156e-11	Up		BnaC03g41240D	3.3174	4.49652e-10	5.31718e-05	Up		BnaA06g24050D	3.35753	2.68299e-08	0.00313781	Up		BnaC05g42900D	4.84011
BnaA05g24010D	2.40309	3.28754e-09	0.000384099	Up		BnaA03g26150D	2.37803	8.31968e-12	9.63984e-07	Up		BnaAnng32110D	-6.62692	1.80025e-09	0.000212452	Down		BnaA06g17300D	3.05874	4.5984e-09	0.000540197	Up		BnaA06g13980D	-8.03782	2.74255e-08	0.00319863	Down		BnaA05g01550D	4.01072	2.21174e-08	0.00256697	Up		BnaC03g41590D	3.1228	5.98573e-08	0.00705646	Up		BnaA06g24210D	2.90137	3.05571e-07	0.0355957	Up		BnaC05g42970D	6.83872
BnaA05g24070D	1.76948	2.80064e-07	0.032518	Up		BnaA03g26180D	3.24881	3.15992e-15	3.6863e-10	Up		BnaAnng32570D	9.23348	1.94297e-07	0.0228496	Up		BnaA06g17420D	-6.51544	9.01953e-08	0.0105538	Down		BnaA06g14090D	-6.52866	2.69415e-34	3.19814e-29	Down		BnaA05g01560D	4.7014	1.65527e-21	1.961e-16	Up		BnaC03g42180D	-9.51054	1.49746e-13	1.77527e-08	Down		BnaA06g24270D	3.75902	7.60362e-11	8.94421e-06	Up		BnaC05g42990D	5.33131
BnaA05g24100D	2.50403	2.48013e-12	2.91448e-07	Up		BnaA03g26540D	3.17521	6.13902e-26	7.23195e-21	Up		BnaAnng34690D	5.7629	1.5852e-08	0.00186822	Up		BnaA06g17530D	-3.51915	3.16045e-12	3.73337e-07	Down		BnaA06g14340D	1.7285	3.89181e-07	0.0452026	Up		BnaA05g01570D	2.86748	2.74164e-07	0.0316325	Up		BnaC03g42720D	3.31572	3.29073e-07	0.0387289	Up		BnaA06g24280D	8.35574	6.54083e-09	0.00076635	Up		BnaC05g43020D	3.313
BnaA05g24380D	-2.01767	7.88936e-08	0.00917911	Down		BnaA03g26550D	2.90469	9.71884e-08	0.0110762	Up		BnaAnng35580D	-5.32397	7.66552e-26	9.10181e-21	Down		BnaA06g17710D	-2.41537	2.62455e-07	0.0306492	Down		BnaA06g15650D	-1.82082	6.38378e-08	0.00743647	Down		BnaA05g01580D	3.73051	5.1548e-17	6.09024e-12	Up		BnaC03g46060D	-8.6978	1.28979e-09	0.000152448	Down		BnaA06g25020D	2.02786	2.29825e-07	0.0267859	Up		BnaC05g43030D	6.33003
BnaA05g27860D	-4.43718	3.99424e-18	4.71752e-13	Down		BnaA03g26930D	2.27194	3.88765e-10	4.4802e-05	Up		BnaAnng36170D	5.70932	6.98563e-14	8.27664e-09	Up		BnaA06g17780D	-2.7119	2.69748e-08	0.00316234	Down		BnaA06g15870D	2.23267	3.20652e-13	3.77523e-08	Up		BnaA05g01600D	-5.97776	5.0838e-19	6.01546e-14	Down		BnaC03g46110D	-4.21077	2.40041e-07	0.0282602	Down		BnaA06g25360D	3.95707	8.70717e-08	0.0101654	Up		BnaC05g43040D	8.3322
BnaA05g28410D	3.68508	4.32338e-10	5.06169e-05	Up		BnaA03g29040D	3.50557	2.43112e-18	2.84793e-13	Up		BnaAnng39710D	-5.8667	6.84245e-09	0.000806828	Down		BnaA06g19010D	3.07101	2.43116e-09	0.000285829	Up		BnaA06g16010D	4.38737	1.04858e-13	1.23534e-08	Up		BnaA05g01630D	2.33227	1.43805e-10	1.68167e-05	Up		BnaC03g46120D	-7.62896	6.48994e-20	7.70609e-15	Down		BnaA06g26410D	2.38744	2.64302e-08	0.00309115	Up		BnaC05g45860D	8.04036
BnaA05g29210D	-2.17429	1.37519e-08	0.00160415	Down		BnaA03g29540D	8.25965	2.23044e-08	0.00255098	Up		BnaAnng40190D	-5.15398	1.50166e-15	1.78032e-10	Down		BnaA06g19130D	-3.76	1.15789e-07	0.0135425	Down		BnaA06g16040D	-3.7606	2.96457e-17	3.50318e-12	Down		BnaA05g01670D	2.59015	8.72317e-11	1.02071e-05	Up		BnaC03g47930D	-6.40883	6.81079e-12	8.06595e-07	Down		BnaA06g26980D	-2.85742	8.16759e-09	0.000956719	Down		BnaC05g45950D	5.29222
BnaA05g29970D	-2.09162	2.36573e-08	0.00275741	Down		BnaA03g29550D	-3.69637	3.07892e-08	0.00351923	Down		BnaAnng40570D	-2.67585	4.19453e-07	0.0492853	Down		BnaA06g19740D	3.88043	1.73443e-07	0.0202698	Up		BnaA06g16470D	2.43511	4.08429e-11	4.79573e-06	Up		BnaA05g01680D	4.08125	2.47637e-09	0.000288493	Up		BnaC03g47940D	-7.33775	1.4013e-17	1.66329e-12	Down		BnaA06g28110D	-4.2323	4.22457e-18	5.00287e-13	Down		BnaC05g47150D	8.61661
BnaA05g30270D	-3.39758	5.07561e-09	0.000592755	Down		BnaA03g29680D	2.38101	3.12474e-12	3.62457e-07	Up		BnaAnng40850D	4.50951	1.45029e-14	1.71877e-09	Up		BnaA06g20400D	6.01237	2.30526e-19	2.73422e-14	Up		BnaA06g16650D	-4.91364	5.24355e-08	0.00610989	Down		BnaA05g01740D	3.18514	2.77804e-17	3.2828e-12	Up		BnaC03g53110D	3.37998	1.04236e-10	1.23345e-05	Up		BnaA06g28320D	-6.9148	1.86469e-22	2.21209e-17	Down		BnaC05g47180D	5.29756
BnaA05g30820D	-2.77663	6.0094e-16	7.08707e-11	Down		BnaA03g29860D	-9.83245	3.42105e-17	4.00173e-12	Down		BnaAnng41100D	11.1762	3.006e-15	3.5634e-10	Up		BnaA06g20500D	8.09256	4.95398e-27	5.8824e-22	Up		BnaA06g16670D	-7.92565	3.3545e-07	0.0389706	Down		BnaA05g01810D	1.78711	3.82425e-07	0.0440806	Up		BnaC03g59740D	3.09357	2.25758e-09	0.000266771	Up		BnaA06g29750D	-4.80837	1.75394e-19	2.07848e-14	Down		BnaC05g47190D	9.31379
BnaA05g30920D	-4	6.33404e-09	0.000739518	Down		BnaA03g29880D	-8.04142	1.08374e-07	0.0123471	Down		BnaAnng41330D	7.71199	6.99832e-18	8.30162e-13	Up		BnaA06g20530D	-2.5759	8.20209e-08	0.00959932	Down		BnaA06g17220D	-3.08156	2.54924e-18	3.01428e-13	Down		BnaA05g01870D	3.96816	1.11604e-16	1.31822e-11	Up		BnaC03g62440D	3.9771	1.70141e-07	0.020037	Up		BnaA06g30630D	3.84045	2.16047e-09	0.000253412	Up		BnaC05g47200D	5.21648
BnaA05g31210D	-2.43307	2.70252e-08	0.00314916	Down		BnaA03g30130D	-3.36566	7.67379e-27	9.04479e-22	Down		BnaC01g00060D	-6.75227	3.65024e-12	4.32049e-07	Down		BnaA06g20600D	-11.2632	3.09551e-18	3.6705e-13	Down		BnaA06g17270D	2.80547	1.90717e-08	0.0022257	Up		BnaA05g01880D	3.91287	6.00905e-16	7.0929e-11	Up		BnaC03g62500D	4.37912	1.99121e-09	0.000235306	Up		BnaA06g32330D	-4.33354	7.65004e-18	9.05765e-13	Down		BnaC05g47220D	6.87383
BnaA05g31280D	8.99147	1.03796e-10	1.21665e-05	Up		BnaA03g30560D	-1.59684	3.96341e-08	0.00452748	Down		BnaC01g00280D	-3.68931	1.27728e-13	1.51314e-08	Down		BnaA06g21030D	-4.70396	2.15173e-11	2.53908e-06	Down		BnaA06g17310D	2.92603	1.15205e-08	0.00134536	Up		BnaA05g01890D	3.63949	2.42885e-22	2.87824e-17	Up		BnaC03g63540D	3.69408	2.60006e-11	3.07798e-06	Up		BnaA06g33210D	-3.91119	3.9297e-08	0.00459363	Down		BnaC05g47400D	4.65383
BnaA05g31340D	2.41841	1.64018e-12	1.92777e-07	Up		BnaA03g30580D	2.8662	6.67828e-11	7.71789e-06	Up		BnaC01g00680D	4.67559	3.3328e-14	3.94914e-09	Up		BnaA06g21430D	-10.3619	1.7711e-12	2.09268e-07	Down		BnaA06g17320D	-3.56079	2.53653e-19	3.00069e-14	Down		BnaA05g01990D	4.58243	2.75574e-07	0.0317943	Up		BnaC03g63550D	4.28561	2.78004e-10	3.28829e-05	Up		BnaA06g34180D	5.51214	7.33586e-11	8.62962e-06	Up		BnaC05g47470D	10.0409
BnaA05g31730D	-3.2632	1.76282e-19	2.08351e-14	Down		BnaA03g30810D	7.1033	5.12549e-29	6.04721e-24	Up		BnaC01g01500D	5.07358	5.86429e-12	6.93997e-07	Up		BnaA06g21490D	-9.58653	3.38542e-09	0.000397882	Down		BnaA06g17370D	4.89029	1.24811e-14	1.47185e-09	Up		BnaA05g02400D	-3.23081	2.03039e-10	2.37352e-05	Down		BnaC03g63580D	3.84395	2.80453e-09	0.000331347	Up		BnaA06g34320D	2.67111	2.14011e-08	0.0025035	Up		BnaC05g47480D	7.31639
BnaA05g31790D	-2.08149	3.89549e-07	0.045202	Down		BnaA03g31390D	-5.99948	5.03805e-10	5.80398e-05	Down		BnaC01g02300D	3.36181	4.81446e-10	5.68612e-05	Up		BnaA06g21560D	6.04287	6.11866e-12	7.22529e-07	Up		BnaA06g17430D	2.46705	1.05493e-13	1.24281e-08	Up		BnaA05g04000D	6.54545	4.39226e-10	5.12924e-05	Up		BnaC03g63840D	3.69047	4.85743e-09	0.000573711	Up		BnaA06g35830D	3.56209	1.47805e-16	1.74856e-11	Up		BnaC05g47530D	7.37702
BnaA05g32040D	-1.90253	4.75878e-08	0.0055407	Down		BnaA03g31560D	-3.84972	2.02767e-09	0.000233062	Down		BnaC01g02600D	4.69988	6.79784e-20	8.06645e-15	Up		BnaA06g21800D	-3.37228	1.35841e-07	0.0158834	Down		BnaA06g17710D	-2.4296	7.71277e-16	9.10362e-11	Down		BnaA05g04030D	-6.87488	1.52243e-31	1.80731e-26	Down		BnaC03g64930D	3.54833	2.63856e-12	3.12593e-07	Up		BnaA06g35910D	-5.51197	7.95415e-08	0.00928822	Down		BnaC05g47650D	9.64539
BnaA05g32200D	-10.3975	7.95576e-20	9.40459e-15	Down		BnaA03g32320D	3.94611	1.17248e-21	1.37768e-16	Up		BnaC01g03710D	10.0929	1.07195e-08	0.00126378	Up		BnaA06g22050D	-3.52473	3.15865e-07	0.0368713	Down		BnaA06g17960D	1.95937	5.74838e-10	6.73382e-05	Up		BnaA05g04510D	-1.96624	3.2737e-08	0.00379651	Down		BnaC03g68650D	-7.13708	2.61565e-22	3.1063e-17	Down		BnaA06g36310D	3.90817	2.94689e-12	3.47382e-07	Up		BnaC05g47660D	6.27656
BnaA05g32660D	-3.72465	1.17407e-26	1.39074e-21	Down		BnaA03g32640D	1.49081	1.1725e-07	0.0133557	Up		BnaC01g03730D	6.16168	4.33241e-12	5.12771e-07	Up		BnaA06g22590D	-5.039	1.09597e-08	0.00128627	Down		BnaA06g18100D	4.57563	1.22945e-22	1.45622e-17	Up		BnaA05g05000D	-4.55973	2.2954e-08	0.00266381	Down		BnaC03g68730D	-4.74679	1.18244e-08	0.00139565	Down		BnaA06g37010D	-4.54428	1.42676e-23	1.69303e-18	Down		BnaC05g47710D	7.02406
BnaA05g32810D	-2.51774	4.77035e-12	5.60407e-07	Down		BnaA03g32840D	4.63515	9.07274e-10	0.000104429	Up		BnaC01g04250D	2.68784	4.64037e-09	0.000547285	Up		BnaA06g22930D	-3.31447	3.30053e-07	0.0385255	Down		BnaA06g18150D	-5.50515	2.40665e-09	0.000281561	Down		BnaA05g05050D	-2.19965	5.45143e-09	0.000634333	Down		BnaC03g69200D	5.21673	2.27076e-14	2.69292e-09	Up		BnaA06g37450D	-4.67181	7.04815e-22	8.35952e-17	Down		BnaC05g47720D	7.36623
BnaA05g32920D	-2.3771	1.0928e-12	1.28467e-07	Down		BnaA03g33240D	-2.55152	6.79676e-09	0.000779364	Down		BnaC01g04340D	-6.3756	1.81554e-13	2.15067e-08	Down		BnaA06g23870D	2.99627	1.67499e-10	1.97364e-05	Up		BnaA06g18180D	2.94145	9.77724e-11	1.14727e-05	Up		BnaA05g05070D	-3.70558	3.139e-07	0.0362043	Down		BnaC03g69480D	4.87475	2.11064e-07	0.0248517	Up		BnaA06g37510D	4.00894	2.10442e-10	2.47343e-05	Up		BnaC05g47740D	5.29769
BnaA05g33010D	-1.90448	8.79113e-09	0.00102596	Down		BnaA03g34150D	-2.46639	6.23834e-08	0.00711763	Down		BnaC01g04590D	3.7881	8.02615e-14	9.50906e-09	Up		BnaA06g24210D	3.47958	5.17303e-09	0.000607588	Up		BnaA06g18190D	4.26981	1.70429e-07	0.0198236	Up		BnaA05g05560D	-4.0636	2.51425e-07	0.0290173	Down		BnaC03g69510D	4.62916	7.44161e-09	0.000878646	Up		BnaA06g37670D	5.32534	1.75035e-07	0.0204126	Up		BnaC05g47760D	8.72604
BnaA05g33160D	-4.66121	1.13865e-09	0.000133177	Down		BnaA03g34760D	1.62917	3.52283e-07	0.039981	Up		BnaC01g04600D	5.73295	1.20143e-10	1.42019e-05	Up		BnaA06g24550D	-2.80138	1.14963e-07	0.0134462	Down		BnaA06g18340D	-3.88999	3.72592e-13	4.38649e-08	Down		BnaA05g05690D	4.13341	1.69323e-07	0.0195598	Up		BnaC03g71010D	5.62496	6.32229e-13	7.49299e-08	Up		BnaA06g38030D	6.52454	7.08899e-13	8.36316e-08	Up		BnaC05g47780D	4.75557
BnaA05g33170D	-4.24264	2.9907e-18	3.53259e-13	Down		BnaA03g34920D	4.40034	6.72099e-08	0.00766656	Up		BnaC01g05960D	2.5464	4.04468e-08	0.00476326	Up		BnaA06g24680D	4.05419	4.23701e-08	0.0049642	Up		BnaA06g18400D	7.74671	4.16156e-07	0.0483278	Up		BnaA05g06280D	5.33552	1.08499e-09	0.00012656	Up		BnaC03g71760D	2.93005	1.09729e-07	0.0129267	Up		BnaA06g38970D	4.51324	1.03319e-07	0.0120588	Up		BnaC05g47860D	4.94088
BnaA05g33180D	-2.2183	1.37182e-09	0.000160417	Down		BnaA03g35760D	1.70198	1.15098e-07	0.0131111	Up		BnaC01g06160D	-3.65655	4.14258e-11	4.8991e-06	Down		BnaA06g24740D	6.37774	1.17364e-13	1.38818e-08	Up		BnaA06g18440D	2.33999	1.29263e-08	0.00150935	Up		BnaA05g06800D	3.7314	4.84005e-16	5.71377e-11	Up		BnaC03g71900D	-4.82676	1.97659e-10	2.33838e-05	Down		BnaA06g39130D	-9.0998	1.1746e-12	1.38536e-07	Down		BnaC05g47870D	6.23174
BnaA05g33270D	-1.88021	3.03079e-08	0.00353111	Down		BnaA03g36210D	-2.44017	4.40953e-08	0.00503577	Down		BnaC01g06380D	2.87739	5.60153e-10	6.61507e-05	Up		BnaA06g24820D	3.63265	8.62484e-13	1.01941e-07	Up		BnaA06g18490D	7.37731	2.38924e-30	2.83496e-25	Up		BnaA05g06810D	3.56186	1.90285e-08	0.00220919	Up		BnaC03g72220D	2.65296	4.63214e-08	0.00546185	Up		BnaA06g39220D	5.60153	5.91728e-12	6.97251e-07	Up		BnaC05g47900D	7.66615
BnaA05g33310D	-2.78082	9.48689e-16	1.11865e-10	Down		BnaA03g36540D	8.14294	2.09532e-07	0.0238202	Up		BnaC01g06390D	2.57538	5.1494e-09	0.000607284	Up		BnaA06g25000D	3.24781	5.10949e-09	0.000600146	Up		BnaA06g18670D	-3.82712	6.63563e-10	7.77211e-05	Down		BnaA05g07310D	-6.75771	7.64053e-33	9.07152e-28	Down		BnaC03g74020D	-8.09615	1.91972e-07	0.022606	Down		BnaA06g39390D	-2.74129	1.17187e-08	0.00137191	Down		BnaC05g47910D	6.61429
BnaA05g33450D	3.43149	1.97404e-10	2.31278e-05	Up		BnaA03g36850D	-6.67863	1.22301e-10	1.41194e-05	Down		BnaC01g06400D	6.08675	2.50868e-10	2.96413e-05	Up		BnaA06g25030D	-4.45785	4.12776e-16	4.88999e-11	Down		BnaA06g18740D	4.74055	1.42579e-13	1.67948e-08	Up		BnaA05g07320D	-4.69302	2.879e-14	3.39123e-09	Down		BnaC03g74490D	2.69743	1.58679e-07	0.0186881	Up		BnaA06g39650D	-2.69557	2.71365e-11	3.19445e-06	Down		BnaC05g47920D	9.11641
BnaA05g34110D	3.67998	3.63899e-15	4.28921e-10	Up		BnaA03g36860D	1.72097	3.58207e-09	0.000411246	Up		BnaC01g06410D	4.78903	2.17018e-18	2.5747e-13	Up		BnaA06g25530D	-10.7311	1.06598e-10	1.25643e-05	Down		BnaA06g18750D	4.47043	2.24408e-12	2.63951e-07	Up		BnaA05g07370D	-2.6323	2.20301e-12	2.58686e-07	Down		BnaC03g77120D	-3.75803	1.98459e-10	2.34783e-05	Down		BnaA06g40520D	3.26569	3.17683e-07	0.037004	Up		BnaC05g47950D	7.04181
BnaA05g34460D	4.80813	7.33846e-23	8.68412e-18	Up		BnaA03g37060D	6.18142	6.12827e-15	7.14612e-10	Up		BnaC01g06420D	7.36602	5.05031e-28	5.99724e-23	Up		BnaA06g25670D	2.66548	1.97489e-07	0.0230732	Up		BnaA06g19120D	-6.52681	7.03444e-26	8.34003e-21	Down		BnaA05g07460D	-4.60456	5.66229e-14	6.66684e-09	Down		BnaC03g77130D	-3.22354	2.14679e-09	0.000253684	Down		BnaA07g00860D	3.64489	1.2244e-10	1.43983e-05	Up		BnaC05g48080D	8.14462
BnaA05g34480D	2.34674	9.20529e-11	1.07916e-05	Up		BnaA03g37330D	10.3651	6.12234e-23	7.20006e-18	Up		BnaC01g06430D	5.1117	1.19503e-22	1.41852e-17	Up		BnaA06g26500D	-3.98881	3.57566e-07	0.041729	Down		BnaA06g20020D	6.31896	7.40439e-25	8.7765e-20	Up		BnaA05g07530D	-1.85375	4.07085e-07	0.0469161	Down		BnaC03g77140D	-9.5218	1.13956e-12	1.35035e-07	Down		BnaA07g01250D	-3.78643	1.42155e-08	0.0016638	Down		BnaC05g48110D	9.52256
BnaA05g34600D	9.60803	2.867e-14	3.37684e-09	Up		BnaA03g37810D	-2.69715	6.56548e-16	7.66619e-11	Down		BnaC01g06460D	4.97649	6.66466e-20	7.90855e-15	Up		BnaA06g26690D	4.56158	7.30324e-19	8.66121e-14	Up		BnaA06g20630D	-3.38698	5.5021e-08	0.00641055	Down		BnaA05g07580D	2.91201	2.16417e-09	0.000252156	Up		BnaC03g77150D	-8.70463	4.18914e-09	0.000494838	Down		BnaA07g01390D	4.6723	2.6283e-10	3.08857e-05	Up		BnaC05g48120D	4.90207
BnaA05g35780D	2.23949	1.13533e-09	0.00013279	Up		BnaA03g37890D	-2.00968	8.75591e-09	0.00100351	Down		BnaC01g06470D	6.58719	1.13274e-17	1.34361e-12	Up		BnaA06g26750D	5.69545	7.45659e-11	8.7917e-06	Up		BnaA06g20870D	-3.56772	1.04422e-15	1.23242e-10	Down		BnaA05g07720D	3.01853	5.22192e-14	6.14881e-09	Up		BnaC03g78030D	10.6	1.26508e-12	1.49899e-07	Up		BnaA07g02200D	5.70519	2.25975e-13	2.66724e-08	Up		BnaC05g48130D	6.47609
BnaA05g36560D	8.74521	8.26982e-09	0.000965187	Up		BnaA03g37930D	-5.44982	3.43285e-08	0.00392262	Down		BnaC01g07710D	-2.52728	4.82117e-08	0.00567663	Down		BnaA06g26980D	-3.67258	4.61858e-12	5.45459e-07	Down		BnaA06g21030D	-3.91115	2.08126e-22	2.46492e-17	Down		BnaA05g07790D	5.50767	1.39636e-16	1.64916e-11	Up		BnaC04g00590D	4.51905	8.625e-12	1.02141e-06	Up		BnaA07g02240D	8.59784	1.65948e-07	0.0193553	Up		BnaC05g48150D	4.98747
BnaA05g36800D	4.80916	1.72674e-10	2.02326e-05	Up		BnaA03g38440D	4.03081	7.86018e-08	0.00896304	Up		BnaC01g09890D	6.58951	9.05374e-09	0.00106746	Up		BnaA06g27280D	4.02247	1.76007e-10	2.0738e-05	Up		BnaA06g21470D	3.46978	2.15852e-18	2.5524e-13	Up		BnaA05g07990D	-3.61192	1.58314e-08	0.00183866	Down		BnaC04g00930D	4.67471	8.66781e-08	0.0102138	Up		BnaA07g02330D	3.89471	8.86485e-08	0.0103491	Up		BnaC05g48280D	6.479
BnaA05g37170D	-2.45793	2.99176e-09	0.000349566	Down		BnaA03g38740D	-2.60774	3.60868e-19	4.23118e-14	Down		BnaC01g12280D	-10.0206	4.47888e-10	5.2901e-05	Down		BnaA06g27460D	-4.28267	2.89695e-09	0.000340525	Down		BnaA06g21830D	7.55728	1.56156e-24	1.85071e-19	Up		BnaA05g08110D	-2.01601	9.87628e-08	0.0114245	Down		BnaC04g06610D	4.24335	4.99911e-09	0.00059043	Up		BnaA07g02340D	4.9755	5.05847e-13	5.96849e-08	Up		BnaC05g48420D	5.79591
BnaA05g37250D	-2.95276	8.59113e-08	0.00999389	Down		BnaA03g39040D	-5.51573	2.02292e-15	2.36042e-10	Down		BnaC01g16250D	10.2258	4.37093e-10	5.16264e-05	Up		BnaA06g27980D	7.93432	7.20813e-14	8.52743e-09	Up		BnaA06g21890D	1.86077	4.20059e-08	0.00489608	Up		BnaA05g09130D	-9.13372	7.72334e-13	9.07616e-08	Down		BnaC04g08330D	3.18175	6.54962e-09	0.000773386	Up		BnaA07g02530D	4.16318	1.22086e-15	1.44348e-10	Up		BnaC05g49120D	6.57458
BnaA05g37330D	-1.96671	6.37725e-09	0.000744556	Down		BnaA03g39240D	-2.3973	8.54871e-11	9.87539e-06	Down		BnaC01g17340D	-6.71908	1.32355e-19	1.57047e-14	Down		BnaA06g28110D	-4.8702	3.03283e-10	3.57188e-05	Down		BnaA06g22170D	5.17179	3.88106e-38	4.60853e-33	Up		BnaA05g09210D	3.03043	1.54458e-08	0.00179396	Up		BnaC04g08800D	5.07878	2.15616e-21	2.5605e-16	Up		BnaA07g02900D	-6.5564	8.65496e-15	1.02277e-09	Down		BnaC05g50160D	4.22397
BnaA06g00850D	4.25194	2.31045e-13	2.71839e-08	Up		BnaA03g39520D	-2.37376	7.92986e-17	9.27144e-12	Down		BnaC01g17610D	3.23728	6.6941e-11	7.91483e-06	Up		BnaA06g28300D	7.39849	4.17503e-11	4.92449e-06	Up		BnaA06g22180D	4.16007	1.38103e-17	1.63216e-12	Up		BnaA05g09450D	-6.85119	3.44298e-38	4.08936e-33	Down		BnaC04g10550D	4.30736	1.06975e-17	1.26979e-12	Up		BnaA07g02950D	6.07246	9.38838e-11	1.10425e-05	Up		BnaC05g50170D	6.69276
BnaA06g01730D	3.60964	4.33976e-14	5.11058e-09	Up		BnaA03g40150D	-2.74207	2.22374e-10	2.56509e-05	Down		BnaC01g18640D	-2.59465	5.6063e-08	0.00660041	Down		BnaA06g28320D	-11.0979	5.59615e-17	6.63245e-12	Down		BnaA06g22190D	4.77265	1.28016e-13	1.50803e-08	Up		BnaA05g09830D	-2.78772	1.94829e-11	2.2832e-06	Down		BnaC04g13440D	4.44826	1.60575e-09	0.000189768	Up		BnaA07g05870D	4.73026	1.84259e-14	2.17686e-09	Up		BnaC05g50740D	3.64951
BnaA06g03380D	-5.98022	1.25922e-15	1.48469e-10	Down		BnaA03g40160D	-2.68518	4.77061e-14	5.55438e-09	Down		BnaC01g18700D	6.05849	7.93469e-10	9.36801e-05	Up		BnaA06g29750D	-4.44771	7.27248e-12	8.58705e-07	Down		BnaA06g22540D	3.61694	1.49244e-16	1.76257e-11	Up		BnaA05g10290D	-9.2104	4.41302e-13	5.18799e-08	Down		BnaC04g13680D	-2.68767	1.49486e-09	0.000176673	Down		BnaA07g06810D	4.4183	1.00993e-17	1.19562e-12	Up		BnaC05g51260D	7.57495
BnaA06g05970D	-4.84523	1.21906e-07	0.0141745	Down		BnaA03g40750D	-5.8871	1.72702e-31	2.03946e-26	Down		BnaC01g18840D	-3.71372	2.43972e-14	2.89115e-09	Down		BnaA06g31540D	-8.93746	2.98613e-07	0.0348619	Down		BnaA06g22800D	2.38354	6.57183e-09	0.000767951	Up		BnaA05g10610D	-5.22598	5.05388e-19	5.98025e-14	Down		BnaC04g14300D	-5.51321	5.08526e-10	6.01291e-05	Down		BnaA07g08050D	6.24293	7.39619e-18	8.75724e-13	Up		BnaC06g14980D	12.0035
BnaA06g06110D	-4.07971	7.55387e-10	8.83954e-05	Down		BnaA03g40950D	9.62618	7.41881e-16	8.66198e-11	Up		BnaC01g19060D	2.37926	3.83791e-08	0.00451991	Up		BnaA06g33570D	-4.28429	5.8006e-08	0.00679285	Down		BnaA06g22900D	2.41613	4.49273e-10	5.26445e-05	Up		BnaA05g10620D	-3.66809	1.94412e-14	2.29051e-09	Down		BnaC04g14440D	4.20881	6.08745e-12	7.20967e-07	Up		BnaA07g08900D	3.53494	3.99473e-08	0.00466956	Up		BnaC06g15030D	7.27705
BnaA06g07580D	-2.03735	1.43552e-09	0.000167861	Down		BnaA03g40990D	4.1953	1.10014e-12	1.27735e-07	Up		BnaC01g19180D	3.65804	1.78067e-08	0.00209832	Up		BnaA06g34780D	-2.53072	2.16509e-07	0.0252921	Down		BnaA06g23170D	2.45518	5.06192e-09	0.000591728	Up		BnaA05g11170D	-8.5693	2.84668e-36	3.38078e-31	Down		BnaC04g14630D	3.73936	5.0811e-10	6.00804e-05	Up		BnaA07g09540D	5.76085	7.90731e-09	0.000926278	Up		BnaC06g15240D	10.3861
BnaA06g07780D	8.3507	5.92611e-08	0.00689746	Up		BnaA03g41540D	5.88004	1.55956e-15	1.8202e-10	Up		BnaC01g20780D	-3.23163	2.60767e-10	3.08099e-05	Down		BnaA06g37010D	-6.87356	8.38053e-30	9.9533e-25	Down		BnaA06g23950D	-2.9901	4.89829e-18	5.7911e-13	Down		BnaA05g11250D	2.8923	2.94289e-10	3.43862e-05	Up		BnaC04g14740D	3.85509	4.77319e-10	5.64406e-05	Up		BnaA07g12500D	-3.63771	1.40238e-10	1.64892e-05	Down		BnaC06g15410D	8.60546
BnaA06g08280D	-7.28942	2.11555e-19	2.50033e-14	Down		BnaA03g41550D	6.62135	5.41619e-19	6.34907e-14	Up		BnaC01g21120D	3.10645	1.55457e-12	1.84058e-07	Up		BnaA06g37060D	5.60407	1.81363e-08	0.00212719	Up		BnaA06g25360D	2.41843	1.599e-07	0.0186014	Up		BnaA05g11340D	-3.97624	1.91495e-13	2.25272e-08	Down		BnaC04g17620D	-4.5026	7.11425e-19	8.44639e-14	Down		BnaA07g12590D	2.82606	2.51765e-07	0.0293374	Up		BnaC06g15530D	9.77434
BnaA06g08960D	5.53938	5.52693e-32	6.55301e-27	Up		BnaA03g41920D	-1.94627	2.26534e-11	2.62179e-06	Down		BnaC01g24700D	-6.82724	4.46183e-15	5.28874e-10	Down		BnaA06g37340D	4.46694	1.08161e-13	1.27938e-08	Up		BnaA06g25530D	3.31513	2.79959e-12	3.29249e-07	Up		BnaA05g12260D	-9.06609	1.12532e-11	1.31956e-06	Down		BnaC04g19360D	-6.10351	8.02506e-14	9.51467e-09	Down		BnaA07g13860D	2.62126	7.81832e-09	0.000915885	Up		BnaC06g15630D	5.83308
BnaA06g08980D	-2.8619	1.03484e-09	0.000121048	Down		BnaA03g41930D	1.74822	1.91193e-09	0.000219773	Up		BnaC01g24930D	2.83953	2.4766e-10	2.92627e-05	Up		BnaA06g37510D	-2.84205	1.91433e-07	0.0223672	Down		BnaA06g25550D	2.48386	4.24229e-11	4.98113e-06	Up		BnaA05g12270D	-4.96611	7.395e-09	0.000860046	Down		BnaC04g22530D	3.06698	1.16622e-07	0.0137381	Up		BnaA07g15390D	3.96017	5.77658e-19	6.84369e-14	Up		BnaC06g15900D	8.397
BnaA06g09030D	-5.48064	7.94174e-08	0.00923998	Down		BnaA03g42190D	8.03766	1.8775e-56	2.22852e-51	Up		BnaC01g27270D	-5.16027	2.20231e-22	2.61407e-17	Down		BnaA06g37710D	3.24654	3.31273e-09	0.000389348	Up		BnaA06g25960D	8.70896	9.46765e-09	0.00110595	Up		BnaA05g12530D	3.1736	9.11187e-16	1.07529e-10	Up		BnaC04g25760D	4.01292	7.54231e-13	8.9384e-08	Up		BnaA07g15430D	4.14839	5.95168e-19	7.05095e-14	Up		BnaC06g16530D	10.6584
BnaA06g10010D	7.70134	1.46412e-48	1.73872e-43	Up		BnaA03g42240D	-2.37107	1.4565e-09	0.00016751	Down		BnaC01g27600D	2.5278	1.73958e-08	0.00204997	Up		BnaA06g38030D	5.41878	1.78193e-16	2.11142e-11	Up		BnaA06g26800D	-3.35624	1.88526e-10	2.21088e-05	Down		BnaA05g12560D	3.84203	1.08803e-12	1.27832e-07	Up		BnaC04g25770D	3.55353	7.22892e-10	8.54653e-05	Up		BnaA07g15440D	5.33686	2.27131e-16	2.68669e-11	Up		BnaC06g18860D	8.83986
BnaA06g10060D	5.49019	1.86345e-24	2.20614e-19	Up		BnaA03g42270D	-2.49196	5.07025e-09	0.000581731	Down		BnaC01g30660D	9.96593	1.15922e-09	0.00013684	Up		BnaA06g38230D	-4.51664	7.61797e-08	0.00891645	Down		BnaA06g27020D	-3.42852	3.22455e-07	0.0374625	Down		BnaA05g12780D	4.02053	2.12071e-07	0.0244853	Up		BnaC04g26840D	3.21419	1.01643e-12	1.20446e-07	Up		BnaA07g15460D	4.45296	1.08708e-14	1.2845e-09	Up		BnaC06g25970D	6.12188
BnaA06g10170D	-5.76579	7.82749e-32	9.2805e-27	Down		BnaA03g42440D	-3.71508	2.24005e-13	2.60435e-08	Down		BnaC01g30670D	9.62442	1.39888e-08	0.00164881	Up		BnaA06g38250D	-4.48456	2.12301e-11	2.50524e-06	Down		BnaA06g28110D	4.16824	3.29252e-18	3.89294e-13	Up		BnaA05g13800D	-2.80279	2.77076e-10	3.23777e-05	Down		BnaC04g27680D	-8.21607	5.59302e-26	6.64305e-21	Down		BnaA07g15850D	3.25097	1.06505e-10	1.25256e-05	Up		BnaC06g35510D	4.90567
BnaA06g10210D	-2.60818	8.25857e-14	9.72108e-09	Down		BnaA03g42620D	1.86957	7.92183e-08	0.0090331	Up		BnaC01g30780D	6.02171	2.44724e-07	0.0287736	Up		BnaA06g38870D	-3.47238	3.89516e-08	0.00456427	Down		BnaA06g28580D	2.21394	2.80384e-10	3.28663e-05	Up		BnaA05g14090D	-4.28201	4.98733e-09	0.000580406	Down		BnaC04g28640D	-3.68287	1.57811e-09	0.000186506	Down		BnaA07g16420D	2.26428	1.94281e-08	0.00227287	Up		BnaC06g40960D	8.88231
BnaA06g10230D	3.78941	1.23458e-07	0.0143544	Up		BnaA03g42850D	-4.88706	4.60657e-25	5.42433e-20	Down		BnaC01g30790D	5.20885	9.48595e-10	0.000111988	Up		BnaA06g38980D	3.20468	2.08656e-08	0.00244685	Up		BnaA06g29750D	-4.85864	5.26115e-14	6.20011e-09	Down		BnaA05g14370D	-5.46251	1.63966e-18	1.93948e-13	Down		BnaC04g29170D	3.45267	1.13612e-08	0.00134102	Up		BnaA07g16940D	3.33867	1.57417e-11	1.85371e-06	Up		BnaC06g42380D	4.80713
BnaA06g10520D	2.1331	6.75906e-09	0.000789066	Up		BnaA03g43160D	-2.16481	6.04835e-08	0.00690171	Down		BnaC01g31160D	6.75133	2.78967e-07	0.0327923	Up		BnaA06g40150D	-4.27221	1.22733e-09	0.000144378	Down		BnaA06g29980D	-2.06356	1.83402e-11	2.15473e-06	Down		BnaA05g14420D	2.30703	1.78975e-07	0.0206721	Up		BnaC04g30810D	-3.58847	5.04181e-16	5.9823e-11	Down		BnaA07g17690D	5.3266	1.78293e-07	0.0207914	Up		BnaC06g42620D	6.90417
BnaA06g10730D	5.63501	1.14133e-11	1.34e-06	Up		BnaA03g43420D	-1.64593	2.90857e-08	0.0033249	Down		BnaC01g33130D	9.43373	1.60835e-07	0.0189179	Up		BnaA07g01250D	-6.77271	8.35082e-22	9.91117e-17	Down		BnaA06g30060D	1.79577	1.02781e-07	0.0119652	Up		BnaA05g14430D	2.31471	2.56023e-08	0.00297055	Up		BnaC04g32410D	-2.30037	1.35387e-07	0.0159473	Down		BnaA07g17740D	2.55969	3.21735e-07	0.0374744	Up		BnaC07g01920D	11.0374
BnaA06g11320D	3.96484	5.47732e-28	6.49018e-23	Up		BnaA03g43530D	2.53993	6.02374e-14	7.01169e-09	Up		BnaC01g34010D	10.2373	1.31512e-10	1.55449e-05	Up		BnaA07g01920D	-9.56488	3.8516e-09	0.000452605	Down		BnaA06g30120D	2.78184	7.33334e-13	8.63149e-08	Up		BnaA05g14960D	3.67061	2.68361e-07	0.0309646	Up		BnaC04g35030D	5.74212	5.03193e-10	5.94995e-05	Up		BnaA07g18360D	-7.42975	7.03963e-38	8.36209e-33	Down		BnaC07g01930D	6.88758
BnaA06g11390D	-5.11816	1.10272e-11	1.29472e-06	Down		BnaA03g43580D	-1.73865	3.35979e-08	0.00383943	Down		BnaC01g36360D	-8.46241	2.98845e-23	3.54765e-18	Down		BnaA07g02200D	5.67419	3.67979e-09	0.000432435	Up		BnaA06g30290D	-3.04284	5.75581e-16	6.79456e-11	Down		BnaA05g15530D	3.6152	2.45928e-19	2.91055e-14	Up		BnaC04g35220D	8.15344	2.55749e-07	0.0301057	Up		BnaA07g19310D	-2.23688	1.60938e-08	0.00188326	Down		BnaC07g04320D	9.41768
BnaA06g11690D	-8.71311	1.89173e-09	0.000221148	Down		BnaA03g43910D	-1.64379	3.87882e-08	0.00443117	Down		BnaC01g38510D	3.55054	2.69736e-11	3.19039e-06	Up		BnaA07g02900D	-9.01158	2.7893e-07	0.0325692	Down		BnaA06g30520D	3.35791	5.47347e-18	6.47079e-13	Up		BnaA05g15950D	-2.69494	1.8187e-13	2.13965e-08	Down		BnaC04g42410D	3.48501	9.94296e-13	1.17825e-07	Up		BnaA07g20120D	3.87597	1.11366e-09	0.000130708	Up		BnaC07g04350D	3.7011
BnaA06g12230D	8.704	2.16813e-09	0.000253424	Up		BnaA03g43960D	-2.03748	5.23292e-10	6.02801e-05	Down		BnaC01g39840D	6.10143	3.23683e-23	3.84247e-18	Up		BnaA07g05110D	2.90873	6.36584e-08	0.00745389	Up		BnaA06g30680D	1.84478	1.70673e-08	0.00199214	Up		BnaA05g15960D	8.51164	3.17285e-08	0.00367981	Up		BnaC04g42770D	8.48092	1.40029e-07	0.0164932	Up		BnaA07g20130D	3.96436	2.67079e-17	3.16128e-12	Up		BnaC07g04450D	11.5572
BnaA06g12250D	-5.81295	8.18641e-09	0.000955469	Down		BnaA03g44050D	1.96213	6.0653e-08	0.00692094	Up		BnaC01g39890D	6.24474	9.1601e-30	1.08789e-24	Up		BnaA07g05790D	2.54932	4.70999e-08	0.00551737	Up		BnaA06g30810D	2.01648	2.21474e-08	0.002584	Up		BnaA05g16060D	4.22375	3.2993e-14	3.88618e-09	Up		BnaC04g43710D	-2.3211	7.50625e-08	0.00884619	Down		BnaA07g20140D	3.98105	5.23049e-19	6.19693e-14	Up		BnaC07g04620D	9.021
BnaA06g12830D	1.95941	3.63536e-08	0.00423447	Up		BnaA03g44350D	-1.96474	2.1556e-07	0.0245038	Down		BnaC01g39900D	3.9662	1.7926e-12	2.12227e-07	Up		BnaA07g05870D	6.47275	3.48338e-12	4.11464e-07	Up		BnaA06g31330D	-4.74077	7.75714e-15	9.14932e-10	Down		BnaA05g16240D	-6.85168	9.79606e-13	1.15104e-07	Down		BnaC04g49060D	-3.50991	1.03287e-08	0.00121925	Down		BnaA07g20150D	2.64796	2.21762e-08	0.00259406	Up		BnaC07g05610D	8.3309
BnaA06g12970D	6.65107	1.50853e-22	1.78501e-17	Up		BnaA03g44460D	3.81056	1.83087e-11	2.1194e-06	Up		BnaC01g40000D	3.27593	4.68921e-11	5.54528e-06	Up		BnaA07g06030D	4.04368	5.94737e-16	7.04519e-11	Up		BnaA06g31530D	-3.74024	2.80136e-09	0.000327698	Down		BnaA05g16320D	-4.37601	6.60874e-09	0.000768788	Down		BnaC04g49390D	-2.30297	3.37569e-07	0.0397278	Down		BnaA07g20180D	5.19172	9.04433e-22	1.07264e-16	Up		BnaC07g05850D	9.55014
BnaA06g13080D	1.77945	5.8941e-08	0.00686037	Up		BnaA03g44480D	1.60335	1.37832e-07	0.0156929	Up		BnaC01g40020D	5.86534	9.39326e-14	1.11284e-08	Up		BnaA07g06920D	-9.31207	3.16267e-08	0.0037068	Down		BnaA06g31640D	3.90712	9.08865e-09	0.00106173	Up		BnaA05g17360D	-3.30472	3.45709e-07	0.0398599	Down		BnaC04g49880D	-3.83626	4.93775e-08	0.00582175	Down		BnaA07g20200D	4.34755	5.80305e-10	6.81487e-05	Up		BnaC07g07750D	6.26247
BnaA06g13250D	2.23716	1.15231e-10	1.35063e-05	Up		BnaA03g44540D	-1.65023	2.99542e-07	0.0340121	Down		BnaC01g40070D	3.62278	8.27605e-11	9.7846e-06	Up		BnaA07g08670D	-3.71968	6.43467e-13	7.60598e-08	Down		BnaA06g32050D	-3.92848	1.22125e-11	1.43508e-06	Down		BnaA05g17570D	-8.7371	4.34624e-11	5.08936e-06	Down		BnaC04g49950D	-2.18537	1.54774e-07	0.0182285	Down		BnaA07g20210D	4.02345	4.45669e-20	5.28279e-15	Up		BnaC07g12900D	9.81051
BnaA06g13410D	3.01005	3.99643e-09	0.000466823	Up		BnaA03g44630D	-2.07092	3.74979e-07	0.0425455	Down		BnaC01g40110D	6.83325	1.9795e-24	2.3502e-19	Up		BnaA07g10870D	-2.46889	2.29535e-07	0.0268108	Down		BnaA06g32310D	2.28902	5.43209e-12	6.38618e-07	Up		BnaA05g18220D	-6.9422	1.68775e-18	1.99634e-13	Down		BnaC05g00840D	7.01303	9.31472e-22	1.10619e-16	Up		BnaA07g20220D	4.43701	3.62604e-09	0.000425088	Up		BnaC07g13580D	6.81371
BnaA06g14090D	-7.04824	6.44186e-40	7.64533e-35	Down		BnaA03g44650D	-5.59759	2.40422e-08	0.00274933	Down		BnaC01g40120D	6.89834	9.67964e-21	1.14877e-15	Up		BnaA07g12080D	3.08102	8.12365e-10	9.56023e-05	Up		BnaA06g32560D	-5.21768	9.26588e-10	0.000108506	Down		BnaA05g18920D	-5.79129	2.26036e-25	2.68115e-20	Down		BnaC05g03390D	5.84971	1.9954e-08	0.00235447	Up		BnaA07g20740D	-5.15148	4.01646e-23	4.76573e-18	Down		BnaC07g13750D	5.73402
BnaA06g16010D	10.8735	2.38937e-26	2.83019e-21	Up		BnaA03g44740D	-2.49937	5.2386e-17	6.12664e-12	Down		BnaC01g40140D	5.82161	1.26618e-18	1.50224e-13	Up		BnaA07g12210D	-6.108	7.91523e-17	9.38018e-12	Down		BnaA06g34860D	2.06795	4.29835e-09	0.000502563	Up		BnaA05g18930D	-6.97626	6.68285e-35	7.93589e-30	Down		BnaC05g04430D	-2.57414	6.02019e-09	0.000710919	Down		BnaA07g21050D	5.74923	2.80378e-10	3.29453e-05	Up		BnaC07g13860D	10.6584
BnaA06g16480D	-3.57976	9.4775e-08	0.0110235	Down		BnaA03g44780D	-5.52584	2.28428e-08	0.00261237	Down		BnaC01g40190D	3.11784	2.35623e-12	2.78935e-07	Up		BnaA07g12230D	-6.5404	1.51755e-07	0.01774	Down		BnaA06g35100D	3.85418	6.26059e-15	7.38486e-10	Up		BnaA05g18950D	-7.12669	1.24392e-22	1.47424e-17	Down		BnaC05g04870D	3.43514	5.10539e-08	0.00601925	Up		BnaA07g21190D	2.83048	2.63758e-08	0.00308481	Up		BnaC07g15590D	8.9635
BnaA06g16600D	-4.73467	5.14331e-22	6.08515e-17	Down		BnaA03g44850D	-3.55244	3.64431e-12	4.22674e-07	Down		BnaC01g40200D	6.79103	4.01505e-21	4.76518e-16	Up		BnaA07g12500D	-9.03412	1.56348e-07	0.0182763	Down		BnaA06g35330D	-6.40217	2.84213e-25	3.36918e-20	Down		BnaA05g18960D	-11.9509	1.56955e-14	1.8494e-09	Down		BnaC05g04890D	3.18885	5.85011e-10	6.91694e-05	Up		BnaA07g21380D	-5.92978	1.4149e-12	1.66866e-07	Down		BnaC07g17710D	4.23115
BnaA06g17060D	2.41351	7.46273e-09	0.000871125	Up		BnaA03g44890D	-4.78706	4.38359e-20	5.14449e-15	Down		BnaC01g40210D	4.98848	1.03802e-22	1.23217e-17	Up		BnaA07g12830D	4.35141	1.53957e-17	1.82511e-12	Up		BnaA06g35340D	-6.86712	5.23386e-52	6.2172e-47	Down		BnaA05g19010D	-6.83603	1.65844e-40	1.96998e-35	Down		BnaC05g05190D	-4.84553	1.1458e-11	1.35681e-06	Down		BnaA07g21560D	2.47426	1.85362e-08	0.00216864	Up		BnaC07g19530D	4.05813
BnaA06g17150D	2.97261	5.71826e-14	6.73303e-09	Up		BnaA03g45030D	3.54375	5.4497e-11	6.30013e-06	Up		BnaC01g40230D	6.33384	2.07219e-22	2.45967e-17	Up		BnaA07g15180D	2.64978	6.83051e-08	0.00799702	Up		BnaA06g35390D	5.12723	3.53451e-23	4.18723e-18	Up		BnaA05g19020D	-7.11835	4.60589e-11	5.39299e-06	Down		BnaC05g06300D	-8.05057	3.83503e-07	0.0451276	Down		BnaA07g21990D	-2.44851	2.22595e-07	0.0259461	Down		BnaC07g23220D	7.50787
BnaA06g17320D	-3.94095	9.32847e-23	1.10388e-17	Down		BnaA03g45200D	-10.4673	9.82882e-23	1.15575e-17	Down		BnaC01g40270D	5.90404	4.34657e-14	5.15017e-09	Up		BnaA07g15260D	-4.02349	9.26246e-09	0.00108727	Down		BnaA06g35410D	6.08353	1.56053e-22	1.84826e-17	Up		BnaA05g19250D	-4.88279	3.91211e-27	4.64203e-22	Down		BnaC05g09620D	-5.00271	1.48949e-19	1.76853e-14	Down		BnaA07g22400D	4.66019	8.05031e-17	9.52528e-12	Up		BnaC07g23230D	10.3935
BnaA06g17370D	7.67383	2.34736e-35	2.78449e-30	Up		BnaA03g45340D	-8.73968	4.53049e-08	0.00517364	Down		BnaC01g40290D	6.41451	5.3417e-10	6.30844e-05	Up		BnaA07g15390D	6.31451	1.0689e-19	1.26789e-14	Up		BnaA06g35830D	3.62946	1.80199e-26	2.13673e-21	Up		BnaA05g19260D	3.6004	5.43841e-09	0.00063283	Up		BnaC05g11570D	9.80614	2.45746e-07	0.0289307	Up		BnaA07g22530D	-4.28432	1.33859e-24	1.5887e-19	Down		BnaC07g24840D	8.85121
BnaA06g17520D	2.70713	2.86852e-09	0.000335184	Up		BnaA03g45820D	4.62657	5.9631e-11	6.89232e-06	Up		BnaC01g40320D	6.84783	8.69585e-14	1.03023e-08	Up		BnaA07g15430D	4.87702	2.33366e-09	0.000274378	Up		BnaA06g35850D	-2.41853	1.72499e-14	2.03395e-09	Down		BnaA05g19380D	-2.739	1.80217e-09	0.000210044	Down		BnaC05g11980D	8.24414	6.1924e-08	0.00729991	Up		BnaA07g22580D	8.07377	5.21965e-08	0.00609952	Up		BnaC07g24960D	6.40466
BnaA06g17710D	-3.21102	9.58122e-21	1.13308e-15	Down		BnaA03g45950D	-3.61759	1.93227e-30	2.28103e-25	Down		BnaC01g40350D	6.1287	2.39348e-25	2.84186e-20	Up		BnaA07g15870D	9.79058	9.07559e-10	0.000106793	Up		BnaA06g37450D	5.41043	3.96329e-26	4.6992e-21	Up		BnaA05g19640D	-7.92447	1.05792e-07	0.0122347	Down		BnaC05g21260D	4.66874	1.43001e-13	1.69532e-08	Up		BnaA07g22620D	4.34884	2.87276e-09	0.000336877	Up		BnaC07g24970D	8.80058
BnaA06g17810D	2.10774	1.00058e-07	0.0116369	Up		BnaA03g46100D	-4.45457	8.23265e-13	9.56098e-08	Down		BnaC01g40360D	3.91864	1.96087e-07	0.0230598	Up		BnaA07g16350D	-3.00161	5.65698e-08	0.00662495	Down		BnaA06g37470D	5.53532	1.23539e-08	0.00144261	Up		BnaA05g19990D	2.00731	1.05329e-07	0.0121814	Up		BnaC05g21820D	-3.13218	7.72878e-08	0.00910813	Down		BnaA07g22910D	6.67027	4.36422e-14	5.15418e-09	Up		BnaC07g26060D	9.13244
BnaA06g17920D	5.78883	7.04989e-11	8.26649e-06	Up		BnaA03g46250D	-7.40777	3.15515e-68	3.74765e-63	Down		BnaC01g40370D	3.19464	2.21934e-10	2.62246e-05	Up		BnaA07g16420D	2.81311	2.32535e-08	0.00272645	Up		BnaA06g37780D	2.06285	2.62116e-08	0.00305732	Up		BnaA05g20100D	-3.57316	6.16596e-18	7.29033e-13	Down		BnaC05g26060D	5.81157	4.44197e-09	0.000524682	Up		BnaA07g23080D	4.01069	3.15579e-20	3.741e-15	Up		BnaC07g36170D	9.55528
BnaA06g18100D	4.95759	1.20772e-31	1.43188e-26	Up		BnaA03g46260D	-7.61281	3.26773e-27	3.85213e-22	Down		BnaC01g40380D	3.91291	1.71635e-09	0.000202557	Up		BnaA07g16440D	3.08694	5.07576e-11	5.9862e-06	Up		BnaA06g38740D	2.20723	3.22084e-11	3.78269e-06	Up		BnaA05g20220D	-4.35591	1.84806e-08	0.00214573	Down		BnaC05g29020D	-8.25109	1.6511e-07	0.0194452	Down		BnaA07g23460D	2.37201	6.5951e-08	0.0077036	Up		BnaC07g41590D	4.19057
BnaA06g18110D	3.04255	2.90122e-17	3.42478e-12	Up		BnaA03g46580D	-8.15482	2.56789e-23	3.02066e-18	Down		BnaC01g40400D	6.76453	3.29636e-12	3.90193e-07	Up		BnaA07g19320D	-3.32868	2.21142e-11	2.60943e-06	Down		BnaA06g38950D	3.60548	5.77756e-23	6.84399e-18	Up		BnaA05g20420D	-2.33311	5.42938e-09	0.000631785	Down		BnaC05g33990D	3.59929	1.51212e-08	0.00178447	Up		BnaA07g24400D	5.23924	1.7189e-16	2.03339e-11	Up		BnaC07g43310D	9.4545
BnaA06g18220D	1.96593	2.63772e-08	0.00307379	Up		BnaA03g46790D	-9.35105	1.68261e-13	1.9567e-08	Down		BnaC01g40480D	3.96057	7.71501e-09	0.000909692	Up		BnaA07g20110D	7.41884	4.76121e-28	5.65412e-23	Up		BnaA06g38980D	3.48364	2.88841e-19	3.41688e-14	Up		BnaA05g20510D	-2.81126	2.22789e-07	0.0257188	Down		BnaC05g37240D	8.10441	3.12739e-07	0.0368094	Up		BnaA07g24460D	9.62347	2.82102e-08	0.00329907	Up		BnaC07g49980D	6.53843
BnaA06g18260D	3.96561	1.7796e-08	0.00207524	Up		BnaA03g46910D	-2.14024	2.54614e-11	2.94647e-06	Down		BnaC01g40540D	5.66998	1.9185e-23	2.27751e-18	Up		BnaA07g20130D	4.834	7.70322e-08	0.009016	Up		BnaA06g39590D	2.05561	2.91563e-09	0.00034105	Up		BnaA05g20650D	-3.11448	2.85988e-09	0.000333099	Down		BnaC05g37470D	-3.43154	3.45712e-12	4.09524e-07	Down		BnaA07g25000D	-2.29203	8.37259e-08	0.00977609	Down		BnaC08g05090D	7.27059
BnaA06g18490D	6.16976	6.67967e-18	7.88855e-13	Up		BnaA03g46960D	-5.89643	5.18727e-28	6.11719e-23	Down		BnaC01g40560D	6.24741	3.31203e-07	0.0389267	Up		BnaA07g20140D	6.07144	5.18088e-18	6.14281e-13	Up		BnaA06g39910D	-4.2959	3.71497e-10	4.35372e-05	Down		BnaA05g23270D	-3.52988	4.67109e-13	5.4911e-08	Down		BnaC05g38410D	-2.70664	2.78216e-09	0.000328706	Down		BnaA07g25530D	2.98359	3.13878e-07	0.0365624	Up		BnaC08g07870D	10.4601
BnaA06g18730D	8.28491	9.40851e-08	0.0109433	Up		BnaA03g46980D	-2.63611	1.37996e-14	1.60812e-09	Down		BnaC01g40610D	7.37971	1.02466e-19	1.21584e-14	Up		BnaA07g20150D	6.48017	1.24696e-12	1.47366e-07	Up		BnaA07g01490D	-4.20824	4.77369e-08	0.00556311	Down		BnaA05g24050D	-5.50624	1.37202e-11	1.6085e-06	Down		BnaC05g38430D	-2.83105	1.96235e-09	0.000231897	Down		BnaA07g25600D	3.58425	1.03846e-09	0.000121892	Up		BnaC08g09260D	8.04715
BnaA06g18740D	5.2757	8.68529e-09	0.00101362	Up		BnaA03g47040D	2.91361	6.20143e-09	0.000711224	Up		BnaC01g40620D	4.17651	1.55817e-07	0.0183287	Up		BnaA07g20180D	6.52329	1.06098e-14	1.2559e-09	Up		BnaA07g01710D	2.43471	3.52611e-12	4.14642e-07	Up		BnaA05g24070D	2.26654	1.43355e-09	0.000167145	Up		BnaC05g38640D	2.76982	3.5095e-07	0.0413001	Up		BnaA07g26680D	2.99054	1.85199e-10	2.17702e-05	Up		BnaC08g12360D	6.22137
BnaA06g18750D	4.97753	2.28115e-17	2.69293e-12	Up		BnaA03g47150D	-1.83276	1.5123e-07	0.0172126	Down		BnaC01g40640D	7.43207	9.32064e-16	1.10512e-10	Up		BnaA07g20190D	6.02195	5.12649e-09	0.000602132	Up		BnaA07g02200D	7.29857	1.18794e-21	1.40646e-16	Up		BnaA05g24740D	-8.62898	6.9803e-36	8.28988e-31	Down		BnaC05g40760D	4.3085	4.02856e-08	0.00475076	Up		BnaA07g27050D	-6.45125	3.04422e-31	3.61535e-26	Down		BnaC08g14360D	7.49503
BnaA06g19120D	-7.41638	3.98978e-42	4.73614e-37	Down		BnaA03g47290D	3.79694	9.15583e-32	1.0813e-26	Up		BnaC01g40960D	-3.71712	1.30475e-09	0.000154008	Down		BnaA07g20210D	3.51945	6.40165e-12	7.55926e-07	Up		BnaA07g02210D	8.59332	2.55376e-08	0.0029789	Up		BnaA05g24750D	-3.16298	2.70314e-12	3.17379e-07	Down		BnaC05g42840D	4.39567	3.65367e-08	0.00430899	Up		BnaA07g27140D	3.96068	1.76218e-08	0.00206184	Up		BnaC08g15420D	5.6777
BnaA06g19130D	-5.13482	2.17716e-18	2.5719e-13	Down		BnaA03g47590D	1.50194	2.09471e-07	0.0238135	Up		BnaC01g41600D	-9.44094	4.77131e-08	0.00561802	Down		BnaA07g20220D	2.78988	1.52293e-08	0.00178667	Up		BnaA07g02310D	-2.81797	5.4438e-08	0.00634273	Down		BnaA05g25730D	-5.11661	9.9456e-08	0.0115044	Down		BnaC05g42860D	2.86466	3.20511e-07	0.0377235	Up		BnaA07g27830D	2.53112	4.84228e-09	0.000567496	Up		BnaC08g16380D	5.42601
BnaA06g19500D	-8.32099	6.71658e-08	0.00781615	Down		BnaA03g48190D	-1.82784	7.41394e-10	8.53641e-05	Down		BnaC01g43500D	-9.52376	6.01186e-08	0.00707746	Down		BnaA07g20940D	-4.22745	1.09108e-11	1.28804e-06	Down		BnaA07g02330D	3.50582	1.20439e-12	1.41724e-07	Up		BnaA05g26660D	-4.41454	4.55834e-14	5.36818e-09	Down		BnaC05g43010D	4.01488	1.03803e-08	0.00122533	Up		BnaA07g29300D	-3.12318	2.94644e-11	3.46829e-06	Down		BnaC08g22020D	8.95989
BnaA06g19560D	-6.5751	9.73915e-19	1.1507e-13	Down		BnaA03g48330D	-2.16771	5.12949e-11	5.93066e-06	Down		BnaC01g43710D	-5.96313	2.00397e-08	0.0023613	Down		BnaA07g20950D	-7.91353	3.6514e-11	4.30726e-06	Down		BnaA07g02340D	4.07901	3.65167e-17	4.31474e-12	Up		BnaA05g26870D	3.8905	4.60269e-14	5.42031e-09	Up		BnaC05g43030D	3.66182	1.99355e-07	0.0234747	Up		BnaA07g29850D	-3.30764	1.54432e-07	0.0180135	Down		BnaC08g22900D	7.27949
BnaA06g20020D	6.16081	1.09585e-27	1.29844e-22	Up		BnaA03g48470D	3.18458	3.38798e-24	3.98735e-19	Up		BnaC02g01960D	2.90453	3.23833e-09	0.000382025	Up		BnaA07g21690D	3.72797	3.31637e-08	0.00388668	Up		BnaA07g02530D	5.29177	6.72266e-18	7.94685e-13	Up		BnaA05g27190D	-2.0783	2.76326e-08	0.0032056	Down		BnaC05g43050D	9.44078	2.03516e-20	2.41671e-15	Up		BnaA07g30590D	-3.0662	2.98203e-09	0.000349679	Down		BnaC08g23060D	5.95715
BnaA06g20200D	2.45071	3.20633e-11	3.76118e-06	Up		BnaA03g48570D	2.48088	2.09423e-08	0.0023955	Up		BnaC02g03470D	-3.19497	1.99682e-11	2.36205e-06	Down		BnaA07g22010D	6.33026	2.20795e-09	0.000259611	Up		BnaA07g02570D	2.58752	1.1003e-08	0.001285	Up		BnaA05g27460D	-4.47975	4.3043e-21	5.09845e-16	Down		BnaC05g43350D	3.1881	8.81098e-08	0.0103822	Up		BnaA07g31700D	2.48765	1.39662e-07	0.0162931	Up		BnaC08g25000D	9.27961
BnaA06g20450D	-10.188	1.48741e-18	1.75724e-13	Down		BnaA03g48600D	-1.84165	8.62027e-10	9.92323e-05	Down		BnaC02g03740D	-5.93689	7.89914e-10	9.32612e-05	Down		BnaA07g22620D	3.94418	1.66704e-13	1.97161e-08	Up		BnaA07g02590D	3.83326	9.7032e-11	1.13859e-05	Up		BnaA05g27910D	1.91547	3.5884e-07	0.0413692	Up		BnaC05g45840D	-2.3915	4.16034e-07	0.0489518	Down		BnaA07g32570D	2.26386	4.89231e-08	0.00571735	Up		BnaC08g25680D	5.05732
BnaA06g20500D	12.0288	3.23887e-38	3.84321e-33	Up		BnaA03g48780D	-5.36259	4.05412e-08	0.00463085	Down		BnaC02g04180D	2.79144	1.35741e-07	0.0159702	Up		BnaA07g23080D	5.48213	4.2146e-15	4.99039e-10	Up		BnaA07g04280D	3.88266	6.31796e-29	7.495e-24	Up		BnaA05g28110D	2.02151	1.73006e-08	0.0020089	Up		BnaC05g45900D	-4.15032	1.08582e-07	0.0127917	Down		BnaA07g33510D	6.01137	3.07994e-09	0.000361147	Up		BnaC08g25730D	6.49876
BnaA06g20630D	-3.16269	1.27299e-08	0.00148507	Down		BnaA03g48830D	3.18105	7.10925e-08	0.00810866	Up		BnaC02g05590D	-4.77974	4.26715e-09	0.00050331	Down		BnaA07g23370D	-2.98022	2.31215e-08	0.00271101	Down		BnaA07g05600D	3.0951	4.48315e-11	5.26376e-06	Up		BnaA05g28130D	-3.82063	4.93491e-11	5.7776e-06	Down		BnaC05g47160D	5.693	2.93152e-17	3.47945e-12	Up		BnaA07g34950D	-2.27259	2.40152e-08	0.00280896	Down		BnaC08g27580D	6.83108
BnaA06g20710D	1.90059	4.4371e-08	0.00516683	Up		BnaA03g48970D	-2.43382	3.34291e-14	3.89315e-09	Down		BnaC02g05950D	-3.59723	6.66005e-08	0.00784007	Down		BnaA07g23850D	-5.42974	2.97329e-08	0.00348515	Down		BnaA07g05740D	8.54538	1.81443e-10	2.12789e-05	Up		BnaA05g29010D	2.27013	5.07953e-08	0.0058858	Up		BnaC05g47180D	4.0575	1.8921e-12	2.24179e-07	Up		BnaA07g35160D	4.75606	2.52548e-22	2.99584e-17	Up		BnaC08g28510D	5.85184
BnaA06g21030D	-3.70982	1.45652e-17	1.71969e-12	Down		BnaA03g49310D	-2.99539	6.35469e-18	7.44039e-13	Down		BnaC02g05960D	-3.39362	3.77206e-09	0.000444949	Down		BnaA07g25000D	-7.06812	5.48518e-14	6.48974e-09	Down		BnaA07g05870D	6.03979	1.69614e-26	2.01123e-21	Up		BnaA05g29830D	-5.03585	1.02318e-14	1.20586e-09	Down		BnaC05g47200D	3.8966	4.58913e-14	5.44143e-09	Up		BnaA07g35470D	-3.24793	1.28347e-10	1.50924e-05	Down		BnaC08g33150D	6.89216
BnaA06g21120D	2.19917	4.93604e-11	5.78864e-06	Up		BnaA03g49350D	10.3846	5.63739e-08	0.00643412	Up		BnaC02g07040D	2.62603	1.42561e-09	0.000168267	Up		BnaA07g25760D	2.81893	4.76392e-09	0.000559618	Up		BnaA07g06100D	-1.67602	9.1811e-08	0.0106896	Down		BnaA05g30680D	-2.60191	9.90696e-09	0.00115154	Down		BnaC05g47320D	2.93316	5.21811e-08	0.00615205	Up		BnaA07g35640D	-2.45603	1.18537e-09	0.000139115	Down		BnaC08g36960D	10.2541
BnaA06g21130D	2.13228	3.43514e-09	0.000401318	Up		BnaA03g49680D	-4.16657	3.10847e-09	0.000356985	Down		BnaC02g12750D	3.03801	6.67183e-09	0.000786729	Up		BnaA07g25850D	-3.19714	7.09881e-09	0.00083355	Down		BnaA07g06110D	-8.61349	1.32598e-09	0.000155227	Down		BnaA05g31280D	5.16409	2.81646e-12	3.3067e-07	Up		BnaC05g47390D	2.796	6.17133e-08	0.00727514	Up		BnaA07g35800D	4.7482	2.99115e-08	0.00349785	Up		BnaC08g37130D	4.63864
BnaA06g21280D	3.138	6.06426e-09	0.000708051	Up		BnaA03g49930D	-4.85378	8.20135e-09	0.000940071	Down		BnaC02g13600D	-3.29223	3.78896e-10	4.47579e-05	Down		BnaA07g26680D	3.09396	2.50906e-09	0.000294975	Up		BnaA07g06820D	2.65965	8.48556e-08	0.00988118	Up		BnaA05g31900D	3.08934	1.50737e-10	1.76262e-05	Up		BnaC05g47470D	5.05578	5.41001e-12	6.40761e-07	Up		BnaA07g35810D	3.51211	2.10449e-09	0.00024685	Up		BnaC08g37140D	5.55395
BnaA06g21420D	-2.87747	4.65587e-10	5.45063e-05	Down		BnaA03g50010D	5.67189	5.59657e-36	6.61973e-31	Up		BnaC02g15280D	-2.90528	7.07726e-08	0.00833079	Down		BnaA07g26990D	-9.0747	1.13825e-07	0.0133137	Down		BnaA07g06950D	8.59966	8.79887e-09	0.00102791	Up		BnaA05g32170D	2.00228	1.44597e-07	0.0167102	Up		BnaC05g47480D	3.99286	3.26852e-13	3.87434e-08	Up		BnaA07g35850D	3.27648	5.95157e-08	0.00695345	Up		BnaC08g38520D	8.64372
BnaA06g21830D	8.50057	3.88897e-08	0.00452941	Up		BnaA03g50710D	6.87467	4.16412e-15	4.85699e-10	Up		BnaC02g17710D	-6.56002	2.62462e-30	3.11727e-25	Down		BnaA07g27010D	-9.2332	8.41478e-08	0.00984773	Down		BnaA07g07270D	2.11354	1.65125e-08	0.00192747	Up		BnaA05g32200D	-9.65164	3.52595e-11	4.1297e-06	Down		BnaC05g47530D	3.51699	2.21464e-10	2.61983e-05	Up		BnaA07g35900D	4.11185	2.55788e-11	3.01121e-06	Up		BnaC08g39620D	3.68801
BnaA06g21860D	-8.47364	5.14962e-08	0.00599514	Down		BnaA03g50720D	9.01157	8.59969e-12	9.96386e-07	Up		BnaC02g18560D	-5.17239	1.78574e-17	2.11806e-12	Down		BnaA07g27050D	-10.3774	1.48455e-12	1.75424e-07	Down		BnaA07g07290D	-4.86694	8.83055e-14	1.04042e-08	Down		BnaA05g32250D	-2.23103	3.57871e-10	4.18033e-05	Down		BnaC05g47660D	3.93218	1.09729e-15	1.30179e-10	Up		BnaA07g35920D	3.65698	7.23413e-11	8.51016e-06	Up		BnaC08g39800D	9.32973
BnaA06g22030D	5.58223	5.63254e-34	6.68047e-29	Up		BnaA03g50730D	10.7754	7.18496e-27	8.46891e-22	Up		BnaC02g21850D	-2.96999	5.74886e-09	0.000677923	Down		BnaA07g27140D	9.80792	2.24902e-09	0.000264432	Up		BnaA07g07360D	2.31008	1.80309e-13	2.12357e-08	Up		BnaA05g32480D	2.14617	5.13026e-10	5.99014e-05	Up		BnaC05g47760D	2.49621	7.02957e-08	0.00828561	Up		BnaA07g35930D	4.6938	1.76242e-07	0.0205528	Up		BnaC08g39850D	6.04912
BnaA06g22170D	6.99762	7.11585e-37	8.44218e-32	Up		BnaA03g50740D	1.54611	5.48937e-08	0.0062659	Up		BnaC02g24840D	-4.0712	1.39336e-08	0.00164234	Down		BnaA07g27240D	3.36109	1.47163e-11	1.73695e-06	Up		BnaA07g07500D	4.77476	2.61325e-08	0.00304814	Up		BnaA05g32820D	3.24039	5.21635e-09	0.000607011	Up		BnaC05g47800D	3.3619	3.28276e-08	0.00387188	Up		BnaA07g36620D	4.3728	3.36424e-08	0.00393357	Up		BnaC08g41890D	5.68193
BnaA06g22180D	6.84775	1.80669e-10	2.11685e-05	Up		BnaA03g50800D	-2.6565	4.50932e-14	5.25038e-09	Down		BnaC02g26190D	-7.57511	5.48635e-12	6.4931e-07	Down		BnaA07g27250D	3.56775	3.97621e-07	0.0463932	Up		BnaA07g07800D	-2.72705	6.12118e-08	0.00713105	Down		BnaA05g33150D	-8.31976	1.19525e-07	0.013819	Down		BnaC05g47830D	2.6816	1.47173e-08	0.00173687	Up		BnaA07g36640D	3.47068	1.53186e-12	1.80652e-07	Up		BnaC08g41940D	9.53535
BnaA06g22600D	-1.98448	9.03231e-10	0.000105665	Down		BnaA03g50940D	4.52733	4.36867e-42	5.17496e-37	Up		BnaC02g30040D	-3.09174	3.89955e-11	4.6118e-06	Down		BnaA07g27260D	2.84992	2.7678e-07	0.0323188	Up		BnaA07g08320D	1.60916	3.67042e-07	0.0426366	Up		BnaA05g33160D	-7.35366	3.5782e-18	4.23133e-13	Down		BnaC05g47870D	3.58514	3.1081e-14	3.68567e-09	Up		BnaA07g38540D	-4.39837	1.02751e-08	0.00120313	Down		BnaC08g42160D	9.45749
BnaA06g22930D	-2.03236	4.32596e-08	0.0050375	Down		BnaA03g51810D	-1.94244	9.43791e-09	0.00108145	Down		BnaC02g31270D	3.3602	1.67846e-07	0.0197416	Up		BnaA07g28040D	3.86263	8.3778e-10	9.85899e-05	Up		BnaA07g08440D	3.70582	9.47115e-16	1.11784e-10	Up		BnaA05g33170D	-3.50998	1.83737e-12	2.15785e-07	Down		BnaC05g47900D	4.04941	1.27053e-16	1.5078e-11	Up		BnaA07g38830D	7.63046	9.31374e-09	0.00109074	Up		BnaC08g46470D	6.92745
BnaA06g23180D	-4.60493	1.92155e-10	2.25138e-05	Down		BnaA03g51860D	-1.9281	5.44665e-12	6.31375e-07	Down		BnaC02g31500D	4.55613	1.21834e-09	0.000143816	Up		BnaA07g28080D	2.94858	1.69017e-07	0.0197534	Up		BnaA07g08700D	1.8399	2.32175e-08	0.00270867	Up		BnaA05g33510D	2.00452	2.76718e-08	0.0032101	Up		BnaC05g47910D	4.37049	1.34537e-14	1.59559e-09	Up		BnaA08g00370D	-4.41441	6.97414e-17	8.25229e-12	Down		BnaC08g49490D	8.10538
BnaA06g23240D	10.0434	1.26573e-17	1.49455e-12	Up		BnaA03g52240D	-3.989	4.35778e-11	5.03916e-06	Down		BnaC02g31690D	2.9176	3.13415e-07	0.0368391	Up		BnaA07g28200D	5.10245	6.20393e-14	7.33993e-09	Up		BnaA07g09060D	2.81784	1.42055e-09	0.00016629	Up		BnaA05g33520D	2.8763	3.84331e-15	4.53231e-10	Up		BnaC05g47950D	4.16548	9.00262e-08	0.0106076	Up		BnaA08g00700D	4.69738	1.69991e-08	0.00198906	Up		BnaC08g49790D	8.81327
BnaA06g23830D	-5.32171	2.64904e-30	3.14018e-25	Down		BnaA03g52310D	-10.1561	6.7218e-21	7.89294e-16	Down		BnaC02g31910D	4.25744	2.76142e-12	3.26886e-07	Up		BnaA07g28820D	-3.49602	9.81457e-10	0.000115482	Down		BnaA07g09120D	2.03578	5.95572e-08	0.00693847	Up		BnaA05g34190D	3.74954	1.81538e-09	0.000211579	Up		BnaC05g48080D	3.19681	3.45684e-07	0.0406815	Up		BnaA08g01740D	4.74924	1.03277e-07	0.0120539	Up		BnaC09g02680D	4.31225
BnaA06g23880D	-5.03753	1.4756e-10	1.72927e-05	Down		BnaA03g52340D	-8.20017	2.98936e-07	0.0339439	Down		BnaC02g33350D	5.15807	3.38225e-07	0.0397513	Up		BnaA07g28910D	-2.69817	1.76076e-08	0.00206527	Down		BnaA07g09250D	-5.18545	1.28162e-09	0.000150041	Down		BnaA05g34670D	-2.6705	1.40478e-10	1.64282e-05	Down		BnaC05g48110D	9.7113	8.88605e-10	0.000105046	Up		BnaA08g03630D	3.17328	6.83494e-08	0.00798335	Up		BnaC09g05250D	4.756
BnaA06g24230D	2.85147	2.4533e-09	0.000286722	Up		BnaA03g52350D	7.70876	1.67782e-53	1.99087e-48	Up		BnaC02g36290D	-6.79192	4.8493e-27	5.7583e-22	Down		BnaA07g29030D	-6.18115	3.4416e-21	4.08421e-16	Down		BnaA07g09270D	4.40611	4.8003e-22	5.68437e-17	Up		BnaA05g34780D	2.21812	3.39459e-07	0.0391417	Up		BnaC05g48130D	4.91727	2.41004e-11	2.85315e-06	Up		BnaA08g04730D	3.59276	3.15742e-13	3.72619e-08	Up		BnaC09g05460D	4.71638
BnaA06g26180D	4.95921	1.94521e-07	0.022598	Up		BnaA03g52440D	2.71744	3.1308e-07	0.0355452	Up		BnaC02g37910D	-3.68074	2.68282e-15	3.18046e-10	Down		BnaA07g29430D	-3.93064	3.59612e-07	0.0419671	Down		BnaA07g09350D	2.18847	1.39585e-07	0.0162413	Up		BnaA05g35160D	-4.13559	3.67926e-09	0.000428369	Down		BnaC05g48150D	2.94649	4.22537e-10	4.99667e-05	Up		BnaA08g05540D	4.8987	3.35064e-15	3.96063e-10	Up		BnaC09g09830D	6.61702
BnaA06g26720D	-1.8901	1.95189e-09	0.00022817	Down		BnaA03g52480D	8.14397	1.20398e-07	0.0137128	Up		BnaC02g38460D	-6.32639	7.8629e-16	9.32296e-11	Down		BnaA07g30010D	-3.23286	8.76199e-09	0.00102863	Down		BnaA07g09540D	-10.9542	1.07105e-30	1.27089e-25	Down		BnaA05g36440D	-2.59591	1.14605e-08	0.00133177	Down		BnaC05g48230D	3.38354	1.08141e-08	0.00127651	Up		BnaA08g08360D	-2.59654	1.55982e-10	1.83385e-05	Down		BnaC09g13100D	4.29003
BnaA06g26800D	-3.20453	1.79075e-07	0.0208075	Down		BnaA03g52650D	-3.11085	3.07368e-18	3.60032e-13	Down		BnaC02g40770D	6.23502	8.4883e-15	1.00608e-09	Up		BnaA07g30180D	-3.53084	3.4065e-07	0.0397593	Down		BnaA07g09590D	-3.13409	2.83249e-14	3.33874e-09	Down		BnaA05g36680D	-3.99194	6.33645e-13	7.44736e-08	Down		BnaC05g48240D	2.7111	1.93246e-09	0.000228367	Up		BnaA08g08750D	-3.88491	1.01804e-16	1.20449e-11	Down		BnaC09g14490D	8.07744
BnaA06g27310D	2.27461	1.23415e-10	1.44652e-05	Up		BnaA03g52660D	7.71295	3.43035e-27	4.0438e-22	Up		BnaC02g41200D	5.70017	6.66744e-16	7.90572e-11	Up		BnaA07g30580D	3.12654	1.17896e-09	0.000138693	Up		BnaA07g09650D	-6.46996	2.73606e-26	3.24425e-21	Down		BnaA05g36920D	-2.82332	1.90581e-09	0.0002221	Down		BnaC05g48250D	4.04582	8.70791e-18	1.03365e-12	Up		BnaA08g08780D	-5.54429	8.09889e-10	9.50834e-05	Down		BnaC09g20310D	5.38197
BnaA06g28330D	-2.75923	3.74917e-07	0.0435076	Down		BnaA03g52690D	-2.58599	4.49995e-12	5.21737e-07	Down		BnaC02g41790D	3.98732	2.99825e-14	3.55284e-09	Up		BnaA07g31680D	5.52165	9.56359e-13	1.13029e-07	Up		BnaA07g09660D	-7.27568	1.6219e-32	1.92497e-27	Down		BnaA05g37260D	-2.51499	1.21288e-09	0.000141451	Down		BnaC05g48280D	3.68297	1.04017e-15	1.23405e-10	Up		BnaA08g09290D	4.40667	1.00442e-15	1.18768e-10	Up		BnaC09g20830D	3.47279
BnaA06g29270D	3.22328	1.03719e-10	1.21576e-05	Up		BnaA03g52940D	-1.89683	7.56066e-10	8.70527e-05	Down		BnaC02g43290D	-7.45429	9.26593e-11	1.09544e-05	Down		BnaA07g31700D	4.90582	1.57979e-15	1.87093e-10	Up		BnaA07g10480D	-3.45357	2.41614e-11	2.83819e-06	Down		BnaA06g00380D	-2.18392	3.0778e-09	0.000358456	Down		BnaC05g48290D	3.92836	4.63082e-14	5.49077e-09	Up		BnaA08g10450D	2.88621	4.19898e-08	0.00490802	Up		BnaC09g21080D	4.12896
BnaA06g29460D	2.39273	1.12752e-08	0.00131553	Up		BnaA03g53020D	-1.72602	3.50132e-09	0.000401994	Down		BnaC02g48400D	-2.59734	1.24268e-08	0.0014649	Down		BnaA07g31900D	2.81776	7.43969e-08	0.00870808	Up		BnaA07g10570D	-2.27703	1.84228e-08	0.00215006	Down		BnaA06g01170D	-2.03821	2.97603e-09	0.000346618	Down		BnaC05g48410D	5.25697	2.31797e-13	2.7477e-08	Up		BnaA08g11560D	-2.31229	4.7504e-08	0.00555184	Down		BnaC09g22060D	5.4148
BnaA06g29500D	1.95636	5.6676e-08	0.00659726	Up		BnaA03g53450D	1.89189	1.09172e-09	0.000125619	Up		BnaC02g48560D	-2.60056	1.03352e-07	0.0121626	Down		BnaA07g31990D	-5.10984	4.11058e-09	0.000482965	Down		BnaA07g10870D	-1.80005	3.54804e-10	4.1583e-05	Down		BnaA06g02070D	-8.18498	1.50147e-07	0.0173502	Down		BnaC05g48420D	3.63014	1.37111e-09	0.000162053	Up		BnaA08g11690D	-2.8645	3.80959e-09	0.000446576	Down		BnaC09g22240D	9.2793
BnaA06g29750D	-3.6836	1.59187e-19	1.8815e-14	Down		BnaA03g53510D	3.85575	2.26733e-30	2.67645e-25	Up		BnaC02g48580D	-6.33402	4.06111e-10	4.79686e-05	Down		BnaA07g32040D	-3.10142	1.18009e-09	0.000138825	Down		BnaA07g11760D	5.55945	3.06855e-14	3.61684e-09	Up		BnaA06g02540D	-3.21871	2.45691e-07	0.0283577	Down		BnaC05g48600D	3.13721	5.54223e-09	0.000654548	Up		BnaA08g12920D	5.09533	2.70854e-16	3.20366e-11	Up		BnaC09g23540D	7.34457
BnaA06g29880D	-2.94026	1.57719e-07	0.0183318	Down		BnaA03g53700D	4.98654	4.2142e-31	4.97596e-26	Up		BnaC02g48740D	3.02827	5.17766e-09	0.000610612	Up		BnaA07g32610D	-3.82962	2.88162e-07	0.0336446	Down		BnaA07g12410D	1.61553	7.38365e-08	0.00859959	Up		BnaA06g03070D	-4.73486	2.1179e-21	2.50899e-16	Down		BnaC05g50160D	4.23615	4.94626e-15	5.86715e-10	Up		BnaA08g12990D	-2.92003	1.44025e-10	1.69339e-05	Down		BnaC09g24760D	5.85231
BnaA06g29980D	-2.43713	2.75777e-10	3.2302e-05	Down		BnaA03g53860D	9.02537	1.38039e-11	1.59841e-06	Up		BnaC03g00040D	4.6937	4.47074e-20	5.30529e-15	Up		BnaA07g35120D	5.06789	3.42577e-16	4.05858e-11	Up		BnaA07g12790D	2.14065	1.25433e-10	1.47156e-05	Up		BnaA06g03380D	-6.94869	4.03732e-22	4.78419e-17	Down		BnaC05g51260D	4.06412	2.03133e-17	2.41105e-12	Up		BnaA08g13680D	3.63753	5.93184e-09	0.000695051	Up		BnaC09g30230D	4.06835
BnaA06g30120D	6.75141	1.09535e-21	1.29576e-16	Up		BnaA03g54340D	-4.25713	3.14794e-22	3.70037e-17	Down		BnaC03g00940D	2.77846	1.25897e-08	0.00148406	Up		BnaA07g35160D	6.36535	1.32098e-16	1.56537e-11	Up		BnaA07g12810D	-1.98176	8.7912e-12	1.03327e-06	Down		BnaA06g03920D	-3.17725	6.0423e-15	7.12333e-10	Down		BnaC06g02310D	-3.34357	4.40344e-10	5.20715e-05	Down		BnaA08g13750D	-2.06443	2.4742e-07	0.0288326	Down		BnaC09g30490D	11.1086
BnaA06g30140D	-1.94673	2.95866e-08	0.0034472	Down		BnaA03g54400D	2.13703	6.06586e-09	0.000695718	Up		BnaC03g02030D	-5.38117	8.7089e-24	1.03388e-18	Down		BnaA07g36640D	4.85005	1.29205e-07	0.0151083	Up		BnaA07g13040D	1.66564	9.74049e-09	0.00113777	Up		BnaA06g04070D	-3.83743	3.2414e-10	3.7868e-05	Down		BnaC06g03530D	4.70162	1.34016e-08	0.00158169	Up		BnaA08g14040D	4.70346	2.08444e-10	2.44996e-05	Up		BnaC09g32510D	6.61923
BnaA06g30390D	2.09675	1.93717e-10	2.26964e-05	Up		BnaA03g54470D	-4.44402	2.95077e-08	0.00337306	Down		BnaC03g03060D	2.46122	1.66479e-07	0.0195809	Up		BnaA07g39140D	3.58553	1.347e-13	1.59317e-08	Up		BnaA07g13080D	4.69103	3.59816e-11	4.22543e-06	Up		BnaA06g05000D	2.32079	7.77584e-09	0.000904253	Up		BnaC06g06590D	-4.05527	3.5521e-07	0.0418008	Down		BnaA08g14120D	6.07961	1.30356e-20	1.54551e-15	Up		BnaC09g36050D	9.39657
BnaA06g30530D	3.96201	4.14054e-13	4.87006e-08	Up		BnaA03g54590D	5.8809	6.68473e-41	7.91679e-36	Up		BnaC03g03130D	5.69407	2.04235e-17	2.42238e-12	Up		BnaA08g00330D	5.22998	2.76831e-08	0.00324523	Up		BnaA07g13480D	4.03606	1.59581e-15	1.88321e-10	Up		BnaA06g05050D	-4.81886	3.99573e-28	4.74178e-23	Down		BnaC06g08630D	-8.53473	4.78234e-09	0.000564851	Down		BnaA08g16140D	4.73141	1.47964e-08	0.00173169	Up		BnaC09g37200D	4.68216
BnaA06g31540D	-6.08335	3.50854e-10	4.10871e-05	Down		BnaA03g55190D	-8.85614	7.11944e-09	0.000816287	Down		BnaC03g06140D	-3.35008	1.27221e-10	1.50381e-05	Down		BnaA08g00370D	-5.71395	2.42134e-11	2.85696e-06	Down		BnaA07g13580D	2.4483	1.3584e-09	0.000159018	Up		BnaA06g05590D	-2.2184	6.53827e-09	0.000760603	Down		BnaC06g12180D	-2.33138	1.00065e-07	0.0117894	Down		BnaA08g16880D	3.72097	1.5326e-12	1.80738e-07	Up		BnaC09g37800D	9.91209
BnaA06g31910D	2.6672	2.92133e-12	3.43274e-07	Up		BnaA03g55810D	7.89878	2.17888e-29	2.57121e-24	Up		BnaC03g12840D	-3.94163	3.32609e-14	3.94122e-09	Down		BnaA08g01490D	4.12679	4.13462e-07	0.0482374	Up		BnaA07g13860D	-2.95183	1.99557e-16	2.35651e-11	Down		BnaA06g05920D	-3.5265	6.14268e-08	0.00711396	Down		BnaC06g15900D	5.14437	3.21697e-09	0.000380047	Up		BnaA08g19440D	4.27575	3.63082e-22	4.3068e-17	Up		BnaC09g39460D	3.62145
BnaA06g31960D	9.07334	3.19613e-09	0.000373433	Up		BnaA03g55860D	5.26066	7.88915e-44	9.3484e-39	Up		BnaC03g17930D	2.64311	4.0172e-09	0.000473849	Up		BnaA08g01780D	-4.75422	5.01784e-16	5.94418e-11	Down		BnaA07g13960D	2.89585	3.01043e-08	0.00351046	Up		BnaA06g05970D	-8.66682	1.32839e-10	1.55361e-05	Down		BnaC06g16530D	3.5664	1.83709e-08	0.00216782	Up		BnaA08g19580D	2.4481	5.42377e-08	0.00633762	Up		BnaC09g40070D	6.71363
BnaA06g32050D	6.06445	2.98838e-17	3.52764e-12	Up		BnaA03g55990D	-3.35261	7.76049e-18	9.0849e-13	Down		BnaC03g18820D	-2.24731	2.67706e-07	0.0314699	Down		BnaA08g01890D	-2.69057	1.38281e-07	0.0161682	Down		BnaA07g14170D	-4.73547	7.52568e-14	8.86736e-09	Down		BnaA06g05980D	-4.79321	7.98555e-10	9.3189e-05	Down		BnaC06g17790D	-5.67324	7.38138e-08	0.0086994	Down		BnaA08g19780D	4.83465	3.22709e-10	3.79154e-05	Up		BnaC09g41410D	9.19675
BnaA06g32400D	8.26017	2.80795e-07	0.0326025	Up		BnaA03g56000D	3.15019	7.42231e-19	8.69999e-14	Up		BnaC03g20080D	-3.20285	3.45929e-08	0.00407439	Down		BnaA08g02310D	2.48255	1.14566e-07	0.0134001	Up		BnaA07g15390D	1.85829	1.32876e-09	0.000155551	Up		BnaA06g06040D	-4.20264	7.66333e-08	0.00886969	Down		BnaC06g18010D	3.75877	2.14967e-13	2.54824e-08	Up		BnaA08g21770D	5.35311	1.64854e-28	1.95742e-23	Up		BnaC09g44330D	6.76977
BnaA06g32560D	-5.83366	3.74823e-13	4.40878e-08	Down		BnaA03g56080D	-8.65426	2.80688e-09	0.000322407	Down		BnaC03g23520D	6.18864	1.49354e-07	0.0175694	Up		BnaA08g02780D	-5.22549	3.25684e-14	3.85391e-09	Down		BnaA07g15650D	4.58442	8.91331e-24	1.05613e-18	Up		BnaA06g06690D	-4.12895	1.25723e-16	1.48494e-11	Down		BnaC06g18020D	-4.72851	4.42079e-09	0.000522184	Down		BnaA08g22770D	2.79768	9.8008e-10	0.000115051	Up		BnaC09g53580D	7.26907
BnaA06g32580D	2.02552	8.10771e-09	0.000946316	Up		BnaA03g56290D	5.57501	1.10704e-18	1.29739e-13	Up		BnaC03g26940D	3.2734	5.0493e-10	5.96337e-05	Up		BnaA08g02790D	-5.88929	5.05233e-12	5.96665e-07	Down		BnaA07g15670D	2.76669	1.79392e-10	2.10391e-05	Up		BnaA06g07930D	4.92953	8.48778e-21	1.00527e-15	Up		BnaC06g18100D	3.83945	1.40239e-10	1.65931e-05	Up		BnaA08g23110D	2.84924	4.55745e-09	0.00053417	Up		BnaCnng00150D	5.43872
BnaA06g33670D	2.48443	7.88332e-11	9.24287e-06	Up		BnaA03g56470D	1.64598	7.7394e-08	0.00882563	Up		BnaC03g29330D	2.19895	2.46191e-07	0.0289457	Up		BnaA08g04080D	3.1971	1.42497e-10	1.67928e-05	Up		BnaA07g16200D	-2.10135	4.28142e-13	5.04026e-08	Down		BnaA06g08060D	5.6955	7.95996e-09	0.000925632	Up		BnaC06g18110D	4.58748	7.14992e-10	8.45327e-05	Up		BnaA08g24100D	-3.33701	2.0318e-09	0.000238331	Down		BnaCnng00160D	6.28336
BnaA06g33850D	5.41534	5.50593e-23	6.51583e-18	Up		BnaA03g56700D	3.4093	5.46223e-26	6.43489e-21	Up		BnaC03g30400D	7.2692	1.72793e-13	2.04691e-08	Up		BnaA08g04590D	2.69006	2.88712e-08	0.00338431	Up		BnaA07g16420D	1.74078	6.24771e-08	0.0072782	Up		BnaA06g08310D	-3.91189	1.82516e-13	2.14723e-08	Down		BnaC06g20080D	-2.92537	2.57781e-09	0.000304587	Down		BnaA08g24590D	-4.56914	3.28656e-14	3.88206e-09	Down		BnaCnng00200D	6.13388
BnaA06g33990D	-3.33678	3.68674e-10	4.31713e-05	Down		BnaA03g57110D	-3.24578	6.17927e-09	0.000708694	Down		BnaC03g33110D	-3.72955	2.80877e-14	3.32836e-09	Down		BnaA08g04730D	4.97723	4.40069e-08	0.00515567	Up		BnaA07g16630D	8.95054	1.30325e-12	1.5335e-07	Up		BnaA06g09330D	-3.80267	7.33252e-11	8.58095e-06	Down		BnaC06g21330D	-2.37423	7.05587e-08	0.00831655	Down		BnaA08g25920D	4.17562	2.10753e-14	2.4897e-09	Up		BnaCnng00670D	4.36451
BnaA06g34000D	-2.04789	6.96538e-08	0.00810541	Down		BnaA03g57380D	3.6086	7.2514e-09	0.000831402	Up		BnaC03g33320D	6.24496	3.47511e-16	4.1209e-11	Up		BnaA08g04840D	-10.2147	1.02822e-11	1.21387e-06	Down		BnaA07g17380D	4.47037	2.24088e-12	2.63577e-07	Up		BnaA06g09530D	3.92135	1.48448e-08	0.00172426	Up		BnaC06g25090D	8.21839	1.03027e-07	0.0121378	Up		BnaA08g26310D	5.04254	2.46754e-08	0.00288604	Up		BnaCnng00770D	6.06466
BnaA06g34450D	-4.15223	9.71268e-25	1.15002e-19	Down		BnaA03g57570D	-3.07227	1.35836e-24	1.59912e-19	Down		BnaC03g33350D	-4.9722	3.27982e-13	3.88485e-08	Down		BnaA08g04920D	2.45792	3.37875e-07	0.0394361	Up		BnaA07g17600D	4.26019	3.47692e-08	0.00405336	Up		BnaA06g09700D	4.37095	8.73797e-23	1.03564e-17	Up		BnaC06g25650D	6.30187	7.35967e-09	0.000868979	Up		BnaA08g30040D	3.69769	8.34669e-09	0.000977648	Up		BnaCnng05840D	7.66481
BnaA06g34700D	-4.27328	3.65484e-15	4.30785e-10	Down		BnaA03g57660D	-2.921	3.18442e-10	3.67104e-05	Down		BnaC03g35440D	-4.4129	2.72147e-08	0.00320587	Down		BnaA08g04980D	-7.51734	1.59585e-12	1.88572e-07	Down		BnaA07g17690D	5.96709	2.70843e-11	3.18129e-06	Up		BnaA06g09750D	3.64952	3.66744e-10	4.28368e-05	Up		BnaC06g34860D	3.27347	3.6501e-09	0.000431183	Up		BnaA08g30750D	2.90414	1.08739e-07	0.01269	Up		BnaCnng05860D	8.29833
BnaA06g34800D	7.20537	7.66353e-17	9.0435e-12	Up		BnaA03g57690D	4.58021	3.98233e-11	4.60552e-06	Up		BnaC03g36430D	-4.76891	2.19467e-10	2.5934e-05	Down		BnaA08g07580D	2.71768	4.25465e-09	0.00049987	Up		BnaA07g17770D	-2.56148	1.44534e-16	1.70696e-11	Down		BnaA06g09950D	5.01298	9.34894e-09	0.00108686	Up		BnaC06g34990D	-5.04149	3.97084e-08	0.00468277	Down		BnaA08g31060D	4.57428	1.82344e-12	2.15016e-07	Up		BnaCnng05870D	6.51496
BnaA06g34810D	2.02745	3.84435e-10	4.50139e-05	Up		BnaA03g58240D	2.67447	5.41679e-16	6.32568e-11	Up		BnaC03g37520D	4.0839	6.9488e-10	8.20493e-05	Up		BnaA08g08670D	-7.12084	4.80739e-19	5.70147e-14	Down		BnaA07g19410D	3.58841	4.78606e-08	0.00557748	Up		BnaA06g10170D	-4.45319	2.16911e-18	2.56548e-13	Down		BnaC06g35340D	-6.72831	5.66569e-29	6.73005e-24	Down		BnaA08g31350D	5.5664	8.47205e-20	1.00413e-14	Up		BnaCnng05910D	6.85564
BnaA06g34900D	9.5143	1.65068e-13	1.94244e-08	Up		BnaA03g58390D	-2.23262	3.6915e-13	4.29026e-08	Down		BnaC03g37680D	3.37359	7.86213e-14	9.31481e-09	Up		BnaA08g08960D	4.70238	1.21637e-07	0.0142249	Up		BnaA07g19970D	5.40262	4.02424e-08	0.00469086	Up		BnaA06g10330D	-6.03134	4.72346e-29	5.60594e-24	Down		BnaC06g40830D	-5.51697	6.34701e-23	7.53783e-18	Down		BnaA09g00490D	4.50812	2.35429e-10	2.76681e-05	Up		BnaCnng05920D	4.80436
BnaA06g35330D	-5.57813	3.84647e-14	4.52987e-09	Down		BnaA03g58470D	4.37538	9.7119e-14	1.12995e-08	Up		BnaC03g39610D	-6.53646	6.48683e-10	7.65965e-05	Down		BnaA08g10710D	3.38062	6.96269e-12	8.22147e-07	Up		BnaA07g20220D	4.47758	6.28496e-13	7.39778e-08	Up		BnaA06g10440D	2.37879	2.63459e-07	0.0304008	Up		BnaC06g41790D	4.78363	3.80794e-16	4.51838e-11	Up		BnaA09g00710D	3.21897	2.25809e-12	2.66231e-07	Up		BnaCnng05930D	4.4111
BnaA06g35830D	4.28334	2.31002e-27	2.73681e-22	Up		BnaA03g58750D	-3.21236	1.6329e-21	1.91838e-16	Down		BnaC03g41100D	13.1794	7.1719e-31	8.51835e-26	Up		BnaA08g10720D	-6.60423	3.81592e-28	4.53164e-23	Down		BnaA07g20290D	-3.29088	5.96757e-13	7.02442e-08	Down		BnaA06g10630D	-3.48235	1.38352e-10	1.618e-05	Down		BnaC07g00120D	-8.27522	2.1267e-25	2.5259e-20	Down		BnaA09g01260D	-2.67456	3.12858e-08	0.00365828	Down		BnaCnng05940D	8.75273
BnaA06g35850D	-3.19719	4.88017e-17	5.75996e-12	Down		BnaA03g58930D	2.81647	2.7007e-22	3.17473e-17	Up		BnaC03g41120D	7.32422	3.26977e-10	3.86288e-05	Up		BnaA08g10870D	3.21875	9.50541e-11	1.12051e-05	Up		BnaA07g20720D	1.91189	3.64384e-08	0.00424773	Up		BnaA06g10700D	-4.64604	1.81426e-09	0.000211451	Down		BnaC07g00130D	-9.89813	1.17851e-15	1.39812e-10	Down		BnaA09g02000D	4.73864	3.01946e-11	3.5542e-06	Up		BnaCnng05980D	6.65397
BnaA06g35870D	5.52142	4.02159e-07	0.0466617	Up		BnaA03g59050D	-6.17422	4.78347e-16	5.58671e-11	Down		BnaC03g41820D	-2.37834	4.15319e-07	0.0488	Down		BnaA08g11440D	4.30729	8.67107e-10	0.000102039	Up		BnaA07g21680D	3.91534	5.57904e-08	0.00650014	Up		BnaA06g10900D	-2.59463	8.80208e-12	1.03241e-06	Down		BnaC07g00750D	6.37808	1.74063e-15	2.06491e-10	Up		BnaA09g02110D	3.11717	4.53581e-09	0.000531638	Up		BnaCnng06020D	11.3918
BnaA06g36030D	-2.65271	1.30181e-11	1.52823e-06	Down		BnaA03g59260D	3.88522	3.43999e-15	4.01288e-10	Up		BnaC03g44790D	-3.88567	3.78442e-15	4.48598e-10	Down		BnaA08g11560D	-5.21347	3.43853e-13	4.06554e-08	Down		BnaA07g22090D	2.12382	4.52217e-12	5.31685e-07	Up		BnaA06g10950D	2.67067	2.83634e-08	0.00329016	Up		BnaC07g00840D	-5.899	3.57615e-11	4.23295e-06	Down		BnaA09g03220D	-2.3303	5.39588e-08	0.00630509	Down		BnaCnng06030D	6.4866
BnaA06g36580D	2.58177	8.89067e-08	0.0103419	Up		BnaA03g59290D	-3.46815	1.47664e-25	1.7392e-20	Down		BnaC03g45630D	3.06086	7.21521e-10	8.51935e-05	Up		BnaA08g12330D	-3.99591	1.96867e-07	0.0230008	Down		BnaA07g22300D	4.43303	5.07009e-38	6.02033e-33	Up		BnaA06g11010D	-4.49251	3.18848e-16	3.76476e-11	Down		BnaC07g00850D	-6.42967	3.12173e-14	3.70181e-09	Down		BnaA09g03530D	2.5193	3.78582e-08	0.0044257	Up		BnaCnng06070D	10.5328
BnaA06g37010D	-2.51013	1.14801e-11	1.34782e-06	Down		BnaA03g59510D	-6.92861	9.64116e-24	1.13439e-18	Down		BnaC03g45960D	-4.39832	9.07192e-17	1.07589e-11	Down		BnaA08g12950D	7.14692	7.07062e-10	8.32169e-05	Up		BnaA07g22400D	3.10607	9.00659e-11	1.05693e-05	Up		BnaA06g11220D	-2.11229	6.93375e-09	0.00080652	Down		BnaC07g01390D	-5.38767	3.8655e-12	4.5788e-07	Down		BnaA09g04070D	4.25732	6.2434e-11	7.34504e-06	Up		BnaCnng06090D	7.56006
BnaA06g37220D	2.3431	2.39263e-08	0.00278863	Up		BnaA03g59540D	9.34251	6.41528e-14	7.46726e-09	Up		BnaC03g46060D	-10.3657	2.01122e-11	2.37907e-06	Down		BnaA08g13140D	4.8462	2.35984e-10	2.77986e-05	Up		BnaA07g22530D	3.45157	6.05807e-27	7.18445e-22	Up		BnaA06g11400D	3.56914	5.45345e-08	0.00631766	Up		BnaC07g01480D	-3.35553	8.4357e-10	9.9726e-05	Down		BnaA09g04290D	3.28728	1.3562e-12	1.59947e-07	Up		BnaCnng06170D	6.81979
BnaA06g37320D	-3.13756	2.53033e-15	2.98283e-10	Down		BnaA03g59550D	5.64816	1.02953e-17	1.20502e-12	Up		BnaC03g46120D	-8.34837	7.91565e-30	9.40102e-25	Down		BnaA08g13750D	-4.38441	6.61444e-10	7.78532e-05	Down		BnaA07g22620D	5.53649	8.38265e-08	0.00976159	Up		BnaA06g11510D	2.47757	5.11649e-09	0.00059541	Up		BnaC07g01760D	-5.85178	2.68184e-09	0.000316868	Down		BnaA09g04300D	5.95842	4.81174e-24	5.71024e-19	Up		BnaCnng06180D	4.72295
BnaA06g37450D	5.96805	1.34058e-32	1.58964e-27	Up		BnaA03g59590D	2.77531	6.03422e-10	6.94961e-05	Up		BnaC03g48540D	-3.43717	5.78744e-12	6.84926e-07	Down		BnaA08g13800D	7.54084	1.16242e-08	0.00136415	Up		BnaA07g22650D	3.25396	2.9233e-10	3.42652e-05	Up		BnaA06g12210D	7.92267	3.09694e-07	0.0357207	Up		BnaC07g01920D	3.80656	2.61402e-10	3.09194e-05	Up		BnaA09g04350D	-4.2577	7.89971e-14	9.32711e-09	Down		BnaCnng06200D	5.85754
BnaA06g38220D	-4.09895	9.62895e-15	1.13454e-09	Down		BnaA03g59600D	-8.08175	7.60684e-08	0.00867476	Down		BnaC03g49360D	2.44044	1.44134e-08	0.00169881	Up		BnaA08g16740D	-2.49547	1.66776e-07	0.0194922	Down		BnaA07g24460D	8.2917	2.62149e-09	0.000306674	Up		BnaA06g12240D	5.86759	4.03025e-07	0.0464486	Up		BnaC07g01930D	3.04308	8.84992e-09	0.00104479	Up		BnaA09g04900D	3.77265	2.65279e-12	3.12732e-07	Up		BnaCnng06210D	5.61797
BnaA06g38690D	-1.77829	5.58869e-08	0.00650557	Down		BnaA03g59630D	8.27602	1.63839e-08	0.00187514	Up		BnaC03g51080D	-3.29276	2.23145e-10	2.63672e-05	Down		BnaA08g17200D	-2.80064	2.84273e-07	0.033192	Down		BnaA07g25000D	2.94774	2.02902e-14	2.39212e-09	Up		BnaA06g13770D	3.63341	1.2085e-09	0.000140943	Up		BnaC07g02620D	-4.19125	2.33763e-10	2.76526e-05	Down		BnaA09g05130D	3.02827	1.41144e-08	0.001652	Up		BnaCnng06230D	7.97415
BnaA06g38740D	1.70777	1.24375e-07	0.0144609	Up		BnaA03g59660D	7.86066	3.39521e-20	3.98499e-15	Up		BnaC03g51740D	-3.75924	3.38418e-09	0.000399218	Down		BnaA08g18380D	6.49692	5.41912e-17	6.42274e-12	Up		BnaA07g25530D	-4.99046	2.17951e-13	2.56663e-08	Down		BnaA06g13830D	2.1305	1.84155e-07	0.0212687	Up		BnaC07g04430D	-8.20165	9.21938e-32	1.09523e-26	Down		BnaA09g06030D	-3.28426	3.27606e-07	0.0381569	Down		BnaCnng06250D	6.39375
BnaA06g38980D	2.32151	1.55469e-11	1.82483e-06	Up		BnaA03g59760D	7.21714	4.58923e-28	5.41221e-23	Up		BnaC03g52710D	-2.74259	7.21696e-08	0.00849516	Down		BnaA08g19440D	5.66565	5.01264e-17	5.94108e-12	Up		BnaA07g25880D	3.0934	6.52689e-09	0.000762706	Up		BnaA06g14090D	-6.87975	1.85237e-35	2.19976e-30	Down		BnaC07g05070D	4.21638	1.09888e-07	0.0129454	Up		BnaA09g06380D	2.57902	5.08205e-10	5.96877e-05	Up		BnaCnng06260D	6.09003
BnaA06g39210D	4.573	3.06469e-11	3.59512e-06	Up		BnaA03g59950D	6.25843	2.27297e-30	2.68308e-25	Up		BnaC03g53110D	8.21173	1.00173e-28	1.18958e-23	Up		BnaA08g19510D	4.65172	3.94918e-08	0.00462753	Up		BnaA07g25970D	5.4399	1.37014e-08	0.00159972	Up		BnaA06g14150D	-4.28175	2.53897e-09	0.000295777	Down		BnaC07g05330D	-6.20616	9.26799e-11	1.09671e-05	Down		BnaA09g06810D	3.42395	9.81959e-09	0.00114987	Up		BnaCnng06270D	7.69583
BnaA06g39330D	8.9575	1.60464e-10	1.88035e-05	Up		BnaA03g60000D	5.07503	1.92265e-36	2.27449e-31	Up		BnaC03g54910D	3.06126	3.60116e-12	4.26248e-07	Up		BnaA08g20970D	-3.09379	5.30347e-08	0.00621153	Down		BnaA07g27330D	3.59185	1.6137e-07	0.0187716	Up		BnaA06g14170D	4.45974	4.54551e-08	0.00526833	Up		BnaC07g05610D	3.20113	3.67964e-09	0.000434668	Up		BnaA09g07110D	-3.54329	1.52241e-15	1.79995e-10	Down		BnaCnng06280D	8.19487
BnaA06g39340D	2.51616	1.86321e-13	2.19245e-08	Up		BnaA03g60230D	1.64491	6.67704e-08	0.00761663	Up		BnaC03g56240D	-3.21247	5.69774e-13	6.74794e-08	Down		BnaA08g21770D	7.1906	1.04806e-15	1.24131e-10	Up		BnaA07g29230D	-1.85219	1.42181e-07	0.016543	Down		BnaA06g14180D	3.13449	3.66268e-09	0.000426442	Up		BnaC07g06370D	-7.18854	7.83125e-17	9.29421e-12	Down		BnaA09g07160D	-2.16598	3.63724e-07	0.0423542	Down		BnaCnng06300D	11.4579
BnaA06g39530D	-3.38454	1.79175e-07	0.0208188	Down		BnaA03g60440D	7.08704	1.45166e-26	1.71078e-21	Up		BnaC03g56460D	-4.38502	1.34958e-17	1.60079e-12	Down		BnaA08g21910D	-5.45747	5.06114e-17	5.99851e-12	Down		BnaA07g29260D	-2.15766	2.99387e-09	0.000350193	Down		BnaA06g16040D	-6.49926	1.60137e-44	1.90232e-39	Down		BnaC07g06700D	-7.28948	8.98376e-18	1.06638e-12	Down		BnaA09g07640D	-3.39328	1.09253e-12	1.28863e-07	Down		BnaCnng06320D	11.4304
BnaA06g39540D	-2.54565	2.206e-08	0.00257149	Down		BnaA03g60460D	-8.70713	1.72639e-09	0.000198492	Down		BnaC03g58020D	-3.19478	3.84964e-10	4.54738e-05	Down		BnaA08g23390D	-4.46876	2.07445e-08	0.00243269	Down		BnaA07g30250D	8.04897	3.37296e-08	0.00393233	Up		BnaA06g16130D	-2.34566	2.5254e-07	0.0291456	Down		BnaC07g06710D	-11.5948	8.34737e-31	9.91609e-26	Down		BnaA09g08070D	2.58952	8.66638e-08	0.010118	Up		BnaCnng06330D	8.95361
BnaA06g39650D	-2.8757	3.19543e-18	3.77431e-13	Down		BnaA04g00880D	-2.12936	5.66228e-12	6.56348e-07	Down		BnaC03g58430D	5.04644	5.3377e-17	6.33051e-12	Up		BnaA08g24590D	-7.65456	3.04729e-13	3.6032e-08	Down		BnaA07g30350D	2.09661	2.50641e-09	0.000293228	Up		BnaA06g16230D	-3.40142	2.13064e-07	0.0245998	Down		BnaC07g07750D	3.5476	1.33375e-09	0.00015764	Up		BnaA09g08470D	3.8145	2.57945e-10	3.03124e-05	Up		BnaCnng08340D	10.0788
BnaA07g00140D	9.175	1.92611e-10	2.25671e-05	Up		BnaA04g01640D	2.46415	3.71936e-10	4.28653e-05	Up		BnaC03g59320D	6.88617	3.55523e-08	0.00418724	Up		BnaA08g24920D	-5.45231	5.65108e-11	6.66448e-06	Down		BnaA07g30360D	6.5263	1.82567e-32	2.16679e-27	Up		BnaA06g16490D	-8.01042	4.64703e-08	0.00538563	Down		BnaC07g13750D	3.0769	9.19059e-08	0.0108288	Up		BnaA09g09000D	3.91917	7.08644e-18	8.39084e-13	Up		BnaCnng08650D	6.5133
BnaA07g01380D	2.77513	8.01781e-10	9.38132e-05	Up		BnaA04g01660D	1.73437	3.16161e-09	0.000363072	Up		BnaC03g59740D	4.79787	6.67334e-16	7.91265e-11	Up		BnaA08g25920D	5.82002	2.50606e-12	2.96069e-07	Up		BnaA07g30380D	5.27357	1.45692e-10	1.70902e-05	Up		BnaA06g16690D	-6.69197	1.20544e-22	1.42865e-17	Down		BnaC07g15590D	8.27463	4.31976e-08	0.00509395	Up		BnaA09g09590D	8.14569	1.06498e-07	0.0124293	Up		BnaCnng09230D	10.9833
BnaA07g01490D	-6.07453	3.7847e-10	4.43166e-05	Down		BnaA04g02370D	2.47521	2.23252e-09	0.000256555	Up		BnaC03g60490D	-3.66559	1.03451e-14	1.22609e-09	Down		BnaA08g26540D	-2.98895	6.14689e-08	0.0071977	Down		BnaA07g30570D	-4.59762	2.00426e-09	0.000234524	Down		BnaA06g17040D	-2.7083	5.3068e-13	6.23804e-08	Down		BnaC07g15860D	-4.37845	2.45482e-18	2.91426e-13	Down		BnaA09g10000D	5.54185	8.22801e-10	9.6596e-05	Up		BnaCnng09240D	9.54547
BnaA07g02080D	1.8633	3.31724e-08	0.00386445	Up		BnaA04g02380D	3.15066	6.99135e-18	8.18526e-13	Up		BnaC03g64930D	4.14308	1.09491e-10	1.29435e-05	Up		BnaA08g27370D	-5.65999	3.56117e-07	0.0415606	Down		BnaA07g30590D	-3.55553	4.82292e-10	5.65077e-05	Down		BnaA06g17220D	-3.91433	1.28945e-23	1.52872e-18	Down		BnaC07g20410D	-5.19804	3.98441e-26	4.73248e-21	Down		BnaA09g10450D	5.71349	5.84615e-10	6.86537e-05	Up		BnaCnng11710D	6.81407
BnaA07g02200D	8.95733	4.95333e-42	5.87989e-37	Up		BnaA04g02410D	6.01286	1.11303e-11	1.28923e-06	Up		BnaC03g65160D	4.32386	2.00691e-09	0.000236824	Up		BnaA08g28060D	-3.71514	1.9559e-07	0.0228519	Down		BnaA07g31420D	3.59563	1.37841e-25	1.63415e-20	Up		BnaA06g17370D	4.286	9.15071e-22	1.0842e-16	Up		BnaC07g22790D	-9.9935	2.08568e-16	2.475e-11	Down		BnaA09g11030D	-4.36355	1.48358e-13	1.75131e-08	Down		BnaCnng16490D	7.15226
BnaA07g02300D	8.39045	3.91926e-08	0.00456464	Up		BnaA04g02460D	3.10439	9.0424e-25	1.06457e-19	Up		BnaC03g65530D	2.34623	1.18009e-07	0.0138862	Up		BnaA08g29710D	-4.32589	1.11627e-07	0.0130572	Down		BnaA07g31500D	2.06536	3.30164e-07	0.0383568	Up		BnaA06g18190D	4.13624	2.29524e-09	0.000267416	Up		BnaC07g24970D	5.42888	2.11425e-07	0.024894	Up		BnaA09g11220D	3.21026	1.35129e-10	1.58889e-05	Up		BnaCnng17770D	9.94553
BnaA07g02330D	3.05494	4.60989e-13	5.42178e-08	Up		BnaA04g02560D	4.44561	2.20309e-08	0.00251977	Up		BnaC03g65700D	3.26997	4.71232e-08	0.00554876	Up		BnaA09g00050D	2.36531	3.68647e-07	0.0430199	Up		BnaA07g31510D	1.75013	1.62762e-07	0.0189332	Up		BnaA06g19050D	-4.81016	5.08271e-10	5.93467e-05	Down		BnaC07g34050D	-5.785	2.44343e-20	2.90148e-15	Down		BnaA09g11270D	3.85668	3.66161e-10	4.30176e-05	Up		BnaCnng18320D	4.78544
BnaA07g02340D	3.51366	1.61737e-11	1.89832e-06	Up		BnaA04g02730D	3.10819	3.84829e-07	0.0436585	Up		BnaC03g68020D	6.26936	1.2831e-31	1.52407e-26	Up		BnaA09g00530D	2.91181	2.01102e-07	0.0234947	Up		BnaA07g31870D	2.24984	3.47584e-07	0.0403781	Up		BnaA06g19120D	-5.88455	1.16224e-17	1.3738e-12	Down		BnaC07g34060D	-3.22718	2.80116e-11	3.31595e-06	Down		BnaA09g11880D	2.21871	4.99821e-08	0.00584101	Up		BnaCnng18330D	3.77937
BnaA07g02430D	1.8575	4.05216e-08	0.0047189	Up		BnaA04g02970D	3.20101	1.62494e-22	1.91042e-17	Up		BnaC03g68650D	-6.12254	1.87355e-14	2.22029e-09	Down		BnaA09g00750D	6.52187	1.61178e-10	1.89922e-05	Up		BnaA07g32020D	7.18653	4.78239e-39	5.67904e-34	Up		BnaA06g19130D	-2.81233	6.81751e-10	7.95726e-05	Down		BnaC07g35760D	-3.40165	1.14652e-07	0.0135061	Down		BnaA09g12210D	3.96696	1.42356e-13	1.68048e-08	Up		BnaCnng18340D	3.71368
BnaA07g02530D	3.7635	1.28362e-07	0.0149239	Up		BnaA04g03060D	5.78927	2.09129e-13	2.43152e-08	Up		BnaC03g68730D	-10.9494	9.46146e-15	1.12141e-09	Down		BnaA09g01810D	-9.49555	1.18059e-08	0.00138544	Down		BnaA07g32720D	-1.69678	1.09417e-07	0.0127367	Down		BnaA06g19240D	2.09468	2.44444e-07	0.0282144	Up		BnaC07g38410D	3.41687	8.06768e-10	9.53777e-05	Up		BnaA09g12650D	2.32756	3.67211e-07	0.0427595	Up		BnaCnng18400D	9.02441
BnaA07g02590D	4.91468	3.42523e-07	0.0397529	Up		BnaA04g03270D	2.17399	9.42092e-08	0.0107378	Up		BnaC03g69480D	6.18558	6.93028e-08	0.00815798	Up		BnaA09g03220D	-6.96316	8.03922e-11	9.47816e-06	Down		BnaA07g32870D	2.81018	8.64245e-12	1.01581e-06	Up		BnaA06g19560D	-4.56251	7.09145e-10	8.27658e-05	Down		BnaC07g38480D	-5.54491	6.73717e-08	0.00794158	Down		BnaA09g13190D	3.51082	4.37556e-13	5.16298e-08	Up		BnaCnng18410D	6.09141
BnaA07g03470D	-3.87624	2.02607e-11	2.37759e-06	Down		BnaA04g03370D	-2.63679	5.98004e-09	0.000685898	Down		BnaC03g69510D	10.0969	3.70125e-10	4.37229e-05	Up		BnaA09g03310D	-3.32319	3.11497e-07	0.036362	Down		BnaA07g32970D	3.49214	3.27668e-08	0.00382035	Up		BnaA06g19680D	3.08336	2.0306e-10	2.37375e-05	Up		BnaC07g39140D	9.1044	2.56769e-11	3.0397e-06	Up		BnaA09g13450D	7.91434	1.88491e-14	2.22679e-09	Up		BnaCnng18490D	7.17583
BnaA07g03710D	-5.64452	4.25607e-19	5.0294e-14	Down		BnaA04g04060D	8.31565	3.08902e-08	0.00353072	Up		BnaC03g69740D	-3.3861	6.56262e-11	7.75951e-06	Down		BnaA09g04350D	-7.61594	5.74843e-12	6.78833e-07	Down		BnaA07g33310D	2.40373	1.61581e-16	1.90824e-11	Up		BnaA06g20400D	4.06627	8.57008e-23	1.01575e-17	Up		BnaC07g41590D	2.97507	1.37586e-11	1.62914e-06	Up		BnaA09g14050D	2.66037	3.55297e-09	0.000416539	Up		BnaCnng18530D	11.2582
BnaA07g03760D	-11.7204	5.82386e-40	6.91198e-35	Down		BnaA04g04150D	7.73527	5.8491e-23	6.87878e-18	Up		BnaC03g69970D	5.80176	2.16059e-10	2.55315e-05	Up		BnaA09g04520D	6.96856	2.83062e-07	0.0330512	Up		BnaA07g34240D	2.08729	3.13309e-10	3.67229e-05	Up		BnaA06g20450D	-4.39503	2.95779e-07	0.0341191	Down		BnaC07g48480D	-8.39795	4.92973e-08	0.00581235	Down		BnaA09g14400D	11.1296	3.08607e-19	3.65665e-14	Up		BnaCnng18590D	10.9115
BnaA07g04280D	3.90968	1.32864e-24	1.5731e-19	Up		BnaA04g04510D	2.60657	5.62673e-09	0.000645459	Up		BnaC03g70780D	-2.58732	2.53214e-07	0.0297701	Down		BnaA09g04980D	3.85799	2.35984e-14	2.79278e-09	Up		BnaA07g35950D	-5.91502	9.40653e-25	1.11493e-19	Down		BnaA06g20540D	3.10317	4.04406e-12	4.74647e-07	Up		BnaC07g48690D	-8.62549	2.22338e-09	0.000262733	Down		BnaA09g15090D	-5.03641	9.31998e-20	1.1046e-14	Down		BnaCnng21190D	8.92969
BnaA07g04740D	-1.87734	2.47173e-08	0.00288062	Down		BnaA04g04730D	-10.5599	8.53362e-24	1.00411e-18	Down		BnaC03g70920D	2.58241	1.25528e-08	0.00147973	Up		BnaA09g04990D	2.46052	7.14239e-08	0.00836124	Up		BnaA07g36180D	7.6993	6.49074e-14	7.64824e-09	Up		BnaA06g20600D	-7.03129	1.32758e-33	1.57633e-28	Down		BnaC07g50770D	6.2392	7.30451e-08	0.00860887	Up		BnaA09g15570D	3.17382	1.8748e-08	0.00219336	Up		BnaCnng21440D	7.99875
BnaA07g05600D	2.38193	5.01043e-08	0.00583319	Up		BnaA04g04740D	-8.71925	3.98843e-10	4.59627e-05	Down		BnaC03g71010D	7.42537	9.07718e-11	1.07313e-05	Up		BnaA09g05760D	-3.92394	1.74935e-08	0.0020519	Down		BnaA07g38070D	-4.00857	1.82944e-09	0.00021409	Down		BnaA06g21030D	-3.96696	1.15905e-19	1.37191e-14	Down		BnaC08g03940D	-3.97037	1.9801e-08	0.00233643	Down		BnaA09g16260D	4.84697	1.41946e-08	0.00166137	Up		BnaCnng21910D	9.75254
BnaA07g05800D	-2.08395	5.54678e-08	0.00645684	Down		BnaA04g05150D	-2.40604	6.48953e-08	0.00740339	Down		BnaC03g72320D	-7.37675	7.27759e-24	8.63981e-19	Down		BnaA09g06030D	-6.17251	2.29355e-22	2.72236e-17	Down		BnaA07g38270D	-5.23516	1.48751e-34	1.76581e-29	Down		BnaA06g21430D	-5.25379	7.76114e-12	9.10374e-07	Down		BnaC08g05590D	-4.87046	2.98905e-08	0.00352564	Down		BnaA09g17440D	3.84254	1.89861e-07	0.0221364	Up		BnaCnng24640D	8.92144
BnaA07g05870D	7.05453	2.83807e-25	3.36067e-20	Up		BnaA04g05180D	-7.67638	1.23058e-80	1.46195e-75	Down		BnaC03g73000D	3.03376	1.23037e-08	0.0014504	Up		BnaA09g06500D	-4.99721	2.94463e-12	3.47852e-07	Down		BnaA07g38350D	-2.25545	4.0313e-11	4.73356e-06	Down		BnaA06g21560D	3.43289	4.94737e-08	0.00573301	Up		BnaC08g06220D	-3.26586	5.89897e-09	0.000696633	Down		BnaA09g18220D	9.66878	4.71029e-09	0.000552065	Up		BnaCnng24660D	9.44979
BnaA07g05890D	6.34565	1.3326e-17	1.57343e-12	Up		BnaA04g05190D	-9.81646	2.43032e-17	2.8433e-12	Down		BnaC03g73050D	-5.44825	2.3593e-08	0.00277954	Down		BnaA09g06900D	-3.41779	4.08184e-07	0.0476224	Down		BnaA07g38360D	-1.87768	1.44927e-09	0.000169645	Down		BnaA06g21830D	4.00801	2.55264e-12	2.99721e-07	Up		BnaC08g11970D	-2.86821	4.51683e-08	0.00532616	Down		BnaA09g19970D	-2.60255	3.81106e-11	4.4852e-06	Down		BnaCnng24670D	9.66242
BnaA07g06150D	-2.96017	3.38629e-12	3.97882e-07	Down		BnaA04g05200D	4.66329	5.88868e-12	6.82546e-07	Up		BnaC03g73070D	3.08291	2.64697e-10	3.12739e-05	Up		BnaA09g07110D	-6.83066	8.93918e-13	1.05652e-07	Down		BnaA07g38570D	1.97137	6.34113e-09	0.000741031	Up		BnaA06g21910D	-4.06352	3.93673e-14	4.63656e-09	Down		BnaC08g12220D	2.92009	1.92977e-07	0.0227243	Up		BnaA09g23980D	-2.93472	7.44581e-12	8.77228e-07	Down		BnaCnng24680D	4.669
BnaA07g06240D	2.75082	1.05322e-08	0.00122891	Up		BnaA04g05330D	-9.94446	7.59688e-16	8.86973e-11	Down		BnaC03g74060D	3.92338	4.00635e-09	0.000472573	Up		BnaA09g07400D	3.59281	4.50068e-12	5.31544e-07	Up		BnaA07g38830D	6.61733	6.1796e-16	7.29459e-11	Up		BnaA06g23240D	5.94249	1.34987e-14	1.59068e-09	Up		BnaC08g12360D	3.30457	1.07076e-11	1.26798e-06	Up		BnaA09g24240D	2.82048	1.81073e-07	0.0211149	Up		BnaCnng27450D	9.70681
BnaA07g06940D	-2.35096	2.58794e-09	0.000302434	Down		BnaA04g05620D	-8.98787	1.245e-11	1.44184e-06	Down		BnaC03g74360D	2.586	4.09017e-07	0.0480611	Up		BnaA09g07410D	4.02027	2.08064e-14	2.46246e-09	Up		BnaA08g00830D	-3.92053	1.95647e-09	0.000228936	Down		BnaA06g23510D	2.51158	1.28097e-10	1.49819e-05	Up		BnaC08g14370D	6.00028	1.05325e-09	0.000124503	Up		BnaA09g25670D	4.95172	4.25567e-07	0.049536	Up		BnaCnng29110D	4.84144
BnaA07g06950D	8.88789	4.88221e-10	5.71536e-05	Up		BnaA04g05630D	-9.66572	8.45957e-15	9.86234e-10	Down		BnaC03g74630D	3.14665	2.73678e-12	3.23971e-07	Up		BnaA09g07630D	-6.20748	2.04416e-13	2.41742e-08	Down		BnaA08g00950D	5.08197	8.7536e-21	1.03618e-15	Up		BnaA06g23950D	-2.08018	1.58487e-07	0.0183118	Down		BnaC08g22900D	5.43362	1.91276e-09	0.00022604	Up		BnaA09g25890D	2.61109	1.38002e-10	1.62266e-05	Up		BnaCnng29130D	7.31392
BnaA07g07280D	-2.05099	5.31549e-09	0.000620711	Down		BnaA04g05640D	-7.1433	1.54756e-83	1.83854e-78	Down		BnaC03g77120D	-7.49709	3.73295e-19	4.42919e-14	Down		BnaA09g07640D	-4.67621	4.19262e-07	0.0489127	Down		BnaA08g01080D	-4.33505	2.76495e-26	3.27848e-21	Down		BnaA06g24000D	3.80102	6.05199e-11	7.08392e-06	Up		BnaC08g25730D	4.79193	8.37952e-08	0.00987443	Up		BnaA09g25940D	3.6371	6.07839e-12	7.16222e-07	Up		BnaCnng29150D	10.9703
BnaA07g07290D	-7.15606	6.77575e-18	8.00196e-13	Down		BnaA04g05980D	-3.24751	2.91881e-10	3.36528e-05	Down		BnaC03g77130D	-3.97915	1.94774e-13	2.30724e-08	Down		BnaA09g08410D	2.80197	3.20869e-09	0.00037714	Up		BnaA08g01300D	3.46141	2.14787e-13	2.52939e-08	Up		BnaA06g24270D	3.88616	2.70421e-14	3.18548e-09	Up		BnaC08g28510D	6.64945	8.67206e-13	1.02769e-07	Up		BnaA09g26590D	3.73228	5.04691e-12	5.94753e-07	Up		BnaCnng29200D	4.74135
BnaA07g07350D	-2.07336	2.76958e-07	0.0321581	Down		BnaA04g06090D	5.76789	1.16911e-33	1.38185e-28	Up		BnaC03g77140D	-5.25604	3.46611e-09	0.000408873	Down		BnaA09g09000D	4.1746	1.56098e-13	1.8462e-08	Up		BnaA08g01830D	3.48809	1.11906e-16	1.32172e-11	Up		BnaA06g24740D	4.6711	2.54472e-07	0.0293676	Up		BnaC08g32440D	4.85054	1.19776e-09	0.000141575	Up		BnaA09g28270D	-4.43625	1.02275e-07	0.0119374	Down		BnaCnng30080D	6.19141
BnaA07g07360D	2.91137	5.31012e-09	0.000620099	Up		BnaA04g06110D	8.47092	8.55055e-25	1.00669e-19	Up		BnaC03g77150D	-5.86342	5.47455e-08	0.00644552	Down		BnaA09g11270D	6.87789	1.42335e-08	0.00166999	Up		BnaA08g02930D	-2.00498	4.38011e-12	5.15004e-07	Down		BnaA06g25360D	2.6524	8.6384e-08	0.00999575	Up		BnaC08g34760D	-10.0317	2.41318e-16	2.86352e-11	Down		BnaA09g32150D	3.30107	1.51084e-08	0.00176815	Up		BnaCnng33330D	10.3654
BnaA07g07560D	2.63866	3.22552e-10	3.7775e-05	Up		BnaA04g06300D	-1.56657	2.70017e-07	0.0306696	Down		BnaC03g77470D	6.91704	2.16501e-16	2.56738e-11	Up		BnaA09g11510D	-3.28244	3.7088e-11	4.3749e-06	Down		BnaA08g03240D	1.72554	1.91068e-07	0.0222195	Up		BnaA06g25960D	8.78367	8.33662e-09	0.000969373	Up		BnaC08g34830D	3.92808	4.28249e-08	0.00505005	Up		BnaA09g33020D	-3.83175	3.93462e-10	4.62227e-05	Down		BnaCnng34300D	8.64609
BnaA07g07710D	-2.11693	2.39594e-08	0.00279244	Down		BnaA04g06520D	3.99061	2.91267e-10	3.35822e-05	Up		BnaC03g77980D	-3.88757	3.24167e-08	0.0038182	Down		BnaA09g12210D	4.72142	1.4366e-18	1.70365e-13	Up		BnaA08g03460D	-2.50865	8.68305e-12	1.02057e-06	Down		BnaA06g26750D	3.63028	9.12222e-16	1.0765e-10	Up		BnaC08g36400D	-3.92069	4.38487e-17	5.20435e-12	Down		BnaA09g33720D	2.54778	1.76425e-07	0.020574	Up		BnaCnng34310D	4.67319
BnaA07g08260D	-4.4494	1.66308e-08	0.00193954	Down		BnaA04g06630D	2.71547	1.04263e-19	1.22316e-14	Up		BnaC03g78200D	3.1863	7.16507e-10	8.46023e-05	Up		BnaA09g12380D	10.6311	2.53871e-10	2.99043e-05	Up		BnaA08g03470D	-4.86943	6.82727e-27	8.0966e-22	Down		BnaA06g27260D	2.11254	3.6939e-08	0.0042827	Up		BnaC08g36410D	-3.22704	4.01065e-10	4.74292e-05	Down		BnaA09g35140D	4.75128	2.15606e-09	0.000252897	Up		BnaCnng35670D	8.74675
BnaA07g08290D	-3.32301	9.31389e-13	1.095e-07	Down		BnaA04g06830D	-6.45906	7.62532e-35	9.01649e-30	Down		BnaC04g00590D	5.36069	2.41679e-25	2.8695e-20	Up		BnaA09g12920D	-4.02611	1.62157e-09	0.000190713	Down		BnaA08g04620D	2.26744	9.10548e-13	1.07161e-07	Up		BnaA06g27620D	-3.59864	5.42863e-14	6.39199e-09	Down		BnaC08g36790D	4.18658	2.70004e-11	3.19628e-06	Up		BnaA09g35210D	2.61121	7.04146e-10	8.26759e-05	Up		BnaCnng36270D	10.5327
BnaA07g08320D	2.32004	3.58831e-10	4.20195e-05	Up		BnaA04g06860D	-6.96619	5.88865e-29	6.9472e-24	Down		BnaC04g01740D	2.25507	3.50313e-07	0.0411698	Up		BnaA09g13190D	3.27243	9.07756e-12	1.07175e-06	Up		BnaA08g04960D	7.0861	1.02355e-17	1.20981e-12	Up		BnaA06g28110D	-2.12425	2.53944e-09	0.00029583	Down		BnaC08g38640D	4.16413	1.32439e-10	1.56706e-05	Up		BnaA09g35240D	2.28027	1.76055e-08	0.00205995	Up		BnaCnng36280D	6.71977
BnaA07g08640D	-5.06646	6.50379e-10	7.61184e-05	Down		BnaA04g06930D	-1.83687	2.24623e-10	2.59094e-05	Down		BnaC04g03400D	3.10635	7.43071e-11	8.78532e-06	Up		BnaA09g14900D	4.08743	6.91215e-10	8.1354e-05	Up		BnaA08g05000D	2.77314	9.14426e-12	1.07475e-06	Up		BnaA06g28300D	4.14837	3.37305e-09	0.000392761	Up		BnaC08g44100D	4.66439	4.63462e-08	0.00546472	Up		BnaA09g35750D	3.69892	1.97156e-10	2.31743e-05	Up		BnaCnng37560D	3.68619
BnaA07g08750D	-8.24502	1.62251e-07	0.0188573	Down		BnaA04g07530D	-3.35193	5.76753e-18	6.75337e-13	Down		BnaC04g03740D	-3.04443	2.49229e-09	0.000294065	Down		BnaA09g15290D	2.79916	4.90701e-08	0.00574797	Up		BnaA08g05070D	-1.44966	2.56509e-07	0.0298143	Down		BnaA06g28320D	-5.69674	5.83254e-17	6.89056e-12	Down		BnaC08g44220D	3.41568	7.08833e-09	0.000836962	Up		BnaA09g35920D	5.15067	1.97876e-11	2.32987e-06	Up		BnaCnng37690D	12.008
BnaA07g08930D	2.7743	6.28748e-13	7.39332e-08	Up		BnaA04g07870D	-3.93037	9.08794e-15	1.05943e-09	Down		BnaC04g06610D	10.165	1.1139e-10	1.31678e-05	Up		BnaA09g15570D	2.98721	4.89576e-08	0.00573485	Up		BnaA08g05130D	-4.12287	6.27846e-14	7.39835e-09	Down		BnaA06g28420D	-2.50803	3.5078e-09	0.000408434	Down		BnaC08g44330D	2.94502	3.91382e-07	0.0460535	Up		BnaA09g36510D	-3.46947	8.71841e-09	0.00102116	Down		BnaCnng38840D	6.74892
BnaA07g09320D	-1.8508	1.60336e-07	0.018635	Down		BnaA04g08000D	-4.44756	1.16426e-15	1.35906e-10	Down		BnaC04g08100D	2.58265	1.20019e-08	0.00141487	Up		BnaA09g18190D	2.95828	1.81045e-09	0.000212916	Up		BnaA08g06170D	1.75032	1.42604e-08	0.00166488	Up		BnaA06g29740D	2.77	3.45202e-07	0.0398018	Up		BnaC08g44380D	3.46826	1.13314e-09	0.000133939	Up		BnaA09g37390D	5.65443	7.72278e-17	9.13782e-12	Up		BnaCnng41280D	3.48299
BnaA07g09580D	-9.12796	6.1061e-11	7.16019e-06	Down		BnaA04g08060D	-3.24048	4.69052e-23	5.51676e-18	Down		BnaC04g08570D	3.09381	2.74e-07	0.0322093	Up		BnaA09g19380D	-3.91645	1.54039e-10	1.8152e-05	Down		BnaA08g06730D	-7.86951	1.53792e-07	0.0178918	Down		BnaA06g29750D	-5.71538	8.25736e-22	9.78365e-17	Down		BnaC08g44450D	3.00474	3.4273e-08	0.00404223	Up		BnaA09g37840D	-2.45403	1.35655e-08	0.0015878	Down		BnaCnng41410D	3.76923
BnaA07g09610D	-5.81913	2.07898e-08	0.00242372	Down		BnaA04g08400D	-3.68823	6.75479e-17	7.89838e-12	Down		BnaC04g10420D	5.3217	1.48978e-07	0.0175253	Up		BnaA09g21170D	3.25735	5.08143e-08	0.00595203	Up		BnaA08g06940D	-2.76064	2.66934e-07	0.0310231	Down		BnaA06g30290D	-3.63193	6.68046e-19	7.90418e-14	Down		BnaC08g44480D	3.0675	8.03665e-09	0.000948847	Up		BnaA09g38060D	5.0738	9.60249e-14	1.13371e-08	Up		BnaCnng43250D	3.41775
BnaA07g09650D	-7.45231	1.27226e-20	1.50448e-15	Down		BnaA04g08480D	1.79743	5.42171e-10	6.24505e-05	Up		BnaC04g10550D	7.25313	2.78316e-32	3.30592e-27	Up		BnaA09g22120D	-4.21812	2.88767e-09	0.000339439	Down		BnaA08g07050D	-2.25262	2.55621e-07	0.0297114	Down		BnaA06g30410D	2.06803	1.88371e-08	0.00218708	Up		BnaC08g44490D	2.922	3.22082e-08	0.00379889	Up		BnaA09g38700D	4.31892	4.43457e-17	5.24818e-12	Up		BnaCnng44550D	7.05237
BnaA07g09660D	-9.6822	4.00027e-54	4.7514e-49	Down		BnaA04g08490D	7.41362	4.46348e-43	5.28833e-38	Up		BnaC04g10770D	-3.07329	1.19053e-10	1.40733e-05	Down		BnaA09g22480D	-3.84709	6.29445e-09	0.000739202	Down		BnaA08g07390D	8.10955	1.70204e-07	0.0197978	Up		BnaA06g31330D	-3.95838	1.68315e-09	0.00019619	Down		BnaC08g44520D	3.19131	1.17848e-08	0.00139098	Up		BnaA09g39520D	-3.71181	1.03294e-09	0.000121247	Down		BnaCnng44560D	3.4353
BnaA07g10150D	-3.82966	2.52293e-09	0.000294845	Down		BnaA04g08740D	7.04218	4.49328e-18	5.26235e-13	Up		BnaC04g12710D	-3.69953	9.02104e-13	1.06823e-07	Down		BnaA09g22880D	2.51743	1.17097e-07	0.013695	Up		BnaA08g07440D	3.39147	3.95261e-09	0.000462167	Up		BnaA06g31450D	-8.34895	4.34059e-09	0.000505257	Down		BnaC08g44570D	3.69539	4.23102e-07	0.0497826	Up		BnaA09g41390D	5.01877	1.83306e-11	2.15843e-06	Up		BnaCnng45410D	7.63051
BnaA07g10510D	-3.2447	5.7254e-16	6.75231e-11	Down		BnaA04g09110D	-8.10305	6.97977e-08	0.00796119	Down		BnaC04g13040D	2.62568	1.44198e-07	0.0169637	Up		BnaA09g23050D	2.80519	3.22566e-09	0.000379132	Up		BnaA08g07460D	-4.35912	1.23297e-11	1.44884e-06	Down		BnaA06g31890D	-2.43875	3.73695e-08	0.00433251	Down		BnaC08g44590D	3.97256	5.95083e-14	7.05555e-09	Up		BnaA09g42130D	-9.25708	1.76912e-11	2.08319e-06	Down		BnaCnng45420D	7.21422
BnaA07g10850D	5.24551	9.62382e-08	0.0111936	Up		BnaA04g10040D	3.3702	4.04726e-13	4.7032e-08	Up		BnaC04g13330D	-4.89039	3.80097e-08	0.00447644	Down		BnaA09g23720D	-4.35079	1.90517e-08	0.00223435	Down		BnaA08g07930D	-4.33331	3.38527e-25	4.01297e-20	Down		BnaA06g32070D	2.71431	1.91715e-11	2.24679e-06	Up		BnaC08g44690D	3.39487	4.54633e-13	5.38845e-08	Up		BnaA09g42500D	-3.89441	2.87744e-07	0.033523	Down		BnaCnng45960D	8.71391
BnaA07g11680D	-8.80632	8.66121e-10	0.000101328	Down		BnaA04g10890D	-2.06795	1.2622e-10	1.45708e-05	Down		BnaC04g14260D	3.29906	2.40701e-11	2.84708e-06	Up		BnaA09g23730D	-4.68564	3.8293e-10	4.50931e-05	Down		BnaA08g07940D	2.07939	4.91536e-11	5.77063e-06	Up		BnaA06g32180D	-4.14303	1.20867e-10	1.41379e-05	Down		BnaC08g44700D	3.34349	2.54668e-10	3.01237e-05	Up		BnaA09g42990D	-6.27781	8.58866e-09	0.00100598	Down		BnaCnng48550D	5.28672
BnaA07g11910D	-6.27449	3.92083e-35	4.65089e-30	Down		BnaA04g10930D	-3.67367	1.85078e-08	0.00211772	Down		BnaC04g14300D	-7.16981	1.39406e-13	1.65146e-08	Down		BnaA09g23760D	-3.91843	3.32038e-11	3.91712e-06	Down		BnaA08g08140D	-2.28862	3.32692e-14	3.92127e-09	Down		BnaA06g32330D	-5.51048	3.70054e-08	0.00429037	Down		BnaC08g44750D	3.0775	7.49246e-08	0.00883001	Up		BnaA09g43150D	7.596	1.82317e-26	2.16438e-21	Up		BnaCnng48890D	9.15703
BnaA07g12810D	-1.93402	9.66075e-10	0.000113012	Down		BnaA04g11150D	-3.2733	4.15791e-11	4.80825e-06	Down		BnaC04g14740D	3.58507	1.51871e-07	0.0178648	Up		BnaA09g23980D	-4.49699	2.12984e-10	2.50908e-05	Down		BnaA08g08290D	-4.58536	7.55949e-13	8.89737e-08	Down		BnaA06g32400D	-4.54908	1.13368e-07	0.0131097	Down		BnaC08g44800D	3.30198	6.86143e-09	0.000810184	Up		BnaA09g43840D	-3.81958	1.69029e-15	1.99833e-10	Down		BnaCnng52000D	5.37248
BnaA07g13080D	7.13067	4.27858e-17	5.05009e-12	Up		BnaA04g11200D	4.03363	1.2463e-18	1.4605e-13	Up		BnaC04g14990D	-4.82642	1.14403e-08	0.00134872	Down		BnaA09g24330D	3.15912	9.04304e-10	0.000106411	Up		BnaA08g08320D	-3.67535	2.44665e-08	0.00285421	Down		BnaA06g32560D	-4.94376	2.11718e-08	0.00245756	Down		BnaC08g44900D	3.04123	5.95078e-09	0.000702728	Up		BnaA09g44820D	3.18888	2.04098e-09	0.000239405	Up		BnaCnng52990D	9.0437
BnaA07g13180D	-3.27452	1.05196e-08	0.00122746	Down		BnaA04g11750D	8.29841	5.89312e-08	0.00672517	Up		BnaC04g15130D	-3.1169	1.53019e-11	1.81029e-06	Down		BnaA09g27070D	-2.90276	1.51442e-07	0.0177036	Down		BnaA08g08500D	1.96849	1.15381e-07	0.0134295	Up		BnaA06g33050D	-5.22616	5.10262e-08	0.00591245	Down		BnaC08g44950D	5.97216	4.21044e-09	0.000497349	Up		BnaA09g45320D	-7.12976	9.28884e-40	1.10344e-34	Down		BnaCnng53900D	6.17148
BnaA07g13480D	7.58733	3.88758e-15	4.5821e-10	Up		BnaA04g11830D	2.81953	2.80959e-11	3.25078e-06	Up		BnaC04g15350D	-3.57782	2.41357e-14	2.86017e-09	Down		BnaA09g31650D	-5.50582	4.04542e-09	0.000475333	Down		BnaA08g08680D	2.32074	9.09992e-11	1.06787e-05	Up		BnaA06g33380D	-7.89187	2.40348e-07	0.0277421	Down		BnaC08g45100D	3.03197	4.18635e-10	4.95057e-05	Up		BnaA09g45350D	-5.56428	2.30702e-09	0.000270588	Down		BnaCnng62010D	4.49513
BnaA07g13640D	4.84096	1.84744e-09	0.000215974	Up		BnaA04g12000D	1.52768	2.06603e-07	0.0234889	Up		BnaC04g16390D	-5.17136	4.23802e-08	0.00499074	Down		BnaA09g32570D	-4.28477	7.51546e-08	0.00879669	Down		BnaA08g08690D	5.08521	5.94095e-41	7.05577e-36	Up		BnaA06g33580D	-3.00967	5.121e-12	6.00944e-07	Down		BnaC08g45160D	3.35335	6.98838e-13	8.28228e-08	Up		BnaA09g45870D	-5.92222	8.14696e-16	9.63378e-11	Down		BnaCnng63320D	7.36022
BnaA07g13860D	-2.85596	2.08943e-13	2.45848e-08	Down		BnaA04g12070D	9.42743	2.0414e-13	2.3736e-08	Up		BnaC04g17300D	2.29323	3.19569e-07	0.0375618	Up		BnaA09g33460D	3.88599	2.10506e-12	2.48708e-07	Up		BnaA08g08750D	-3.0258	5.6879e-09	0.000664807	Down		BnaA06g33740D	-5.02362	5.95252e-13	6.99659e-08	Down		BnaC08g45170D	4.39815	8.27116e-10	9.77825e-05	Up		BnaA09g47050D	3.98798	2.66217e-14	3.14475e-09	Up		BnaCnng64520D	6.1753
BnaA07g13930D	2.70974	1.63937e-14	1.93127e-09	Up		BnaA04g12130D	1.75393	8.43556e-10	9.71076e-05	Up		BnaC04g17620D	-7.47147	1.02949e-34	1.22295e-29	Down		BnaA09g33720D	4.32916	2.79987e-18	3.32006e-13	Up		BnaA08g08880D	-4.00554	5.30073e-08	0.00617625	Down		BnaA06g34190D	3.75256	9.28068e-08	0.0107372	Up		BnaC08g45200D	3.45513	3.75285e-10	4.43815e-05	Up		BnaA09g47510D	2.10403	9.11709e-08	0.010643	Up		BnaCnng64850D	4.97697
BnaA07g14030D	2.67311	3.05098e-10	3.57331e-05	Up		BnaA04g12330D	2.80744	7.65225e-18	8.95834e-13	Up		BnaC04g19260D	-2.84589	2.67172e-07	0.0314077	Down		BnaA09g33760D	-2.56991	7.51646e-08	0.00879779	Down		BnaA08g09210D	-3.94285	1.51802e-08	0.00177212	Down		BnaA06g34320D	2.07381	1.44067e-07	0.0166494	Up		BnaC08g45220D	5.13115	1.53521e-16	1.82186e-11	Up		BnaA09g47530D	3.46748	3.17553e-11	3.73773e-06	Up		BnaCnng67460D	8.65285
BnaA07g14170D	-4.64628	1.12142e-07	0.0130403	Down		BnaA04g12500D	1.79951	5.91663e-10	6.81442e-05	Up		BnaC04g19360D	-6.47825	2.67107e-08	0.00314653	Down		BnaA09g35520D	2.8439	1.06561e-07	0.0124657	Up		BnaA08g09230D	-1.84587	1.55262e-08	0.00181242	Down		BnaA06g34450D	-4.05532	1.33728e-09	0.000155933	Down		BnaC08g45270D	3.28697	1.66877e-09	0.000197212	Up		BnaA09g48320D	2.7086	3.29184e-09	0.000385975	Up		BnaCnng68980D	4.98625
BnaA07g14200D	-2.13316	3.48354e-11	4.08619e-06	Down		BnaA04g12610D	2.21994	1.91724e-09	0.000220379	Up		BnaC04g25760D	6.73905	3.0463e-20	3.61505e-15	Up		BnaA09g35630D	2.54918	1.0933e-07	0.0127889	Up		BnaA08g09290D	5.32949	2.52331e-32	2.99474e-27	Up		BnaA06g35410D	3.38825	2.35379e-13	2.76843e-08	Up		BnaC08g45280D	3.00974	2.38918e-07	0.0281282	Up		BnaA09g49220D	2.69777	1.35225e-08	0.00158278	Up		BnaCnng69670D	8.08036
BnaA07g14280D	-2.427	1.32732e-11	1.55811e-06	Down		BnaA04g12670D	-2.66469	2.93148e-14	3.41432e-09	Down		BnaC04g25770D	6.62387	1.79459e-10	2.12081e-05	Up		BnaA09g35750D	6.38431	6.155e-27	7.30845e-22	Up		BnaA08g11560D	3.22229	1.46206e-18	1.72899e-13	Up		BnaA06g35830D	3.47833	2.4246e-15	2.85992e-10	Up		BnaC08g45360D	3.74418	3.41297e-10	4.03638e-05	Up		BnaA09g49270D	2.84182	1.51189e-08	0.00176936	Up		BnaCnng71230D	5.92966
BnaA07g14320D	-2.16028	3.04416e-11	3.57107e-06	Down		BnaA04g12720D	4.4512	7.70275e-10	8.86833e-05	Up		BnaC04g26320D	-3.50122	5.31415e-10	6.27595e-05	Down		BnaA09g35850D	-10.3186	1.21498e-10	1.43195e-05	Down		BnaA08g11740D	2.76346	6.37435e-15	7.51887e-10	Up		BnaA06g35850D	-2.68645	1.40482e-11	1.64691e-06	Down		BnaC08g45380D	3.86678	1.43029e-09	0.000169045	Up		BnaA09g49430D	4.03178	5.34759e-16	6.32411e-11	Up		BnaCnng71600D	11.7579
BnaA07g14500D	-4.2991	1.04104e-13	1.22531e-08	Down		BnaA04g13070D	1.7921	9.64878e-10	0.000111047	Up		BnaC04g26840D	4.22582	9.34167e-18	1.1081e-12	Up		BnaA09g37090D	-5.06685	7.61101e-08	0.00890839	Down		BnaA08g12510D	5.71702	4.78264e-09	0.000559124	Up		BnaA06g37510D	3.88164	3.94423e-10	4.60666e-05	Up		BnaC08g45410D	3.9697	7.53867e-13	8.93415e-08	Up		BnaA09g50780D	3.45943	3.06362e-12	3.61137e-07	Up		BnaCnng72030D	7.61471
BnaA07g14510D	-6.49271	2.53266e-51	3.00793e-46	Down		BnaA04g13080D	1.48602	2.02424e-07	0.0230156	Up		BnaC04g27230D	4.22655	2.40713e-07	0.0283028	Up		BnaA09g37590D	3.3397	4.00225e-12	4.72714e-07	Up		BnaA08g16190D	-6.07484	3.22195e-17	3.80718e-12	Down		BnaA06g38030D	4.97776	5.20448e-11	6.09293e-06	Up		BnaC08g45660D	3.23021	4.5321e-08	0.00534407	Up		BnaA09g51190D	3.46529	3.48253e-13	4.10977e-08	Up		BnaCnng72870D	3.5021
BnaA07g14550D	-1.68895	1.15668e-07	0.0134499	Down		BnaA04g13120D	8.73359	1.12192e-09	0.000129087	Up		BnaC04g27680D	-7.23867	3.96423e-18	4.70273e-13	Down		BnaA09g39920D	3.10275	1.14086e-08	0.00133887	Up		BnaA08g16430D	-2.32089	6.42003e-10	7.51985e-05	Down		BnaA06g38230D	-3.05124	2.68878e-11	3.15007e-06	Down		BnaC08g49300D	5.02682	8.45481e-11	1.00052e-05	Up		BnaA09g51200D	5.34908	9.17148e-13	1.08186e-07	Up		BnaCnng73180D	6.94093
BnaA07g14830D	-3.421	5.30112e-21	6.26984e-16	Down		BnaA04g13150D	3.63478	3.26947e-08	0.00373648	Up		BnaC04g28450D	4.5676	5.55937e-11	6.57396e-06	Up		BnaA09g40320D	3.88186	1.58173e-11	1.86684e-06	Up		BnaA08g16450D	-1.99083	1.66933e-09	0.000195371	Down		BnaA06g39390D	-2.35571	1.64783e-09	0.00019208	Down		BnaC09g02580D	-6.7221	1.22517e-13	1.45254e-08	Down		BnaA09g51230D	6.04071	1.2757e-16	1.50927e-11	Up		BnaCnng73940D	8.91102
BnaA07g14870D	-4.3281	1.22268e-12	1.43727e-07	Down		BnaA04g13290D	8.78314	4.76849e-09	0.00054716	Up		BnaC04g28550D	-2.716	2.31526e-08	0.00272773	Down		BnaA09g41080D	-3.3087	3.67628e-08	0.00430808	Down		BnaA08g16650D	-4.79693	2.06256e-10	2.41848e-05	Down		BnaA06g39910D	-3.88538	3.75424e-08	0.00435248	Down		BnaC09g03730D	-4.73094	3.42171e-13	4.0559e-08	Down		BnaA09g51300D	9.01829	2.42831e-11	2.85878e-06	Up		BnaCnng74570D	9.92744
BnaA07g16660D	-2.33012	2.79538e-09	0.000326643	Down		BnaA04g13300D	7.10883	4.13922e-21	4.86106e-16	Up		BnaC04g29320D	3.5453	3.30065e-12	3.90698e-07	Up		BnaA09g41320D	2.93917	1.16462e-07	0.0136212	Up		BnaA08g16880D	-5.26536	1.00509e-26	1.19189e-21	Down		BnaA06g40520D	2.69322	3.45054e-07	0.0397854	Up		BnaC09g19190D	-4.51752	1.13268e-08	0.00133697	Down		BnaA09g51320D	4.48667	3.08167e-08	0.00360355	Up		BnaCnng76410D	3.42301
BnaA07g17000D	8.22635	3.13754e-07	0.0364219	Up		BnaA04g13570D	1.93127	5.08996e-08	0.00581095	Up		BnaC04g32210D	-4.94922	4.03295e-12	4.77332e-07	Down		BnaA09g43840D	-6.30709	5.04098e-11	5.94523e-06	Down		BnaA08g16920D	1.67027	5.8377e-09	0.000682287	Up		BnaA07g00790D	2.86135	1.31496e-07	0.0152	Up		BnaC09g19550D	-2.69929	7.18623e-08	0.00846962	Down		BnaA09g51340D	7.92451	4.44294e-25	5.27341e-20	Up		BnaUnng00060D	11.0046
BnaA07g17380D	9.08346	1.00781e-09	0.000117889	Up		BnaA04g13750D	6.35352	1.25362e-12	1.45541e-07	Up		BnaC04g32220D	-3.32031	1.17641e-07	0.0138429	Down		BnaA09g44210D	3.57029	3.84942e-08	0.00451072	Up		BnaA08g17430D	-1.88107	9.46351e-11	1.1105e-05	Down		BnaA07g00860D	2.10292	3.21267e-08	0.00372595	Up		BnaC09g19780D	4.3493	4.85437e-13	5.75335e-08	Up		BnaA09g51360D	8.26582	1.92471e-26	2.28491e-21	Up		BnaUnng00360D	7.23731
BnaA07g17600D	8.62517	4.69777e-09	0.000548657	Up		BnaA04g13760D	7.64083	5.56013e-42	6.58608e-37	Up		BnaC04g32750D	-3.92652	5.84384e-12	6.91589e-07	Down		BnaA09g44670D	-5.03709	2.19696e-09	0.000258323	Down		BnaA08g17810D	2.01257	3.06321e-09	0.000358295	Up		BnaA07g01250D	-2.80159	3.20178e-10	3.74058e-05	Down		BnaC09g24310D	11.0468	2.59574e-11	3.07289e-06	Up		BnaA09g51380D	3.94628	3.09182e-08	0.00361536	Up		BnaUnng00420D	9.60153
BnaA07g17690D	9.06721	4.96421e-11	5.82158e-06	Up		BnaA04g13790D	4.60067	1.73473e-12	2.01334e-07	Up		BnaC04g36630D	3.36663	5.40679e-13	6.40342e-08	Up		BnaA09g44740D	-5.98393	6.6287e-11	7.81617e-06	Down		BnaA08g18370D	5.29767	4.80472e-08	0.00559913	Up		BnaA07g01390D	3.16466	8.86305e-09	0.00103046	Up		BnaC09g24320D	10.1443	2.51691e-10	2.9772e-05	Up		BnaA09g51430D	3.57549	6.4704e-12	7.62375e-07	Up		BnaUnng00510D	5.59248
BnaA07g18960D	-6.35302	7.6191e-12	8.94832e-07	Down		BnaA04g13890D	3.0165	1.39867e-23	1.6456e-18	Up		BnaC04g40340D	-2.51567	5.38967e-09	0.000635599	Down		BnaA09g45320D	-12.7242	7.60045e-33	9.0285e-28	Down		BnaA08g18380D	4.28356	2.02809e-14	2.39103e-09	Up		BnaA07g01710D	2.13102	1.56855e-08	0.00182174	Up		BnaC09g25980D	6.4782	2.14445e-18	2.54587e-13	Up		BnaA09g51450D	5.54193	3.39167e-08	0.00396561	Up		BnaUnng01760D	8.44093
BnaA07g19600D	-2.84403	3.96264e-18	4.68023e-13	Down		BnaA04g13920D	4.72467	3.96262e-17	4.63496e-12	Up		BnaC04g40580D	2.60386	4.3336e-08	0.00510312	Up		BnaA09g45350D	-10.2089	3.06864e-11	3.62026e-06	Down		BnaA08g18690D	-2.83676	1.71097e-12	2.01283e-07	Down		BnaA07g01840D	-4.87696	1.13402e-09	0.000132269	Down		BnaC09g26970D	-8.62362	4.59167e-09	0.000542354	Down		BnaA09g51480D	5.47776	4.89481e-21	5.80417e-16	Up		BnaUnng02530D	4.56795
BnaA07g20070D	-2.46764	7.80337e-13	9.17489e-08	Down		BnaA04g14230D	2.36586	1.15439e-12	1.34028e-07	Up		BnaC04g42020D	3.27449	6.17857e-08	0.0072736	Up		BnaA09g46480D	4.93842	1.75291e-10	2.06538e-05	Up		BnaA08g18790D	2.3629	5.7536e-09	0.000672481	Up		BnaA07g01880D	-7.09055	6.32835e-18	7.4822e-13	Down		BnaC09g35120D	-5.29867	3.44968e-11	4.08342e-06	Down		BnaA09g51510D	5.02908	1.35106e-08	0.0015814	Up		BnaUnng02760D	8.55085
BnaA07g20290D	-4.48566	6.25178e-23	7.39823e-18	Down		BnaA04g14430D	1.6511	4.21236e-08	0.00481115	Up		BnaC04g42410D	3.18969	2.7906e-11	3.30064e-06	Up		BnaA09g47290D	3.45423	1.73314e-10	2.0421e-05	Up		BnaA08g18940D	2.89657	2.71716e-19	3.21432e-14	Up		BnaA07g02200D	5.97959	5.34158e-19	6.32043e-14	Up		BnaC09g37150D	-10.1803	1.17014e-17	1.38892e-12	Down		BnaA09g51550D	4.7233	2.61775e-11	3.08165e-06	Up		BnaUnng04070D	4.09527
BnaA07g20880D	3.78963	1.59605e-15	1.88168e-10	Up		BnaA04g14470D	4.40192	1.2649e-07	0.0144046	Up		BnaC04g46160D	10.0656	5.61623e-10	6.63237e-05	Up		BnaA09g47510D	3.42806	6.62362e-11	7.81024e-06	Up		BnaA08g19090D	1.81832	2.13803e-07	0.0248586	Up		BnaA07g02210D	8.66797	2.19254e-08	0.00254479	Up		BnaC09g39460D	2.993	5.68247e-08	0.00669912	Up		BnaA09g52790D	2.86989	8.63743e-08	0.0100843	Up		BnaUnng04250D	5.53172
BnaA07g20920D	2.69762	2.33389e-08	0.00272045	Up		BnaA04g14720D	2.10621	4.66245e-10	5.37226e-05	Up		BnaC04g46310D	-2.58511	4.4727e-09	0.000527533	Down		BnaA09g48220D	3.0455	5.875e-08	0.00687975	Up		BnaA08g19350D	-6.22389	1.5673e-18	1.85342e-13	Down		BnaA07g02280D	-4.69677	4.94883e-08	0.00573466	Down		BnaC09g40330D	-9.35142	1.21879e-12	1.4442e-07	Down		BnaA09g54250D	4.21274	9.96936e-14	1.17701e-08	Up		BnaUnng05070D	9.01708
BnaA07g21690D	2.6981	7.03985e-08	0.00819171	Up		BnaA04g14890D	1.85519	6.71379e-10	7.7312e-05	Up		BnaC04g47560D	2.6202	5.28395e-09	0.000623141	Up		BnaA09g48840D	3.30261	6.75712e-09	0.000793468	Up		BnaA08g20060D	-6.28279	2.03433e-13	2.39579e-08	Down		BnaA07g02290D	4.35125	2.57473e-07	0.0297131	Up		BnaC09g40660D	3.85707	3.73134e-09	0.000440768	Up		BnaA09g54770D	-8.37168	1.7797e-30	2.11344e-25	Down		BnaA01g00900D	-5.02271
BnaA07g22010D	5.93295	2.60942e-24	3.089e-19	Up		BnaA04g15100D	1.85599	2.7758e-09	0.000318846	Up		BnaC04g47910D	11.2097	3.07828e-15	3.64905e-10	Up		BnaA09g49740D	2.48056	4.2343e-07	0.0493978	Up		BnaA08g20120D	4.37035	6.23665e-12	7.3315e-07	Up		BnaA07g02300D	9.05815	7.4749e-12	8.76858e-07	Up		BnaC09g41600D	-6.50017	4.36627e-20	5.18456e-15	Down		BnaA09g55340D	-2.06755	4.1001e-07	0.0477325	Down		BnaA01g02720D	-4.85808
BnaA07g22120D	-2.89901	9.08637e-08	0.0105693	Down		BnaA04g15630D	9.78766	4.18701e-17	4.89733e-12	Up		BnaC04g49050D	-4.89504	3.28632e-09	0.000387681	Down		BnaA09g49870D	2.38575	1.53826e-07	0.0179818	Up		BnaA08g20170D	-3.46227	2.87738e-07	0.0334372	Down		BnaA07g02330D	4.82809	5.51923e-17	6.52059e-12	Up		BnaC09g41910D	2.2853	4.07522e-08	0.00480574	Up		BnaA10g00550D	-3.71029	3.44997e-14	4.07493e-09	Down		BnaA01g02890D	-5.72924
BnaA07g22130D	-5.82289	1.32056e-11	1.55019e-06	Down		BnaA04g15760D	3.92186	2.71363e-07	0.0308216	Up		BnaC04g49060D	-5.51203	7.61496e-16	9.02905e-11	Down		BnaA09g50090D	2.49744	5.85807e-08	0.00685997	Up		BnaA08g20230D	-4.40187	9.0005e-08	0.0104796	Down		BnaA07g02340D	5.42047	9.34118e-21	1.10632e-15	Up		BnaC09g48160D	2.65251	6.27884e-09	0.000741443	Up		BnaA10g00780D	4.03706	2.83489e-19	3.35909e-14	Up		BnaA01g02930D	-6.88947
BnaA07g22470D	2.32946	5.89835e-10	6.90396e-05	Up		BnaA04g15880D	1.9025	3.86125e-11	4.46584e-06	Up		BnaC04g49530D	7.59806	1.39618e-08	0.00164565	Up		BnaA09g50920D	-2.73531	6.89133e-09	0.000809215	Down		BnaA08g20550D	4.96879	5.70125e-08	0.00664241	Up		BnaA07g02530D	3.89194	7.86362e-21	9.31359e-16	Up		BnaC09g53210D	-7.98511	3.82755e-07	0.0450399	Down		BnaA10g01770D	2.44899	1.68571e-08	0.00197247	Up		BnaA01g03020D	-10.9039
BnaA07g22530D	1.71483	2.90198e-07	0.0336931	Up		BnaA04g16220D	2.01318	4.15305e-10	4.7858e-05	Up		BnaC04g49940D	-4.86945	1.09705e-20	1.30195e-15	Down		BnaA09g51010D	3.69148	2.40639e-08	0.0028214	Up		BnaA08g20590D	2.51375	1.87923e-07	0.0218548	Up		BnaA07g02540D	2.15314	7.73884e-08	0.00895693	Up		BnaC09g53580D	2.60332	4.29492e-09	0.000507325	Up		BnaA10g02240D	3.88827	3.80404e-13	4.489e-08	Up		BnaA01g06740D	-7.62562
BnaA07g22570D	-3.15772	9.15821e-17	1.08067e-11	Down		BnaA04g16380D	-2.31323	5.68487e-14	6.61782e-09	Down		BnaC04g50440D	-3.72833	1.51802e-12	1.79732e-07	Down		BnaA09g51180D	3.16121	1.39676e-09	0.000164291	Up		BnaA08g20780D	4.32482	8.9907e-15	1.06038e-09	Up		BnaA07g02570D	6.13338	1.29154e-18	1.52779e-13	Up		BnaC09g54070D	-8.11548	1.38202e-07	0.0162783	Down		BnaA10g02370D	-8.03298	4.83697e-08	0.00565278	Down		BnaA01g07790D	-5.44963
BnaA07g23000D	-3.80377	2.56251e-15	3.02074e-10	Down		BnaA04g16630D	-2.70274	1.19915e-13	1.39491e-08	Down		BnaC04g50900D	-3.25347	2.27213e-10	2.68477e-05	Down		BnaA09g51190D	2.90348	2.76266e-07	0.032259	Up		BnaA08g21440D	5.91505	3.13566e-08	0.00365621	Up		BnaA07g02590D	5.67037	3.30638e-13	3.88747e-08	Up		BnaCnng00080D	-6.468	1.46744e-24	1.74282e-19	Down		BnaA10g02700D	5.77909	5.78048e-17	6.84039e-12	Up		BnaA01g09200D	-4.78753
BnaA07g23090D	2.35638	1.10149e-09	0.000128833	Up		BnaA04g17000D	-5.10833	1.46255e-13	1.70106e-08	Down		BnaC04g51340D	-6.33942	1.10587e-08	0.00130375	Down		BnaA09g51200D	6.38046	5.22358e-12	6.16884e-07	Up		BnaA08g21680D	2.54405	1.54751e-08	0.00180647	Up		BnaA07g02900D	-4.236	5.90573e-10	6.89412e-05	Down		BnaCnng00180D	8.23153	1.71029e-07	0.020141	Up		BnaA10g03110D	3.65376	8.67013e-15	1.02455e-09	Up		BnaA01g11510D	-10.2828
BnaA07g27170D	10.3719	9.62324e-20	1.13753e-14	Up		BnaA04g18980D	-2.38902	3.29954e-07	0.0374554	Down		BnaC04g51630D	2.6797	7.25086e-10	8.56138e-05	Up		BnaA09g51220D	9.84972	2.27502e-07	0.0265738	Up		BnaA08g21770D	5.09855	7.80648e-17	9.22141e-12	Up		BnaA07g03030D	2.14987	2.89002e-07	0.0333393	Up		BnaCnng00200D	3.39716	2.09403e-12	2.481e-07	Up		BnaA10g03360D	7.10624	1.32345e-12	1.56085e-07	Up		BnaA01g11840D	-5.27364
BnaA07g28910D	-1.84374	6.63234e-09	0.000774312	Down		BnaA04g19860D	3.33049	6.53962e-12	7.5789e-07	Up		BnaC04g52970D	2.59087	1.6944e-07	0.0199287	Up		BnaA09g51230D	8.1999	8.39343e-22	9.96166e-17	Up		BnaA08g23390D	3.99609	5.29846e-09	0.000619342	Up		BnaA07g05740D	4.65554	2.3617e-08	0.00274062	Up		BnaCnng00290D	2.58709	1.66787e-07	0.0196425	Up		BnaA10g03690D	8.14405	9.18303e-27	1.09019e-21	Up		BnaA01g12370D	-8.30019
BnaA07g29210D	-2.57959	2.00193e-07	0.0232553	Down		BnaA04g19990D	3.52888	5.54859e-11	6.41412e-06	Up		BnaC04g53020D	-4.01412	2.16447e-11	2.5603e-06	Down		BnaA09g51320D	7.12725	1.67529e-12	1.97951e-07	Up		BnaA08g23400D	8.58467	1.19148e-07	0.0138673	Up		BnaA07g05870D	6.05193	4.22605e-20	5.00347e-15	Up		BnaCnng00490D	3.14261	8.8542e-08	0.0104331	Up		BnaA10g03700D	4.3741	6.96292e-10	8.17552e-05	Up		BnaA01g13370D	-6.40998
BnaA07g29260D	-3.02906	1.50789e-12	1.77236e-07	Down		BnaA04g20010D	1.8012	7.87244e-10	9.0633e-05	Up		BnaC04g53640D	3.05805	2.08869e-08	0.00246109	Up		BnaA09g51710D	4.71474	2.65337e-14	3.14002e-09	Up		BnaA08g23680D	3.29245	9.11415e-17	1.07655e-11	Up		BnaA07g06110D	-9.40574	1.39203e-13	1.6381e-08	Down		BnaCnng00520D	-4.83706	2.19101e-14	2.59836e-09	Down		BnaA10g04210D	-2.68563	5.37282e-08	0.00627836	Down		BnaA01g18740D	-4.6553
BnaA07g30320D	-2.91179	1.98108e-13	2.33108e-08	Down		BnaA04g20070D	4.7009	3.71954e-08	0.0042495	Up		BnaC04g54320D	-5.02264	1.45945e-07	0.0171691	Down		BnaA09g52750D	2.46456	1.58484e-07	0.0185249	Up		BnaA08g23740D	4.59031	1.20372e-07	0.0140092	Up		BnaA07g06230D	-5.12895	6.36367e-15	7.50194e-10	Down		BnaCnng00530D	-8.2857	3.89631e-08	0.00459492	Down		BnaA10g04350D	-4.15565	2.94067e-09	0.000344838	Down		BnaA01g21580D	-6.24787
BnaA07g30360D	7.55137	7.16069e-18	8.45641e-13	Up		BnaA04g20170D	-5.10073	2.06101e-20	2.41935e-15	Down		BnaC04g54510D	2.91114	1.12389e-10	1.32858e-05	Up		BnaA09g52790D	3.43293	8.22977e-10	9.68496e-05	Up		BnaA08g23850D	-3.01802	5.68227e-15	6.70298e-10	Down		BnaA07g06610D	-3.59649	5.72464e-08	0.00663097	Down		BnaCnng00830D	-8.4072	1.94873e-08	0.00229944	Down		BnaA10g05780D	2.74233	1.36201e-07	0.0158902	Up		BnaA01g22280D	-8.77893
BnaA07g30580D	3.33244	5.58442e-14	6.5756e-09	Up		BnaA04g20520D	-4.60016	4.50379e-32	5.31952e-27	Down		BnaC04g54520D	-2.62729	1.31929e-07	0.015522	Down		BnaA09g53380D	-3.04045	1.6713e-08	0.0019605	Down		BnaA08g24320D	4.12037	1.79214e-13	2.11072e-08	Up		BnaA07g06810D	2.54774	1.93068e-10	2.25708e-05	Up		BnaCnng01620D	3.32411	2.3146e-09	0.000273505	Up		BnaA10g07070D	-3.64775	1.94657e-08	0.00227725	Down		BnaA01g23920D	-3.5617
BnaA07g30590D	-4.29881	2.10178e-09	0.000245675	Down		BnaA04g20540D	-6.65626	1.33897e-52	1.58867e-47	Down		BnaC04g56100D	3.08098	1.3711e-10	1.62061e-05	Up		BnaA09g53800D	-4.98063	7.93908e-20	9.41798e-15	Down		BnaA08g24550D	2.74344	5.89018e-16	6.95312e-11	Up		BnaA07g06950D	8.67535	7.13521e-09	0.000829896	Up		BnaCnng01700D	8.53255	1.7188e-08	0.00202826	Up		BnaA10g07220D	4.24176	8.18972e-09	0.000959303	Up		BnaA01g23930D	-7.45677
BnaA07g30760D	3.30646	3.45415e-21	4.08567e-16	Up		BnaA04g20880D	-1.92995	8.60529e-09	0.000986295	Down		BnaC05g00660D	-2.96129	1.28013e-09	0.000151104	Down		BnaA09g54770D	-11.0328	2.08818e-16	2.47416e-11	Down		BnaA08g24590D	4.71104	8.22351e-16	9.70629e-11	Up		BnaA07g07020D	-8.49583	4.3944e-09	0.000511513	Down		BnaCnng01720D	5.06226	5.13964e-12	6.08764e-07	Up		BnaA10g07330D	-3.0072	6.15157e-13	7.25749e-08	Down		BnaA01g23940D	-8.62951
BnaA07g31420D	4.22629	9.7084e-12	1.14e-06	Up		BnaA04g21120D	-6.1275	2.80423e-19	3.28836e-14	Down		BnaC05g00770D	7.13348	1.50186e-07	0.0176672	Up		BnaA10g00550D	-6.17146	3.64681e-12	4.30747e-07	Down		BnaA08g24700D	2.05622	4.43768e-12	5.2176e-07	Up		BnaA07g07290D	-4.66788	3.40788e-12	4.00021e-07	Down		BnaCnng01790D	3.67825	5.8158e-15	6.89829e-10	Up		BnaA10g07800D	4.27586	5.17233e-08	0.00604433	Up		BnaA01g24090D	-4.23999
BnaA07g32020D	4.38515	3.42832e-29	4.06303e-24	Up		BnaA04g21190D	-3.22421	5.15225e-25	6.06677e-20	Down		BnaC05g00780D	5.62048	1.33824e-14	1.586e-09	Up		BnaA10g00590D	-2.90176	3.11316e-07	0.0363411	Down		BnaA08g25500D	3.17723	3.60771e-20	4.26941e-15	Up		BnaA07g07360D	2.75112	3.58571e-12	4.20876e-07	Up		BnaCnng01840D	2.96388	5.85868e-10	6.92701e-05	Up		BnaA10g08550D	2.86829	2.23338e-10	2.62489e-05	Up		BnaA01g24550D	-5.36604
BnaA07g32090D	-2.48825	3.41796e-07	0.0396688	Down		BnaA04g21200D	-7.29601	8.369e-23	9.8412e-18	Down		BnaC05g00840D	7.09321	1.38593e-31	1.64619e-26	Up		BnaA10g00780D	6.3105	2.29123e-27	2.72074e-22	Up		BnaA08g25700D	3.37304	2.84426e-10	3.33396e-05	Up		BnaA07g08890D	4.62311	2.05242e-07	0.0236987	Up		BnaCnng01870D	3.09118	1.19251e-07	0.0140476	Up		BnaA10g09190D	-4.16882	1.11847e-08	0.00130947	Down		BnaA01g24850D	-4.12934
BnaA07g32720D	-2.75956	4.66601e-11	5.4721e-06	Down		BnaA04g21610D	5.75516	5.41281e-17	6.33028e-12	Up		BnaC05g01450D	2.21117	2.14396e-07	0.0252109	Up		BnaA10g01900D	-5.73049	3.87215e-15	4.58501e-10	Down		BnaA08g25950D	2.10707	6.58743e-08	0.00767337	Up		BnaA07g08900D	4.50317	1.48682e-11	1.74289e-06	Up		BnaCnng02030D	4.89197	3.5158e-12	4.16472e-07	Up		BnaA10g09480D	3.98653	5.21156e-09	0.000610737	Up		BnaA01g25020D	-3.56495
BnaA07g32870D	2.05689	2.06149e-07	0.0239462	Up		BnaA04g21700D	1.45453	2.87756e-07	0.0326778	Up		BnaC05g02450D	3.45685	3.84485e-11	4.54715e-06	Up		BnaA10g02140D	-4.70925	8.76727e-08	0.0102592	Down		BnaA08g26270D	2.38386	3.09017e-15	3.64588e-10	Up		BnaA07g09700D	-9.92236	5.28529e-18	6.24933e-13	Down		BnaCnng02040D	3.70811	4.33835e-13	5.14202e-08	Up		BnaA10g10330D	4.80015	8.23276e-13	9.71178e-08	Up		BnaA01g28910D	-5.83474
BnaA07g33310D	2.25681	2.93205e-11	3.43964e-06	Up		BnaA04g21710D	-6.80481	3.65842e-27	4.31261e-22	Down		BnaC05g04300D	-4.80992	2.93059e-07	0.0344485	Down		BnaA10g03110D	6.06212	2.26642e-15	2.68397e-10	Up		BnaA08g26530D	-2.83931	2.08121e-11	2.44502e-06	Down		BnaA07g10770D	-2.12286	1.21269e-09	0.00014143	Down		BnaCnng02060D	3.34056	1.01694e-08	0.00120047	Up		BnaA10g10610D	-5.04957	1.86224e-22	2.20919e-17	Down		BnaA01g29600D	-4.52789
BnaA07g33680D	-2.01298	3.82379e-07	0.0443716	Down		BnaA04g21870D	4.83007	1.55929e-11	1.80535e-06	Up		BnaC05g04430D	-2.91927	3.74133e-11	4.42476e-06	Down		BnaA10g03720D	6.32961	4.53878e-14	5.37037e-09	Up		BnaA08g26670D	4.82163	1.43312e-39	1.70192e-34	Up		BnaA07g11050D	-4.03864	9.28323e-08	0.0107401	Down		BnaCnng02070D	3.41838	1.30408e-09	0.000154135	Up		BnaA10g10660D	6.87484	2.93526e-31	3.48597e-26	Up		BnaA01g29630D	-6.68373
BnaA07g33920D	2.56786	2.28723e-14	2.69422e-09	Up		BnaA04g21900D	2.77013	7.27676e-08	0.00829936	Up		BnaC05g09620D	-6.06716	2.47802e-18	2.93988e-13	Down		BnaA10g04030D	-5.22365	2.00972e-10	2.36771e-05	Down		BnaA08g26870D	-1.99054	4.36677e-08	0.0050896	Down		BnaA07g11180D	-2.43914	8.98489e-11	1.05128e-05	Down		BnaCnng02120D	3.52089	1.70545e-07	0.0200843	Up		BnaA10g11010D	2.57134	1.65205e-08	0.00193315	Up		BnaA01g29650D	-7.09828
BnaA07g35150D	-3.60475	1.51378e-07	0.0175966	Down		BnaA04g21960D	5.73697	1.95725e-18	2.29313e-13	Up		BnaC05g09770D	-2.24668	2.42584e-07	0.0285223	Down		BnaA10g04330D	5.93406	1.14269e-13	1.35159e-08	Up		BnaA08g26940D	2.01344	2.64912e-11	3.11171e-06	Up		BnaA07g11580D	-4.64311	8.81753e-16	1.04058e-10	Down		BnaCnng02160D	3.47982	2.16879e-12	2.56952e-07	Up		BnaA10g12660D	3.96036	4.58426e-12	5.40278e-07	Up		BnaA01g33350D	-4.72851
BnaA07g35940D	-2.7559	2.69057e-07	0.0312427	Down		BnaA04g22000D	8.27161	1.92265e-07	0.0218655	Up		BnaC05g12850D	-3.02968	4.53647e-11	5.36469e-06	Down		BnaA10g05440D	-9.01909	1.67704e-07	0.0196005	Down		BnaA08g28440D	-2.12094	1.26139e-07	0.0146795	Down		BnaA07g12500D	-3.13301	6.12462e-11	7.16869e-06	Down		BnaCnng02170D	3.21846	4.61128e-10	5.45279e-05	Up		BnaA10g13430D	-6.00164	5.53639e-11	6.51411e-06	Down		BnaA01g33380D	-3.80427
BnaA07g35950D	-5.37874	2.56656e-12	3.01602e-07	Down		BnaA04g22040D	1.97044	2.79181e-09	0.000320678	Up		BnaC05g14070D	3.24248	2.19969e-07	0.0258655	Up		BnaA10g07800D	6.78826	2.13811e-08	0.00250722	Up		BnaA08g28580D	4.49021	2.94378e-08	0.00343286	Up		BnaA07g14970D	1.97303	2.28777e-07	0.0264088	Up		BnaCnng02250D	4.72991	3.64898e-13	4.32517e-08	Up		BnaA10g14640D	5.04406	3.84078e-18	4.54856e-13	Up		BnaA01g33580D	-4.42395
BnaA07g36180D	6.38139	1.6866e-28	1.99862e-23	Up		BnaA04g22070D	2.96472	1.43872e-19	1.68771e-14	Up		BnaC05g15340D	-2.64926	2.27712e-08	0.00268288	Down		BnaA10g09730D	3.32922	3.29025e-08	0.00385611	Up		BnaA08g28590D	-8.77195	4.20381e-32	4.98904e-27	Down		BnaA07g15110D	-3.65589	2.30678e-14	2.71753e-09	Down		BnaCnng02320D	3.45277	6.78861e-08	0.00800208	Up		BnaA10g16700D	4.53062	2.02109e-07	0.0235609	Up		BnaA01g34430D	-5.98279
BnaA07g36660D	-1.83244	3.06231e-07	0.035551	Down		BnaA04g22780D	2.71084	1.53518e-07	0.0174722	Up		BnaC05g17710D	2.4086	1.73395e-07	0.0203932	Up		BnaA10g10330D	7.60786	9.61787e-20	1.14086e-14	Up		BnaA08g28650D	3.13819	1.57581e-11	1.85144e-06	Up		BnaA07g15390D	4.22056	3.80233e-20	4.50188e-15	Up		BnaCnng02360D	4.08892	2.49089e-16	2.95571e-11	Up		BnaA10g17010D	2.4198	6.61533e-10	7.76792e-05	Up		BnaA01g34850D	-5.04739
BnaA07g36840D	-1.91788	1.80996e-07	0.0210297	Down		BnaA04g22870D	8.69605	2.47813e-09	0.000284735	Up		BnaC05g20150D	2.32981	1.86086e-07	0.021885	Up		BnaA10g10610D	-8.54968	9.49757e-20	1.12661e-14	Down		BnaA08g28660D	6.6719	2.3476e-19	2.77726e-14	Up		BnaA07g15430D	4.04421	9.52053e-19	1.12634e-13	Up		BnaCnng02710D	-5.41629	9.61252e-13	1.13912e-07	Down		BnaA10g17180D	-2.91058	3.32149e-11	3.90933e-06	Down		BnaA01g36450D	-6.86989
BnaA07g36910D	4.81516	5.24725e-13	6.17087e-08	Up		BnaA04g23170D	8.51901	2.58877e-24	3.04706e-19	Up		BnaC05g20160D	2.97642	1.20921e-10	1.42936e-05	Up		BnaA10g10660D	4.7558	4.26277e-12	5.03464e-07	Up		BnaA08g29450D	-2.24701	4.43277e-10	5.19424e-05	Down		BnaA07g15440D	3.79142	6.3946e-15	7.53834e-10	Up		BnaCnng03600D	4.36411	5.4133e-11	6.40691e-06	Up		BnaA10g17910D	3.39806	2.34167e-10	2.752e-05	Up		BnaA01g36770D	-4.62437
BnaA07g36980D	-2.41166	6.70266e-11	7.85954e-06	Down		BnaA04g23210D	5.86631	7.09015e-16	8.27839e-11	Up		BnaC05g20170D	2.98351	3.02762e-07	0.0355882	Up		BnaA10g11660D	4.42142	1.55611e-11	1.83663e-06	Up		BnaA08g30000D	1.77365	3.96944e-08	0.00462702	Up		BnaA07g15460D	5.10376	2.43231e-20	2.88022e-15	Up		BnaCnng05840D	3.70625	1.01555e-14	1.20449e-09	Up		BnaA10g18360D	1.96493	3.56461e-07	0.0415106	Up		BnaA01g37280D	-7.08031
BnaA07g38070D	-4.72269	2.94453e-10	3.44869e-05	Down		BnaA04g23600D	-1.74061	1.18363e-09	0.000136175	Down		BnaC05g21780D	-3.01448	2.75931e-08	0.00325041	Down		BnaA10g11680D	3.38948	3.5925e-09	0.000422191	Up		BnaA08g30040D	6.11581	2.92809e-29	3.4738e-24	Up		BnaA07g15480D	-1.9883	8.16119e-08	0.00944437	Down		BnaCnng05860D	4.28041	1.3692e-13	1.62326e-08	Up		BnaA10g18500D	2.52131	1.88044e-07	0.0219253	Up		BnaA02g01400D	-5.61122
BnaA07g38530D	7.15726	6.77046e-12	7.95231e-07	Up		BnaA04g23610D	3.30981	6.87731e-14	8.00464e-09	Up		BnaC05g30670D	3.38207	1.36421e-08	0.00160801	Up		BnaA10g12660D	6.38337	6.33059e-12	7.47542e-07	Up		BnaA08g30180D	-2.87223	1.24072e-17	1.46642e-12	Down		BnaA07g15500D	-4.49614	3.60921e-11	4.2271e-06	Down		BnaCnng05870D	3.33866	4.70464e-13	5.57594e-08	Up		BnaA10g18770D	-4.41172	6.49881e-23	7.71083e-18	Down		BnaA02g02250D	-6.14842
BnaA08g00260D	2.25858	2.50559e-08	0.00292007	Up		BnaA04g23680D	2.11461	7.17158e-09	0.000822257	Up		BnaC05g31460D	-4.47936	1.34561e-09	0.00015883	Down		BnaA10g13430D	-6.21652	6.8845e-11	8.11765e-06	Down		BnaA08g30400D	-1.98268	3.67049e-11	4.31026e-06	Down		BnaA07g15650D	3.29834	1.48677e-13	1.74948e-08	Up		BnaCnng05910D	4.55903	2.14862e-14	2.54812e-09	Up		BnaA10g19450D	-2.42529	1.67813e-07	0.0195725	Down		BnaA02g13770D	-5.32463
BnaA08g00590D	-4.36572	2.16741e-11	2.5433e-06	Down		BnaA04g23780D	2.90545	1.23717e-17	1.44797e-12	Up		BnaC05g33030D	3.4152	4.05251e-13	4.79975e-08	Up		BnaA10g14600D	4.37403	4.48491e-14	5.30668e-09	Up		BnaA08g30930D	7.76633	2.60509e-07	0.0302779	Up		BnaA07g15850D	3.07023	3.19138e-09	0.000371649	Up		BnaCnng05930D	2.61474	3.28873e-08	0.00387889	Up		BnaA10g19980D	4.32039	3.18084e-07	0.0370501	Up		BnaA02g15870D	-3.88252
BnaA08g00680D	4.00322	1.00533e-08	0.0011731	Up		BnaA04g23950D	5.12956	6.21752e-28	7.33188e-23	Up		BnaC05g33670D	2.96092	7.84458e-08	0.0092333	Up		BnaA10g15160D	-5.07008	2.3236e-16	2.75302e-11	Down		BnaA08g31350D	1.891	7.53027e-08	0.00877013	Up		BnaA07g15870D	4.04657	6.83787e-10	7.98089e-05	Up		BnaCnng05940D	3.62682	5.73204e-14	6.79619e-09	Up		BnaA10g20560D	-2.52347	1.71309e-10	2.01387e-05	Down		BnaA02g15990D	-4.05906
BnaA08g00830D	-3.3891	7.95172e-10	9.30407e-05	Down		BnaA04g24160D	5.10185	1.29515e-09	0.00014898	Up		BnaC05g33920D	-3.00708	3.75636e-07	0.0441432	Down		BnaA10g15370D	5.14593	7.29723e-11	8.60402e-06	Up		BnaA09g00120D	1.69156	1.70917e-07	0.0198802	Up		BnaA07g16060D	-2.57926	2.06479e-09	0.000240594	Down		BnaCnng05970D	4.66684	1.26202e-10	1.49327e-05	Up		BnaA10g20610D	-3.16267	1.07261e-10	1.26143e-05	Down		BnaA02g16020D	-5.56178
BnaA08g01020D	-2.37977	4.29037e-07	0.0497739	Down		BnaA04g24870D	-2.08833	5.46097e-11	6.31309e-06	Down		BnaC05g33990D	6.73329	1.13075e-07	0.0133059	Up		BnaA10g16690D	2.82571	1.64542e-08	0.00193021	Up		BnaA09g01280D	5.37673	1.7859e-10	2.09454e-05	Up		BnaA07g16420D	2.65157	2.60392e-12	3.05739e-07	Up		BnaCnng05980D	3.78016	1.33331e-09	0.000157589	Up		BnaA10g20890D	5.46367	6.26201e-08	0.00731516	Up		BnaA02g17160D	-5.57999
BnaA08g01070D	1.8094	1.84689e-07	0.0214573	Up		BnaA04g25260D	-2.26702	5.73775e-11	6.6325e-06	Down		BnaC05g37000D	2.89901	1.60728e-09	0.000189697	Up		BnaA10g17370D	5.46356	4.79034e-09	0.000562706	Up		BnaA09g01830D	2.09459	3.93887e-07	0.0457476	Up		BnaA07g16630D	9.03321	1.90819e-12	2.2409e-07	Up		BnaCnng06020D	3.42734	1.59389e-10	1.88576e-05	Up		BnaA10g21930D	3.1879	3.63811e-07	0.0423639	Up		BnaA02g18290D	-8.65746
BnaA08g01080D	-4.84587	1.08201e-19	1.27899e-14	Down		BnaA04g26410D	1.69084	2.00946e-07	0.0228479	Up		BnaC05g37230D	3.40233	9.29658e-08	0.0109412	Up		BnaA10g17490D	10.6021	1.63957e-12	1.93731e-07	Up		BnaA09g02000D	-7.41646	4.49566e-24	5.3274e-19	Down		BnaA07g16940D	-4.90304	3.839e-09	0.000446936	Down		BnaCnng06030D	4.22274	4.11498e-18	4.88497e-13	Up		BnaA10g23470D	2.94981	4.85117e-12	5.717e-07	Up		BnaA02g21870D	-9.93371
BnaA08g01300D	2.96894	1.24103e-14	1.46214e-09	Up		BnaA04g26510D	-1.94792	8.64557e-08	0.00985664	Down		BnaC05g37470D	-3.90784	3.48702e-12	4.12748e-07	Down		BnaA10g17770D	3.46262	4.8812e-12	5.7646e-07	Up		BnaA09g02010D	-8.46276	3.83322e-10	4.49216e-05	Down		BnaA07g17690D	5.1843	1.747e-09	0.000203619	Up		BnaCnng06040D	3.64778	3.17701e-15	3.76867e-10	Up		BnaA10g24140D	4.08592	1.28556e-18	1.52278e-13	Up		BnaA02g23810D	-6.16667
BnaA08g02530D	-2.77588	7.57769e-12	8.89977e-07	Down		BnaA04g27110D	2.36359	6.00812e-13	6.97952e-08	Up		BnaC05g38430D	-3.34635	3.42636e-12	4.05574e-07	Down		BnaA10g18090D	-3.68845	9.29632e-08	0.0108773	Down		BnaA09g02120D	1.88908	2.65915e-10	3.11721e-05	Up		BnaA07g18360D	-7.08212	6.39895e-16	7.55281e-11	Down		BnaCnng06050D	4.37633	1.71855e-11	2.03478e-06	Up		BnaA10g24230D	4.02479	5.58225e-18	6.61022e-13	Up		BnaA02g24770D	-3.70647
BnaA08g03050D	1.91095	5.11089e-09	0.00059686	Up		BnaA04g27410D	-4.34304	1.68832e-12	1.95954e-07	Down		BnaC05g38640D	6.16667	1.19645e-08	0.00141047	Up		BnaA10g18310D	2.68575	3.47759e-07	0.040587	Up		BnaA09g02410D	2.87191	6.12998e-12	7.20622e-07	Up		BnaA07g19080D	2.05313	3.33118e-07	0.0384138	Up		BnaCnng06090D	4.06732	8.25329e-18	9.79699e-13	Up		BnaA10g25000D	-2.70612	5.81241e-11	6.83842e-06	Down		BnaA02g24990D	-9.65497
BnaA08g03320D	1.76367	4.49354e-08	0.00523242	Up		BnaA04g27840D	5.79348	2.74768e-09	0.000315626	Up		BnaC05g38740D	7.79172	9.01738e-14	1.06832e-08	Up		BnaA10g18420D	3.24796	4.34729e-11	5.12741e-06	Up		BnaA09g02430D	2.07591	8.8868e-08	0.0103473	Up		BnaA07g19310D	-2.5041	3.75331e-11	4.39558e-06	Down		BnaCnng06180D	4.3694	8.43701e-14	1.0003e-08	Up		BnaA10g25660D	-6.75488	5.28032e-14	6.23547e-09	Down		BnaA02g25110D	-3.84532
BnaA08g03450D	-4.81745	3.65518e-08	0.0042574	Down		BnaA04g27850D	8.24502	1.14662e-07	0.0130617	Up		BnaC05g39060D	9.50357	7.59693e-08	0.00894212	Up		BnaA10g18770D	-5.51043	6.0649e-12	7.16192e-07	Down		BnaA09g02440D	-5.70139	7.54911e-25	8.94789e-20	Down		BnaA07g19970D	8.62078	5.85161e-10	6.83105e-05	Up		BnaCnng06200D	2.89017	9.21635e-09	0.00108801	Up		BnaA10g25900D	4.43054	9.0333e-24	1.07196e-18	Up		BnaA02g30210D	-3.767
BnaA08g03460D	-3.50939	3.46093e-20	4.09182e-15	Down		BnaA04g28050D	9.34936	1.00653e-13	1.17103e-08	Up		BnaC05g39170D	-5.14995	1.10412e-07	0.0129928	Down		BnaA10g20610D	-2.91861	9.46592e-09	0.00111112	Down		BnaA09g02570D	-2.1743	9.20411e-10	0.000107786	Down		BnaA07g20130D	3.63613	1.05509e-18	1.2482e-13	Up		BnaCnng06210D	3.26912	2.0261e-10	2.39692e-05	Up		BnaA10g25910D	8.96514	8.57697e-12	1.01036e-06	Up		BnaA02g31140D	-8.00341
BnaA08g03470D	-6.76142	7.58735e-41	9.00558e-36	Down		BnaA04g28130D	2.26592	2.1224e-08	0.00242763	Up		BnaC05g40690D	-2.49015	8.33395e-08	0.00980906	Down		BnaA10g21870D	-3.54952	1.11351e-07	0.013025	Down		BnaA09g02840D	-2.29494	1.92028e-10	2.25183e-05	Down		BnaA07g20140D	3.42028	2.21704e-16	2.6181e-11	Up		BnaCnng06230D	3.50518	1.33048e-11	1.57544e-06	Up		BnaA10g26850D	2.3591	6.02347e-08	0.00703734	Up		BnaA02g31590D	-5.20968
BnaA08g04960D	6.86677	2.09087e-14	2.463e-09	Up		BnaA04g28570D	7.45707	4.65002e-16	5.4309e-11	Up		BnaC05g40760D	3.29296	2.47611e-12	2.93121e-07	Up		BnaA10g21930D	5.49514	3.63705e-07	0.0424444	Up		BnaA09g03220D	2.25186	4.68905e-10	5.49411e-05	Up		BnaA07g20180D	4.49934	2.9296e-20	3.46888e-15	Up		BnaCnng06250D	4.20771	4.98648e-19	5.9203e-14	Up		BnaA10g27030D	-3.75679	2.39926e-07	0.0279613	Down		BnaA02g35050D	-7.22049
BnaA08g05000D	2.65298	3.79244e-08	0.00441717	Up		BnaA04g29040D	-4.61927	6.10671e-09	0.000700397	Down		BnaC05g42040D	-6.96578	2.80006e-12	3.31454e-07	Down		BnaA10g22060D	-10.8688	3.40352e-15	4.03025e-10	Down		BnaA09g03960D	1.87037	1.95218e-10	2.28919e-05	Up		BnaA07g20190D	2.8194	1.62547e-07	0.0187797	Up		BnaCnng06260D	3.33919	4.68042e-10	5.53441e-05	Up		BnaA10g27060D	3.42119	2.48888e-13	2.93755e-08	Up		BnaA02g35740D	-11.1071
BnaA08g05130D	-4.32732	4.29464e-08	0.00500115	Down		BnaA04g29080D	-1.9842	1.92346e-12	2.23207e-07	Down		BnaC05g42860D	3.89863	4.74949e-08	0.00559243	Up		BnaA10g22560D	-3.73698	6.11148e-12	7.21686e-07	Down		BnaA09g04300D	-5.09578	2.19723e-54	2.61008e-49	Down		BnaA07g20200D	3.6299	9.2811e-12	1.08856e-06	Up		BnaCnng06270D	3.51421	1.7041e-14	2.02097e-09	Up		BnaA10g27270D	6.18534	1.54481e-15	1.8264e-10	Up		BnaA02g35920D	-8.90194
BnaA08g05660D	2.89359	7.83872e-13	9.21638e-08	Up		BnaA04g29090D	-1.95245	1.52563e-07	0.0173639	Down		BnaC05g43350D	3.8144	1.03684e-07	0.0122016	Up		BnaA10g23000D	-8.5434	3.23859e-20	3.84213e-15	Down		BnaA09g04350D	4.15128	4.92781e-12	5.79353e-07	Up		BnaA07g20210D	3.257	1.08169e-12	1.27089e-07	Up		BnaCnng06280D	3.82661	2.81171e-15	3.33541e-10	Up		BnaA10g27420D	-2.22551	2.1171e-07	0.0246788	Down		BnaA02g36020D	-5.07808
BnaA08g06170D	2.40808	4.19489e-13	4.93391e-08	Up		BnaA04g29290D	-1.61941	2.66884e-07	0.0303154	Down		BnaC05g43400D	-4.39522	1.8201e-13	2.15606e-08	Down		BnaA10g23190D	-2.88912	1.56521e-07	0.0182964	Down		BnaA09g06380D	2.69605	1.27981e-08	0.0014944	Up		BnaA07g20220D	5.59329	3.76119e-14	4.42985e-09	Up		BnaCnng06320D	4.75662	4.47464e-13	5.30352e-08	Up		BnaA10g27590D	8.91069	2.00818e-11	2.36448e-06	Up		BnaA02g36250D	-4.80089
BnaA08g06730D	-10.3344	3.07415e-20	3.63466e-15	Down		BnaA04g29410D	-8.99748	4.91498e-12	5.69804e-07	Down		BnaC05g43440D	3.47864	2.90571e-10	3.43298e-05	Up		BnaA10g23470D	4.39668	4.34432e-15	5.14394e-10	Up		BnaA09g07110D	3.33018	8.06313e-14	9.50022e-09	Up		BnaA07g20740D	-5.05788	7.31838e-15	8.62668e-10	Down		BnaCnng06330D	4.43929	7.87866e-12	9.33038e-07	Up		BnaA10g27940D	2.79094	9.09581e-12	1.07141e-06	Up		BnaA02g36710D	-9.63112
BnaA08g06750D	-8.74978	1.09515e-09	0.000128094	Down		BnaA04g29550D	2.89348	6.20506e-08	0.00707984	Up		BnaC05g43540D	3.21745	7.37078e-11	8.71455e-06	Up		BnaA10g24450D	-4.96468	9.20868e-09	0.00108098	Down		BnaA09g07630D	3.23061	2.38743e-09	0.000279317	Up		BnaA07g20920D	2.04096	2.48263e-08	0.0028807	Up		BnaCnng08340D	5.52578	3.73486e-12	4.42409e-07	Up		BnaA10g28170D	4.22722	2.09059e-09	0.000245222	Up		BnaA03g04290D	-4.57375
BnaA08g06940D	-4.46283	2.01807e-16	2.38076e-11	Down		BnaA04g29670D	5.57121	5.42544e-23	6.38069e-18	Up		BnaC05g44840D	-4.78468	1.95926e-12	2.31949e-07	Down		BnaA10g24950D	-6.15511	1.73904e-07	0.0203235	Down		BnaA09g09990D	2.0441	1.97307e-10	2.31366e-05	Up		BnaA07g21350D	-2.62384	2.45105e-12	2.87797e-07	Down		BnaCnng09890D	3.25043	1.05136e-08	0.00124105	Up		BnaA10g28210D	-3.31532	5.45732e-11	6.42119e-06	Down		BnaA03g05220D	-5.09462
BnaA08g07390D	8.45001	1.22703e-07	0.0142671	Up		BnaA04g29680D	4.83413	6.34502e-18	7.42913e-13	Up		BnaC05g45250D	-2.77905	8.05757e-10	9.51301e-05	Down		BnaA10g25900D	6.14277	2.30333e-20	2.73272e-15	Up		BnaA09g10240D	1.8731	3.07336e-07	0.0357087	Up		BnaA07g22400D	3.51663	2.78677e-11	3.26478e-06	Up		BnaCnng10140D	-6.66567	2.04474e-13	2.42394e-08	Down		BnaA10g29070D	-9.06751	6.2648e-47	7.44264e-42	Down		BnaA03g07130D	-5.5846
BnaA08g07410D	6.53351	1.69645e-08	0.00197843	Up		BnaA05g00070D	6.2922	2.23372e-21	2.62404e-16	Up		BnaC05g45280D	-2.40345	1.72931e-07	0.0203388	Down		BnaA10g26740D	-6.45646	1.07379e-07	0.0125612	Down		BnaA09g10380D	1.7589	6.36481e-09	0.000743792	Up		BnaA07g22570D	1.98898	1.34295e-07	0.0155225	Up		BnaCnng10890D	-6.0863	1.08868e-13	1.29074e-08	Down		BnaA10g29720D	-3.93319	5.17033e-14	6.10575e-09	Down		BnaA03g09990D	-7.39291
BnaA08g07440D	3.06508	2.31924e-07	0.0269359	Up		BnaA05g00100D	6.67084	7.25372e-33	8.57085e-28	Up		BnaC05g47180D	6.26394	1.81609e-23	2.15595e-18	Up		BnaA10g26850D	2.37962	3.70387e-07	0.0432223	Up		BnaA09g10450D	5.35761	1.80018e-09	0.00021067	Up		BnaA07g22620D	4.87195	5.9934e-08	0.00694167	Up		BnaCnng11360D	3.72661	6.50993e-10	7.69669e-05	Up		BnaA10g29860D	-4.26722	2.74597e-07	0.0319932	Down		BnaA03g11660D	-4.78382
BnaA08g07460D	-5.89016	1.42836e-17	1.68645e-12	Down		BnaA05g00120D	5.64984	1.15251e-27	1.35892e-22	Up		BnaC05g47200D	4.1638	4.34212e-12	5.13915e-07	Up		BnaA10g27790D	2.96288	1.17586e-09	0.000138329	Up		BnaA09g10550D	4.77883	9.38872e-24	1.11245e-18	Up		BnaA07g22650D	2.98708	9.75948e-09	0.00113447	Up		BnaCnng11710D	2.81801	1.57928e-08	0.00186369	Up		BnaA10g30630D	7.78388	4.22266e-07	0.0491539	Up		BnaA03g14150D	-5.04776
BnaA08g07630D	3.11876	3.25999e-07	0.0378404	Up		BnaA05g00150D	7.49212	7.23069e-34	8.54711e-29	Up		BnaC05g47220D	10.2775	5.01486e-10	5.92275e-05	Up		BnaA10g28210D	-3.53728	1.32406e-09	0.000155749	Down		BnaA09g10960D	1.92902	2.9682e-07	0.0344897	Up		BnaA07g23080D	2.9078	5.86474e-12	6.88128e-07	Up		BnaCnng16490D	4.30252	3.63885e-12	4.3104e-07	Up		BnaAnng00020D	-4.80049	5.11423e-12	6.02682e-07	Down		BnaA03g15330D	-4.34859
BnaA08g07680D	5.62125	4.45265e-08	0.00518484	Up		BnaA05g00190D	6.04088	3.31313e-23	3.89706e-18	Up		BnaC05g47280D	2.48477	3.90919e-07	0.0459377	Up		BnaA10g29070D	-8.75967	1.67508e-37	1.99001e-32	Down		BnaA09g11070D	4.16289	9.83471e-09	0.00114874	Up		BnaA07g23790D	-1.97141	1.37186e-07	0.0158559	Down		BnaCnng17630D	2.92303	2.2519e-07	0.0265136	Up		BnaAnng00720D	-4.22734	3.75016e-09	0.00043962	Down		BnaA03g17000D	-4.3016
BnaA08g07930D	-6.06115	3.27884e-33	3.88851e-28	Down		BnaA05g00230D	10.8581	2.81371e-29	3.32003e-24	Up		BnaC05g47370D	5.59161	7.73947e-08	0.00910975	Up		BnaA10g29560D	2.98381	2.48585e-08	0.00291444	Up		BnaA09g11270D	7.83693	6.72911e-19	7.95852e-14	Up		BnaA07g24400D	2.8603	8.66942e-09	0.00100798	Up		BnaCnng18320D	2.38439	1.03989e-07	0.012251	Up		BnaAnng00930D	4.38638	7.54969e-17	8.93317e-12	Up		BnaA03g18750D	-3.308
BnaA08g07940D	2.0806	1.95023e-07	0.022656	Up		BnaA05g00250D	5.75824	4.98165e-09	0.000571585	Up		BnaC05g47390D	3.9729	4.72213e-08	0.00556026	Up		BnaA10g29800D	3.24539	3.68213e-08	0.00431486	Up		BnaA09g13420D	8.46767	6.2721e-09	0.000732977	Up		BnaA07g24460D	5.32136	1.53691e-07	0.0177589	Up		BnaCnng18330D	2.66513	1.09332e-09	0.000129236	Up		BnaAnng01320D	-3.34117	8.7503e-13	1.0322e-07	Down		BnaA03g20650D	-6.10849
BnaA08g08170D	-2.12304	1.99185e-07	0.0231386	Down		BnaA05g00280D	7.72083	2.25563e-54	2.67687e-49	Up		BnaC05g47400D	4.10724	5.37167e-13	6.36188e-08	Up		BnaA10g29870D	2.57348	9.51103e-08	0.0111281	Up		BnaA09g13870D	-9.63875	4.52046e-17	5.34097e-12	Down		BnaA07g25640D	-4.59214	5.04366e-14	5.93911e-09	Down		BnaCnng18340D	3.56033	2.29945e-11	2.72229e-06	Up		BnaAnng02130D	-6.89911	2.31937e-17	2.74543e-12	Down		BnaA03g21180D	-3.37358
BnaA08g08290D	-4.80653	4.95294e-12	5.81852e-07	Down		BnaA05g00290D	6.04514	8.6219e-25	1.01508e-19	Up		BnaC05g47430D	2.61729	1.37542e-08	0.00162121	Up		BnaA10g30140D	-6.61967	5.34182e-21	6.33877e-16	Down		BnaA09g14070D	6.82348	1.4964e-21	1.77157e-16	Up		BnaA07g25970D	8.64124	2.12523e-10	2.48411e-05	Up		BnaCnng18380D	5.72438	1.46547e-21	1.74032e-16	Up		BnaAnng02180D	-5.21024	8.64406e-16	1.02214e-10	Down		BnaA03g22740D	-3.61048
BnaA08g08640D	-4.77627	1.57084e-26	1.86071e-21	Down		BnaA05g00300D	6.72842	3.02319e-29	3.56709e-24	Up		BnaC05g47450D	3.85327	2.19946e-10	2.59904e-05	Up		BnaAnng00210D	3.42494	2.97532e-13	3.51814e-08	Up		BnaA09g14460D	-4.84177	4.16796e-08	0.00485814	Down		BnaA07g26680D	2.9608	8.89694e-12	1.04352e-06	Up		BnaCnng18440D	5.66426	4.65209e-15	5.51831e-10	Up		BnaAnng02380D	2.2582	8.17928e-08	0.00955061	Up		BnaA03g22790D	-12.5935
BnaA08g08650D	-4.30183	6.91602e-13	8.13213e-08	Down		BnaA05g00310D	9.3239	8.47447e-14	9.86123e-09	Up		BnaC05g47470D	5.88018	1.16404e-15	1.38014e-10	Up		BnaAnng00260D	-4.4731	1.77009e-08	0.00207619	Down		BnaA09g14510D	2.95878	1.33349e-08	0.00155698	Up		BnaA07g26770D	2.11131	4.62174e-08	0.00535641	Up		BnaCnng18450D	4.77731	8.72827e-10	0.000103183	Up		BnaAnng02510D	2.49379	3.15027e-09	0.000369385	Up		BnaA03g27460D	-4.34075
BnaA08g08670D	-8.01964	6.43373e-31	7.62706e-26	Down		BnaA05g00340D	5.92767	2.24116e-17	2.6222e-12	Up		BnaC05g47480D	6.44595	6.50207e-11	7.68798e-06	Up		BnaAnng00280D	5.2266	1.68083e-18	1.99325e-13	Up		BnaA09g15220D	2.5043	2.87233e-07	0.0333787	Up		BnaA07g26950D	-3.11499	1.19661e-07	0.0138344	Down		BnaCnng18490D	4.29949	4.62272e-14	5.48121e-09	Up		BnaAnng02580D	-3.23321	2.08342e-07	0.0242867	Down		BnaA03g27500D	-3.92201
BnaA08g08690D	6.92122	1.1475e-38	1.36172e-33	Up		BnaA05g00350D	5.08812	1.75354e-17	2.05196e-12	Up		BnaC05g47530D	5.46223	4.14732e-07	0.0487314	Up		BnaAnng00930D	6.60743	1.36979e-21	1.62564e-16	Up		BnaA09g15300D	3.98985	2.42498e-13	2.85561e-08	Up		BnaA07g27050D	-5.59585	2.89128e-13	3.40012e-08	Down		BnaCnng18510D	3.30962	3.63897e-08	0.00429169	Up		BnaAnng02740D	-4.03296	3.67639e-07	0.042809	Down		BnaA03g28150D	-5.77551
BnaA08g08750D	-6.75064	1.30162e-51	1.54589e-46	Down		BnaA05g00380D	6.89548	5.35183e-38	6.33336e-33	Up		BnaC05g47660D	6.29512	1.59828e-28	1.89798e-23	Up		BnaAnng01620D	-3.85515	3.30658e-10	3.89402e-05	Down		BnaA09g17560D	5.26183	1.12603e-29	1.33595e-24	Up		BnaA07g27230D	-3.04295	1.22239e-16	1.4438e-11	Down		BnaCnng18530D	5.0253	1.68536e-07	0.0198484	Up		BnaAnng03690D	-5.04543	1.14086e-09	0.000133896	Down		BnaA03g28760D	-12.9981
BnaA08g08960D	8.09574	2.67182e-26	3.16463e-21	Up		BnaA05g00390D	8.4334	6.49825e-09	0.000745213	Up		BnaC05g47710D	6.10995	9.97967e-13	1.18171e-07	Up		BnaAnng01730D	3.3419	5.76501e-11	6.79857e-06	Up		BnaA09g17870D	-3.20478	1.58178e-10	1.85532e-05	Down		BnaA07g27830D	2.17415	1.83652e-07	0.0212107	Up		BnaCnng18540D	3.9578	3.66528e-08	0.00432261	Up		BnaAnng04400D	3.87902	3.66464e-17	4.33732e-12	Up		BnaA03g30400D	-4.597
BnaA08g09210D	-4.60871	1.70686e-13	2.00852e-08	Down		BnaA05g00430D	4.85751	2.01834e-15	2.35509e-10	Up		BnaC05g47720D	4.49891	4.16692e-15	4.93922e-10	Up		BnaAnng02130D	-11.7773	5.14491e-21	6.10516e-16	Down		BnaA09g20500D	4.12708	1.66171e-12	1.95494e-07	Up		BnaA07g28260D	-8.29156	3.90151e-08	0.00452294	Down		BnaCnng21270D	-5.14091	3.49213e-11	4.13363e-06	Down		BnaAnng04660D	9.48884	8.91321e-09	0.00104392	Up		BnaA03g32190D	-5.22316
BnaA08g09220D	-8.85046	1.33597e-42	1.58597e-37	Down		BnaA05g00440D	3.68938	1.05525e-15	1.23191e-10	Up		BnaC05g47730D	9.7387	2.25172e-08	0.00265299	Up		BnaAnng02180D	-11.2009	1.13751e-17	1.34857e-12	Down		BnaA09g21510D	1.91624	4.76188e-10	5.57941e-05	Up		BnaA07g29220D	-2.7723	1.43948e-13	1.6939e-08	Down		BnaCnng21440D	5.21502	7.97417e-21	9.46933e-16	Up		BnaAnng05050D	-3.53229	1.83656e-10	2.15892e-05	Down		BnaA03g34270D	-3.40265
BnaA08g09230D	-2.11031	3.20051e-09	0.000373942	Down		BnaA05g00460D	6.07666	2.72055e-21	3.19573e-16	Up		BnaC05g47870D	5.57853	4.80272e-08	0.00565496	Up		BnaAnng02380D	2.93573	5.66217e-08	0.00663097	Up		BnaA09g23600D	-5.58218	1.29111e-28	1.53156e-23	Down		BnaA07g29260D	-2.03726	3.48753e-07	0.0402091	Down		BnaCnng21910D	3.73634	3.03269e-07	0.0356963	Up		BnaAnng05260D	-2.21297	5.18631e-08	0.00606062	Down		BnaA03g35870D	-6.68679
BnaA08g09800D	-8.98873	2.33841e-10	2.73935e-05	Down		BnaA05g00500D	7.3252	2.19705e-34	2.59744e-29	Up		BnaC05g47900D	5.58685	4.68991e-16	5.56129e-11	Up		BnaAnng02750D	3.33736	9.01301e-11	1.06254e-05	Up		BnaA09g23670D	8.13898	2.58514e-31	3.06774e-26	Up		BnaA07g29850D	-5.42185	1.45049e-11	1.70039e-06	Down		BnaCnng24640D	4.5276	4.41295e-09	0.000521262	Up		BnaAnng05530D	2.36572	3.1782e-07	0.0370197	Up		BnaA03g36070D	-5.42056
BnaA08g10060D	2.54264	8.1376e-10	9.52108e-05	Up		BnaA05g00540D	9.51749	5.82321e-14	6.77868e-09	Up		BnaC05g47910D	7.19008	4.09545e-24	4.86233e-19	Up		BnaAnng03150D	6.9882	2.73477e-11	3.22665e-06	Up		BnaA09g23980D	1.74164	1.02415e-07	0.0119228	Up		BnaA07g30010D	-3.24629	3.59826e-07	0.0414822	Down		BnaCnng24660D	3.65075	3.39567e-08	0.00400499	Up		BnaAnng05720D	5.32314	9.9392e-16	1.17527e-10	Up		BnaA03g37010D	-5.31793
BnaA08g10720D	4.19479	1.95147e-07	0.0226702	Up		BnaA05g00550D	5.31559	6.44263e-36	7.62027e-31	Up		BnaC05g47920D	7.13806	9.3771e-29	1.11359e-23	Up		BnaAnng04290D	3.8459	2.96029e-09	0.000347965	Up		BnaA09g24140D	1.96494	1.87328e-07	0.021786	Up		BnaA07g30250D	5.90538	2.83279e-07	0.0326811	Up		BnaCnng24680D	3.55959	8.60724e-13	1.02002e-07	Up		BnaAnng07590D	3.26357	2.79867e-10	3.28855e-05	Up		BnaA03g43840D	-6.79682
BnaA08g11650D	3.33723	5.31961e-20	6.28885e-15	Up		BnaA05g00560D	6.73381	5.30711e-51	6.2954e-46	Up		BnaC05g47950D	6.67278	9.45304e-29	1.1226e-23	Up		BnaAnng05180D	2.59492	1.00436e-07	0.0117505	Up		BnaA09g26480D	2.53298	4.95888e-11	5.82163e-06	Up		BnaA07g30350D	2.1479	2.91043e-07	0.0335742	Up		BnaCnng27470D	-4.81572	4.32605e-11	5.12035e-06	Down		BnaAnng08630D	-2.00303	2.40626e-07	0.0280426	Down		BnaA03g44580D	-8.62844
BnaA08g11690D	-3.01325	7.27126e-11	8.52577e-06	Down		BnaA05g00580D	3.6276	8.7982e-09	0.00100834	Up		BnaC05g48080D	6.09349	2.6001e-14	3.08118e-09	Up		BnaAnng05190D	-5.30691	9.53592e-09	0.00111933	Down		BnaA09g27780D	2.36761	6.56453e-13	7.72671e-08	Up		BnaA07g30360D	6.10504	7.11189e-26	8.43684e-21	Up		BnaCnng28410D	2.942	2.35551e-08	0.00277896	Up		BnaAnng10080D	5.37323	5.95643e-17	7.04843e-12	Up		BnaA03g44820D	-7.38775
BnaA08g11880D	-4.99137	5.4231e-14	6.38581e-09	Down		BnaA05g00590D	10.2486	1.25756e-21	1.4776e-16	Up		BnaC05g48110D	11.4783	7.3075e-18	8.6683e-13	Up		BnaAnng05900D	-2.85498	1.77832e-08	0.00208582	Down		BnaA09g27890D	2.3324	1.55729e-13	1.83428e-08	Up		BnaA07g30570D	-4.32995	1.51788e-07	0.0175392	Down		BnaCnng28930D	8.07003	1.87985e-07	0.0221367	Up		BnaAnng10160D	4.06596	8.54541e-18	1.01174e-12	Up		BnaA03g45890D	-7.33042
BnaA08g12510D	8.89033	7.77562e-10	9.0984e-05	Up		BnaA05g00600D	4.13118	4.42672e-32	5.22858e-27	Up		BnaC05g48120D	9.18764	2.62705e-07	0.0308836	Up		BnaAnng07180D	-2.45658	2.14414e-07	0.0250478	Down		BnaA09g28080D	2.00789	1.11974e-07	0.0130335	Up		BnaA07g30590D	-4.10014	6.61547e-13	7.7751e-08	Down		BnaCnng29060D	2.83706	6.15068e-09	0.000726322	Up		BnaAnng10870D	8.31784	1.0952e-08	0.00128228	Up		BnaA03g50580D	-9.33543
BnaA08g14820D	-4.38075	1.35636e-25	1.60627e-20	Down		BnaA05g00650D	10.4473	1.03431e-13	1.20332e-08	Up		BnaC05g48130D	9.9841	6.70723e-10	7.91976e-05	Up		BnaAnng07200D	-3.96223	3.38457e-09	0.000397785	Down		BnaA09g28540D	2.40012	2.66969e-14	3.14694e-09	Up		BnaA07g31510D	3.25266	7.57605e-12	8.88708e-07	Up		BnaCnng29070D	2.68325	2.17507e-08	0.00256622	Up		BnaAnng10890D	8.8358	3.65026e-13	4.30764e-08	Up		BnaA03g52410D	-4.99329
BnaA08g15730D	-4.84661	2.62839e-33	3.11719e-28	Down		BnaA05g00680D	5.76389	2.17257e-12	2.52079e-07	Up		BnaC05g48150D	4.52122	1.88821e-10	2.23139e-05	Up		BnaAnng08630D	-4.69108	4.53526e-16	5.37265e-11	Down		BnaA09g29520D	3.2151	1.38179e-21	1.6359e-16	Up		BnaA07g31590D	2.21085	3.01757e-08	0.0035001	Up		BnaCnng29080D	3.93479	1.59274e-16	1.89009e-11	Up		BnaAnng11300D	5.45988	1.26663e-13	1.49531e-08	Up		BnaA03g53280D	-6.5125
BnaA08g16190D	-10.7007	4.74304e-24	5.61448e-19	Down		BnaA05g00690D	5.02214	8.17022e-25	9.61929e-20	Up		BnaC05g48280D	6.05154	4.13232e-30	4.90779e-25	Up		BnaAnng10160D	6.2171	2.98328e-30	3.54327e-25	Up		BnaA09g29910D	-2.3801	4.09285e-08	0.00477071	Down		BnaA07g31700D	3.76889	3.50506e-12	4.11417e-07	Up		BnaCnng29110D	3.31306	1.52976e-13	1.81355e-08	Up		BnaAnng11310D	4.4056	3.50285e-18	4.14843e-13	Up		BnaA03g58310D	-4.51575
BnaA08g16430D	-5.61424	3.30932e-26	3.91966e-21	Down		BnaA05g00720D	9.06905	1.48534e-10	1.71422e-05	Up		BnaC05g48290D	6.39053	3.61303e-10	4.26815e-05	Up		BnaAnng11300D	5.76676	5.1655e-10	6.08129e-05	Up		BnaA09g30360D	5.32192	2.30299e-19	2.72451e-14	Up		BnaA07g31750D	3.1739	2.08485e-13	2.45236e-08	Up		BnaCnng29130D	4.80126	1.50613e-16	1.78738e-11	Up		BnaAnng11350D	2.18341	2.01599e-07	0.0235015	Up		BnaA03g58610D	-5.49328
BnaA08g16660D	-6.06712	3.19623e-08	0.00372364	Down		BnaA05g00730D	3.26346	9.33467e-26	1.09951e-20	Up		BnaC05g48420D	6.93493	1.99493e-09	0.000235411	Up		BnaAnng11310D	4.37757	1.36315e-07	0.0159386	Up		BnaA09g30420D	4.30893	2.5477e-19	3.01388e-14	Up		BnaA07g31780D	2.33285	4.69809e-10	5.48615e-05	Up		BnaCnng29150D	3.78087	6.18599e-12	7.32619e-07	Up		BnaAnng11390D	2.65169	2.95325e-10	3.47001e-05	Up		BnaA04g00030D	-4.23624
BnaA08g16760D	9.36882	9.74701e-11	1.14262e-05	Up		BnaA05g00740D	6.82858	1.35536e-36	1.60344e-31	Up		BnaC05g49290D	3.58743	1.16316e-13	1.37797e-08	Up		BnaAnng12690D	4.27768	1.07212e-10	1.26366e-05	Up		BnaA09g30920D	1.89743	1.71969e-08	0.00200723	Up		BnaA07g31790D	5.40077	4.35391e-14	5.1276e-09	Up		BnaCnng29200D	3.76138	4.20476e-12	4.98049e-07	Up		BnaAnng12180D	2.66475	8.8843e-09	0.00104055	Up		BnaA04g03550D	-10.4452
BnaA08g16860D	3.80302	2.03533e-12	2.39205e-07	Up		BnaA05g00750D	7.00756	4.77414e-41	5.65425e-36	Up		BnaC05g50160D	5.07105	5.79468e-16	6.87104e-11	Up		BnaAnng14450D	5.51467	1.51982e-07	0.0177664	Up		BnaA09g30950D	2.86307	1.87391e-07	0.0217932	Up		BnaA07g31840D	2.28106	2.12413e-08	0.00246556	Up		BnaCnng30080D	3.68456	2.26211e-16	2.68431e-11	Up		BnaAnng12230D	4.42559	1.63991e-15	1.9388e-10	Up		BnaA04g04140D	-3.31966
BnaA08g16880D	-7.87704	1.19139e-44	1.41447e-39	Down		BnaA05g00760D	5.55411	3.22821e-08	0.00368946	Up		BnaC05g50170D	7.3592	1.0543e-30	1.25221e-25	Up		BnaAnng14710D	3.84741	4.71987e-08	0.00552891	Up		BnaA09g32150D	8.14873	8.74922e-33	1.03844e-27	Up		BnaA07g31870D	3.62533	1.0454e-14	1.23203e-09	Up		BnaCnng34310D	3.28455	6.5976e-08	0.00777725	Up		BnaAnng12690D	3.83355	4.25797e-10	5.00189e-05	Up		BnaA04g07830D	-4.13559
BnaA08g16950D	-2.8511	5.08614e-09	0.00059398	Down		BnaA05g00770D	6.22431	3.3774e-39	3.99826e-34	Up		BnaC05g50970D	3.28724	4.18033e-10	4.93764e-05	Up		BnaAnng15270D	4.72669	1.08114e-08	0.00126889	Up		BnaA09g34500D	1.63707	1.0992e-07	0.0127949	Up		BnaA07g31880D	4.0946	4.05747e-13	4.77021e-08	Up		BnaCnng36030D	-3.1581	2.82936e-10	3.34653e-05	Down		BnaAnng12980D	-4.58267	4.02151e-07	0.0468196	Down		BnaA04g08270D	-9.84091
BnaA08g17020D	-1.90635	3.2239e-09	0.00037667	Down		BnaA05g00780D	6.35846	7.76598e-26	9.14779e-21	Up		BnaC05g51260D	6.98334	9.62158e-27	1.14249e-21	Up		BnaAnng16240D	12.9087	7.15718e-14	8.46724e-09	Up		BnaA09g34660D	-6.56214	2.01848e-22	2.3906e-17	Down		BnaA07g31890D	3.624	2.52697e-19	2.99062e-14	Up		BnaCnng36490D	4.2588	2.08011e-11	2.46275e-06	Up		BnaAnng13020D	3.53423	1.39885e-07	0.0163189	Up		BnaA04g08790D	-6.4929
BnaA08g17050D	1.64441	3.55806e-07	0.0412928	Up		BnaA05g00790D	6.91353	4.15628e-44	4.92523e-39	Up		BnaC06g00030D	2.57698	1.89775e-07	0.0223181	Up		BnaAnng16250D	6.54186	7.00687e-10	8.24674e-05	Up		BnaA09g36180D	3.44607	2.36145e-23	2.79768e-18	Up		BnaA07g31920D	3.5176	3.00024e-08	0.00348004	Up		BnaCnng37560D	-2.67827	3.13101e-07	0.0368517	Down		BnaAnng14390D	9.19271	9.50811e-11	1.11832e-05	Up		BnaA04g09030D	-5.25813
BnaA08g18220D	-4.73432	4.90309e-24	5.80389e-19	Down		BnaA05g00810D	4.92954	1.21873e-10	1.40701e-05	Up		BnaC06g01430D	-3.46162	3.35867e-09	0.000396212	Down		BnaAnng16550D	-3.41093	5.29549e-09	0.00062196	Down		BnaA09g36830D	9.53159	6.06449e-14	7.14633e-09	Up		BnaA07g31930D	2.74792	1.20985e-10	1.41516e-05	Up		BnaCnng37690D	4.77994	9.41406e-09	0.00111132	Up		BnaAnng15840D	-4.88993	8.12961e-09	0.000952287	Down		BnaA04g11150D	-5.98254
BnaA08g18670D	3.38883	4.24024e-19	5.01074e-14	Up		BnaA05g00820D	3.37515	2.46389e-09	0.000283101	Up		BnaC06g13300D	2.49934	3.26009e-08	0.00383983	Up		BnaAnng17890D	7.86141	3.88991e-37	4.62121e-32	Up		BnaA09g37730D	-8.38423	1.12882e-09	0.000132169	Down		BnaA07g31940D	3.18601	4.73382e-14	5.5745e-09	Up		BnaCnng38850D	7.65113	7.39614e-37	8.78677e-32	Up		BnaAnng16620D	2.7187	1.06677e-07	0.01245	Up		BnaA04g11170D	-8.41653
BnaA08g19240D	2.28696	2.35202e-08	0.00274151	Up		BnaA05g00840D	8.8626	1.09534e-10	1.26478e-05	Up		BnaC06g15270D	2.20291	3.01728e-07	0.035467	Up		BnaAnng18450D	6.08028	2.13126e-09	0.000250605	Up		BnaA09g39770D	2.41347	8.16619e-13	9.61095e-08	Up		BnaA07g31960D	2.97885	1.54682e-13	1.82005e-08	Up		BnaCnng38860D	5.85438	6.46367e-09	0.000763256	Up		BnaAnng17140D	-2.04242	2.50587e-07	0.0292004	Down		BnaA04g11180D	-5.43686
BnaA08g19310D	2.03453	2.08859e-08	0.00243487	Up		BnaA05g00930D	8.55903	9.55567e-09	0.00109491	Up		BnaC06g15630D	6.07354	1.92819e-12	2.28273e-07	Up		BnaAnng19200D	2.56392	1.71967e-08	0.00201716	Up		BnaA09g40250D	-7.9554	1.10316e-30	1.30898e-25	Down		BnaA07g31970D	7.78951	3.84894e-07	0.0443637	Up		BnaCnng38910D	3.10246	3.47046e-09	0.000409983	Up		BnaAnng17890D	5.70529	6.25941e-31	7.43348e-26	Up		BnaA04g12180D	-5.43759
BnaA08g19350D	-5.93985	1.34775e-18	1.59227e-13	Down		BnaA05g00940D	7.54127	3.11002e-50	3.68889e-45	Up		BnaC06g15730D	2.79564	1.64684e-09	0.000194361	Up		BnaAnng20610D	-4.08301	1.39303e-12	1.64619e-07	Down		BnaA09g40720D	3.53421	2.65435e-07	0.0308499	Up		BnaA07g32020D	5.62192	2.90608e-20	3.44106e-15	Up		BnaCnng38920D	2.80297	3.57214e-09	0.00042198	Up		BnaAnng17970D	2.48681	1.34574e-09	0.000157913	Up		BnaA04g12560D	-9.40683
BnaA08g20120D	8.85022	6.86335e-10	8.03218e-05	Up		BnaA05g00970D	7.77476	1.91113e-27	2.25313e-22	Up		BnaC06g15900D	9.88308	3.23327e-07	0.0380025	Up		BnaAnng20970D	5.47277	4.69044e-11	5.5319e-06	Up		BnaA09g41390D	2.80077	6.20083e-09	0.00072466	Up		BnaA07g32040D	3.40957	3.15354e-18	3.72935e-13	Up		BnaCnng38930D	2.47221	1.70347e-07	0.0200611	Up		BnaAnng18450D	5.2866	1.85745e-17	2.1987e-12	Up		BnaA04g12790D	-8.43829
BnaA08g20300D	2.62961	2.48792e-14	2.93045e-09	Up		BnaA05g00980D	9.97767	8.82368e-19	1.0342e-13	Up		BnaC06g16530D	10.0355	7.39453e-10	8.7308e-05	Up		BnaAnng21810D	4.36459	3.79249e-08	0.00444408	Up		BnaA09g41790D	5.50305	1.66937e-07	0.0194181	Up		BnaA07g32100D	3.79746	1.07224e-13	1.26195e-08	Up		BnaCnng41140D	-8.70017	1.72679e-09	0.000204067	Down		BnaAnng19140D	5.20787	4.78502e-10	5.62005e-05	Up		BnaA04g13920D	-4.31135
BnaA08g20440D	-8.35922	4.29698e-08	0.00500383	Down		BnaA05g00990D	5.74408	7.05444e-12	8.17518e-07	Up		BnaC06g17270D	-3.01933	2.83804e-08	0.00334307	Down		BnaAnng21880D	-2.80777	2.90854e-07	0.0339583	Down		BnaA09g42760D	1.50352	1.20366e-07	0.0140087	Up		BnaA07g32120D	3.42087	5.57981e-12	6.54757e-07	Up		BnaCnng41550D	-5.40074	3.53901e-11	4.18905e-06	Down		BnaAnng20030D	-5.0936	1.94788e-20	2.30931e-15	Down		BnaA04g18300D	-5.64889
BnaA08g20550D	8.79554	1.29377e-09	0.000151304	Up		BnaA05g01000D	7.07182	1.28512e-28	1.51596e-23	Up		BnaC06g17690D	2.94048	2.49931e-10	2.95308e-05	Up		BnaAnng22520D	-4.47817	1.26787e-14	1.50072e-09	Down		BnaA09g43010D	5.00832	3.00971e-08	0.00350965	Up		BnaA07g32180D	3.35804	1.69823e-18	2.0087e-13	Up		BnaCnng44560D	2.61378	2.61097e-08	0.00308001	Up		BnaAnng20610D	-3.31334	1.62041e-16	1.91691e-11	Down		BnaA04g18670D	-7.03285
BnaA08g20780D	6.8282	1.08332e-13	1.27502e-08	Up		BnaA05g01050D	6.58292	3.41781e-31	4.03575e-26	Up		BnaC06g18520D	-3.04905	4.34228e-10	5.12884e-05	Down		BnaAnng22580D	2.56538	3.49774e-07	0.0408217	Up		BnaA09g43710D	4.09342	2.69588e-24	3.19489e-19	Up		BnaA07g32190D	4.05857	3.15313e-16	3.72306e-11	Up		BnaCnng45420D	3.69651	4.2376e-11	5.0157e-06	Up		BnaAnng21560D	2.49801	3.71327e-07	0.0432377	Up		BnaA04g21850D	-3.58107
BnaA08g21370D	-2.90966	3.25418e-09	0.000380205	Down		BnaA05g01060D	7.94712	1.00007e-39	1.18407e-34	Up		BnaC06g22140D	9.37841	2.67557e-07	0.0314527	Up		BnaAnng23390D	7.62697	2.91197e-17	3.4519e-12	Up		BnaA09g43840D	-5.75563	9.65797e-34	1.14642e-28	Down		BnaA07g32230D	2.19807	3.97142e-09	0.000462337	Up		BnaCnng50740D	-7.48333	3.64413e-30	4.32886e-25	Down		BnaAnng21800D	-2.23588	6.14644e-08	0.00718064	Down		BnaA04g22040D	-4.51688
BnaA08g21390D	-7.58646	7.77315e-42	9.22689e-37	Down		BnaA05g01070D	7.95956	3.5504e-07	0.0402921	Up		BnaC06g22740D	-3.15618	1.429e-10	1.68899e-05	Down		BnaAnng24450D	3.47944	4.07936e-07	0.0475939	Up		BnaA09g44290D	4.1985	1.6399e-09	0.000191934	Up		BnaA07g32250D	2.94849	2.23562e-14	2.63376e-09	Up		BnaCnng51000D	-2.84081	3.68731e-11	4.36448e-06	Down		BnaAnng21810D	4.72009	1.34229e-13	1.58458e-08	Up		BnaA04g23340D	-4.17807
BnaA08g21770D	9.05784	1.06603e-45	1.26575e-40	Up		BnaA05g01080D	10.196	1.20983e-19	1.41922e-14	Up		BnaC06g23150D	-7.19121	2.08683e-07	0.0245397	Down		BnaAnng25870D	4.64078	2.37495e-18	2.81629e-13	Up		BnaA09g50890D	-2.41287	4.84887e-14	5.71445e-09	Down		BnaA07g32270D	3.15261	2.92038e-16	3.44832e-11	Up		BnaCnng51680D	4.32849	2.85449e-16	3.3871e-11	Up		BnaAnng22170D	-5.26605	1.09145e-18	1.29291e-13	Down		BnaA04g23760D	-5.46162
BnaA08g23520D	3.41906	1.13134e-19	1.33729e-14	Up		BnaA05g01090D	10.4191	2.53666e-22	2.98198e-17	Up		BnaC06g23560D	2.59157	1.06546e-08	0.00125614	Up		BnaAnng26810D	5.76015	3.33552e-07	0.0389325	Up		BnaA09g51340D	-5.62206	1.74939e-27	2.07482e-22	Down		BnaA07g32300D	3.17418	1.1323e-12	1.33023e-07	Up		BnaCnng53880D	9.51581	1.62968e-13	1.93197e-08	Up		BnaAnng23410D	12.3066	1.27888e-43	1.51929e-38	Up		BnaA04g24390D	-6.30267
BnaA08g23680D	3.76871	1.25769e-09	0.000147091	Up		BnaA05g01110D	6.87244	1.50467e-32	1.77758e-27	Up		BnaC06g24160D	-4.805	2.08682e-15	2.47397e-10	Down		BnaAnng27730D	3.02417	3.46204e-07	0.0404058	Up		BnaA09g51360D	-3.9563	7.39852e-14	8.7176e-09	Down		BnaA07g32350D	3.09268	4.01601e-11	4.70295e-06	Up		BnaCnng53900D	3.17881	1.49666e-12	1.77333e-07	Up		BnaAnng24060D	3.87763	2.63651e-09	0.0003092	Up		BnaA04g24660D	-5.5289
BnaA08g23720D	4.92803	2.61091e-27	3.09323e-22	Up		BnaA05g01160D	9.88999	4.39297e-18	5.14492e-13	Up		BnaC06g24880D	-3.54271	1.74433e-09	0.000205857	Down		BnaAnng28890D	-6.75881	3.09465e-18	3.66951e-13	Down		BnaA09g51380D	-2.80642	6.59196e-09	0.000770297	Down		BnaA07g32360D	2.7851	1.02582e-09	0.00011967	Up		BnaCnng56070D	4.99247	1.1916e-08	0.00140644	Up		BnaAnng24130D	-3.90088	2.99464e-10	3.51861e-05	Down		BnaA04g25000D	-5.84062
BnaA08g23730D	2.97492	1.73705e-12	2.0416e-07	Up		BnaA05g01190D	6.79659	4.28671e-34	5.0674e-29	Up		BnaC06g27340D	2.50883	2.27821e-08	0.00268414	Up		BnaAnng29170D	3.43977	7.06519e-09	0.000829608	Up		BnaA09g51430D	-3.56759	4.63407e-25	5.49304e-20	Down		BnaA07g32390D	2.29331	2.97762e-10	3.47912e-05	Up		BnaCnng59050D	-6.05749	3.1676e-10	3.74642e-05	Down		BnaAnng24200D	3.59859	1.29828e-10	1.52661e-05	Up		BnaA04g25540D	-9.92085
BnaA08g23740D	2.54105	4.34977e-11	5.10167e-06	Up		BnaA05g01200D	9.49787	3.7317e-14	4.34542e-09	Up		BnaC06g30180D	3.76422	8.93152e-15	1.05861e-09	Up		BnaAnng29440D	10.9531	6.78004e-16	8.03123e-11	Up		BnaA09g51450D	-3.42571	1.13533e-07	0.0132146	Down		BnaA07g32440D	2.71095	6.52697e-11	7.63916e-06	Up		BnaCnng61260D	-7.9745	6.40988e-31	7.61462e-26	Down		BnaAnng25810D	5.45013	3.79257e-11	4.46348e-06	Up		BnaA04g25550D	-3.36231
BnaA08g24410D	-5.64281	2.76677e-11	3.246e-06	Down		BnaA05g01210D	9.30494	5.94091e-60	7.05359e-55	Up		BnaC06g31970D	-4.52082	2.82023e-18	3.34572e-13	Down		BnaAnng30260D	3.7108	1.1653e-07	0.013629	Up		BnaA09g51480D	-3.68694	1.11801e-14	1.31849e-09	Down		BnaA07g32510D	3.62749	3.05595e-18	3.61397e-13	Up		BnaCnng64520D	4.97544	1.3649e-21	1.6209e-16	Up		BnaAnng26290D	4.40988	1.57193e-09	0.000184431	Up		BnaA04g25900D	-5.89364
BnaA08g24500D	-6.30357	3.64019e-08	0.00423998	Down		BnaA05g01220D	6.62084	7.34376e-14	8.54659e-09	Up		BnaC06g31980D	3.61116	1.8218e-11	2.15509e-06	Up		BnaAnng32090D	-4.61419	4.58608e-08	0.00537255	Down		BnaA09g51510D	-5.14468	7.93547e-36	9.42099e-31	Down		BnaA07g32520D	3.69837	3.63268e-11	4.25448e-06	Up		BnaCnng65100D	3.09819	9.30223e-09	0.00109813	Up		BnaAnng26640D	3.13367	3.39388e-08	0.00396816	Up		BnaA04g29670D	-4.81562
BnaA08g24550D	1.88597	8.45195e-08	0.00983224	Up		BnaA05g01240D	8.08607	1.16997e-39	1.3852e-34	Up		BnaC06g33770D	-2.54138	5.69911e-08	0.00670951	Down		BnaAnng33170D	-4.6218	2.33651e-07	0.0272912	Down		BnaA09g51520D	-1.81332	8.8075e-09	0.00102891	Down		BnaA07g32560D	3.24517	7.62312e-18	9.01236e-13	Up		BnaCnng67460D	4.97712	1.49491e-10	1.76871e-05	Up		BnaAnng26810D	4.27585	3.75985e-11	4.42504e-06	Up		BnaA05g01600D	-4.97767
BnaA08g24700D	2.69096	5.34809e-16	6.30754e-11	Up		BnaA05g01250D	8.22309	3.12508e-31	3.69019e-26	Up		BnaC06g34440D	3.3793	6.11415e-08	0.00719782	Up		BnaAnng33590D	5.15339	1.6413e-10	1.93398e-05	Up		BnaA09g51550D	-5.32229	1.18664e-24	1.40643e-19	Down		BnaA07g32620D	3.44578	2.13505e-10	2.49555e-05	Up		BnaCnng69660D	9.25467	7.63693e-11	9.03769e-06	Up		BnaAnng28880D	-4.66469	3.72477e-08	0.00435444	Down		BnaA05g02090D	-6.57852
BnaA08g25340D	-2.98136	2.07351e-17	2.44794e-12	Down		BnaA05g01270D	6.58842	5.28795e-35	6.25295e-30	Up		BnaC06g34930D	2.69581	1.88167e-08	0.00221729	Up		BnaAnng34690D	4.72669	4.09582e-07	0.0477851	Up		BnaA09g54170D	4.49661	7.93481e-40	9.42322e-35	Up		BnaA07g32660D	1.94538	1.35407e-07	0.0156508	Up		BnaCnng69670D	5.64586	1.36464e-11	1.61587e-06	Up		BnaAnng28890D	-4.9407	4.86131e-14	5.74097e-09	Down		BnaA05g03400D	-9.29447
BnaA08g25560D	-3.85917	2.49143e-09	0.000291174	Down		BnaA05g01280D	8.233	2.41766e-57	2.86993e-52	Up		BnaC06g35080D	-7.44938	7.02651e-22	8.33983e-17	Down		BnaAnng35580D	-4.00322	4.85993e-15	5.75435e-10	Down		BnaA09g55630D	-4.0934	1.60453e-07	0.0186654	Down		BnaA07g32670D	3.66811	4.1704e-07	0.048061	Up		BnaCnng73180D	2.82778	7.6072e-10	8.99369e-05	Up		BnaAnng29440D	7.44599	1.57378e-20	1.86588e-15	Up		BnaA05g04080D	-7.98422
BnaA08g25580D	-2.19213	1.75098e-11	2.05508e-06	Down		BnaA05g01290D	6.98714	3.29311e-48	3.90454e-43	Up		BnaC06g35510D	12.9905	1.7824e-36	2.11746e-31	Up		BnaAnng35960D	-9.53472	4.59548e-09	0.000539858	Down		BnaA09g55830D	3.02678	1.93896e-14	2.28599e-09	Up		BnaA07g32680D	3.27805	1.04851e-16	1.23849e-11	Up		BnaCnng74570D	4.29775	1.08924e-08	0.00128573	Up		BnaAnng29940D	2.62864	1.5631e-07	0.0182323	Up		BnaA05g04150D	-6.77202
BnaA08g25600D	2.04976	4.1969e-08	0.00488742	Up		BnaA05g01320D	6.17663	3.56871e-32	4.21522e-27	Up		BnaC06g35740D	-2.72177	2.92405e-09	0.000344974	Down		BnaAnng36630D	6.48597	1.55961e-21	1.85089e-16	Up		BnaA09g55990D	3.87676	2.86572e-22	3.39381e-17	Up		BnaA07g32690D	2.97081	5.20434e-14	6.12817e-09	Up		BnaCnng75640D	-7.99486	3.28893e-07	0.038708	Down		BnaAnng30530D	-9.69392	7.30399e-16	8.63711e-11	Down		BnaA05g04380D	-9.89624
BnaA08g25710D	2.30361	1.93197e-08	0.0022526	Up		BnaA05g01330D	7.42351	4.5884e-64	5.449e-59	Up		BnaC06g40830D	-5.27492	3.44798e-11	4.07796e-06	Down		BnaAnng36710D	-9.52401	5.30412e-09	0.000622969	Down		BnaA09g56980D	3.90235	1.18756e-09	0.000139042	Up		BnaA07g32720D	3.01483	1.21877e-09	0.000142135	Up		BnaCnng76380D	-3.04018	1.05293e-07	0.0124045	Down		BnaAnng32300D	3.62659	3.41054e-08	0.00398761	Up		BnaA05g04630D	-5.39108
BnaA08g26270D	3.57871	1.50209e-24	1.77838e-19	Up		BnaA05g01340D	6.8731	4.48939e-34	5.30691e-29	Up		BnaC07g00120D	-9.86512	2.23373e-09	0.000263569	Down		BnaAnng36880D	-9.28919	6.44476e-08	0.00754598	Down		BnaA10g00210D	-2.27263	2.77863e-10	3.25711e-05	Down		BnaA07g32730D	3.75262	1.28623e-15	1.51757e-10	Up		BnaUnng00360D	3.74728	2.52431e-09	0.00029827	Up		BnaAnng33590D	3.42303	4.32947e-12	5.10267e-07	Up		BnaA05g05610D	-3.19334
BnaA08g26300D	2.71676	2.42984e-14	2.86214e-09	Up		BnaA05g01350D	7.33669	8.7571e-27	1.03214e-21	Up		BnaC07g00840D	-9.94162	1.10084e-09	0.000129957	Down		BnaAnng37270D	-5.17378	3.48271e-11	4.10849e-06	Down		BnaA10g00270D	-2.09999	1.44547e-12	1.70072e-07	Down		BnaA07g32790D	3.54235	5.88756e-11	6.8918e-06	Up		BnaUnng02210D	-3.16756	1.19944e-07	0.0141291	Down		BnaAnng33870D	5.89483	2.24263e-22	2.66034e-17	Up		BnaA05g06960D	-9.64165
BnaA08g28350D	1.64723	3.35242e-07	0.0389109	Up		BnaA05g01380D	7.11918	3.35465e-49	3.97814e-44	Up		BnaC07g00850D	-7.8182	1.2735e-13	1.50868e-08	Down		BnaAnng37980D	5.32527	6.65204e-16	7.87967e-11	Up		BnaA10g00280D	1.49371	1.60558e-07	0.0186775	Up		BnaA07g32800D	3.44215	8.31089e-17	9.81732e-12	Up		BnaUnng02750D	2.97911	1.35404e-08	0.00159803	Up		BnaAnng33880D	5.347	2.67202e-16	3.1605e-11	Up		BnaA05g08640D	-12.9445
BnaA08g28440D	-2.37454	1.31291e-07	0.0152638	Down		BnaA05g01390D	8.02939	4.24143e-30	5.00616e-25	Up		BnaC07g01390D	-6.37693	9.92795e-14	1.17617e-08	Down		BnaAnng38580D	-10.154	7.83698e-11	9.23988e-06	Down		BnaA10g00320D	-2.84872	5.07583e-10	5.94679e-05	Down		BnaA07g32810D	3.64143	1.28083e-22	1.51795e-17	Up		BnaUnng03020D	-3.66443	1.19216e-09	0.000140915	Down		BnaAnng34290D	-2.65763	6.97076e-08	0.00814178	Down		BnaA05g09780D	-6.82811
BnaA08g28550D	-9.22673	5.67169e-12	6.66237e-07	Down		BnaA05g01410D	8.45641	1.0896e-07	0.0124135	Up		BnaC07g01920D	10.8687	3.65594e-14	4.33196e-09	Up		BnaAnng38780D	9.09874	1.14888e-07	0.0134376	Up		BnaA10g00670D	4.52787	3.13211e-44	3.72013e-39	Up		BnaA07g32830D	6.11352	3.80068e-11	4.45094e-06	Up		BnaUnng03390D	-5.62406	3.16171e-08	0.00372921	Down		BnaAnng34690D	3.59398	4.58307e-12	5.40143e-07	Up		BnaA05g14370D	-6.01258
BnaA08g28590D	-7.24026	1.44872e-23	1.7147e-18	Down		BnaA05g01420D	6.07262	4.21378e-40	4.98945e-35	Up		BnaC07g01930D	6.75211	8.98085e-13	1.06348e-07	Up		BnaAnng39460D	5.86868	7.28727e-11	8.59235e-06	Up		BnaA10g00780D	2.57324	1.31094e-07	0.0152556	Up		BnaA07g32850D	2.35484	9.7757e-09	0.00113635	Up		BnaUnng05060D	-2.5473	1.55346e-09	0.000183596	Down		BnaAnng35040D	2.5153	5.80749e-09	0.000680493	Up		BnaA05g15950D	-3.79971
BnaA08g28630D	3.62345	1.13488e-25	1.34401e-20	Up		BnaA05g01430D	8.46888	9.34597e-09	0.00107094	Up		BnaC07g02620D	-6.60508	6.61131e-27	7.85053e-22	Down		BnaAnng39690D	-3.45181	5.60223e-08	0.006561	Down		BnaA10g01350D	3.29289	1.11251e-22	1.31775e-17	Up		BnaA07g32860D	3.19991	6.08646e-19	7.20162e-14	Up								BnaAnng36530D	-6.09989	5.66128e-11	6.66084e-06	Down		BnaA05g16240D	-6.38538
BnaA08g28650D	4.8583	3.45584e-15	4.07343e-10	Up		BnaA05g01470D	5.57341	8.97598e-43	1.06338e-37	Up		BnaC07g04350D	3.1751	1.33069e-08	0.00156854	Up		BnaAnng39710D	-5.58202	1.27117e-07	0.0148648	Down		BnaA10g01460D	-2.31289	3.16376e-07	0.0367575	Down		BnaA07g32870D	4.39783	3.07323e-13	3.61369e-08	Up								BnaAnng36630D	3.4021	3.95993e-16	4.68341e-11	Up		BnaA05g16320D	-7.17708
BnaA08g28810D	-6.34063	4.00143e-13	4.70652e-08	Down		BnaA05g01480D	7.24901	1.39364e-39	1.64999e-34	Up		BnaC07g04430D	-7.43974	2.83851e-26	3.37039e-21	Down		BnaAnng39720D	-4.0542	4.59001e-08	0.0053771	Down		BnaA10g01680D	4.64767	4.63979e-10	5.43653e-05	Up		BnaA07g32890D	3.00904	1.56014e-13	1.83568e-08	Up								BnaAnng36670D	-5.62155	1.30457e-09	0.000153085	Down		BnaA05g18280D	-4.15123
BnaA08g28900D	-1.76726	9.76653e-08	0.0113593	Down		BnaA05g01490D	5.00332	3.39238e-15	3.95738e-10	Up		BnaC07g05330D	-10.2357	7.29744e-11	8.62791e-06	Down		BnaAnng39790D	-6.9372	2.4591e-20	2.91748e-15	Down		BnaA10g02160D	4.28033	2.163e-07	0.0251487	Up		BnaA07g32940D	2.82533	2.99652e-08	0.00347579	Up								BnaAnng36710D	-5.83729	3.19981e-13	3.77619e-08	Down		BnaA05g20510D	-6.31657
BnaA08g31440D	4.49149	1.1098e-24	1.31401e-19	Up		BnaA05g01520D	5.69129	4.043e-28	4.76815e-23	Up		BnaC07g05400D	3.00221	1.30427e-07	0.0153454	Up		BnaAnng41060D	5.03961	1.13355e-10	1.336e-05	Up		BnaA10g02270D	2.93071	5.48661e-11	6.44056e-06	Up		BnaA07g32950D	3.91898	1.60007e-20	1.8949e-15	Up								BnaAnng37080D	2.69884	4.49078e-09	0.000526365	Up		BnaA05g21120D	-9.0304
BnaA09g00200D	-2.65625	2.10349e-12	2.47211e-07	Down		BnaA05g01530D	6.10872	8.19328e-34	9.68478e-29	Up		BnaC07g06370D	-7.83313	2.44845e-26	2.90727e-21	Down		BnaAnng41250D	-4.73449	1.10735e-07	0.012953	Down		BnaA10g02910D	2.04151	3.8949e-07	0.0452381	Up		BnaA07g32980D	3.69622	1.3138e-16	1.55171e-11	Up								BnaAnng37130D	2.61988	3.08724e-08	0.00361003	Up		BnaA05g23270D	-3.9163
BnaA09g00530D	-1.92142	7.19378e-08	0.00837061	Down		BnaA05g01560D	9.78209	3.29489e-24	3.87782e-19	Up		BnaC07g06700D	-6.39108	2.54314e-10	3.0048e-05	Down		BnaAnng41330D	7.24978	1.92953e-18	2.28813e-13	Up		BnaA10g04640D	9.04289	3.90697e-11	4.58772e-06	Up		BnaA07g32990D	4.0237	1.51631e-15	1.78888e-10	Up								BnaAnng37240D	-2.09029	1.52371e-07	0.0177736	Down		BnaA05g24230D	-13.2094
BnaA09g00750D	2.9136	8.30554e-15	9.78658e-10	Up		BnaA05g01570D	10.1468	5.27758e-18	6.18009e-13	Up		BnaC07g06710D	-8.1923	9.17861e-18	1.08877e-12	Down		BnaC01g00280D	-3.29104	3.4662e-11	4.08904e-06	Down		BnaA10g07070D	4.688	2.40493e-11	2.82505e-06	Up		BnaA07g33010D	2.93871	3.21019e-07	0.0370222	Up								BnaAnng37980D	5.0784	1.84068e-28	2.18552e-23	Up		BnaA05g26640D	-13.2833
BnaA09g01050D	4.21341	1.29654e-08	0.0015125	Up		BnaA05g01580D	5.48629	2.6093e-33	3.08364e-28	Up		BnaC07g07150D	3.50021	1.47749e-13	1.75026e-08	Up		BnaC01g00680D	3.50074	1.90885e-09	0.000224475	Up		BnaA10g07630D	4.56179	2.11756e-14	2.49644e-09	Up		BnaA07g33020D	4.01429	4.99149e-14	5.87783e-09	Up								BnaAnng38580D	-10.1734	1.35965e-19	1.61135e-14	Down		BnaA05g30040D	-3.57279
BnaA09g01280D	5.05247	1.39454e-08	0.00162667	Up		BnaA05g01590D	5.74864	3.94362e-09	0.000452665	Up		BnaC07g07540D	3.02727	5.38693e-11	6.3701e-06	Up		BnaC01g00770D	-2.69596	4.02241e-08	0.00471313	Down		BnaA10g07780D	2.45783	2.30053e-09	0.000269153	Up		BnaA07g33030D	2.83555	1.41946e-10	1.65997e-05	Up								BnaAnng39460D	4.93363	5.87145e-16	6.94345e-11	Up		BnaA05g32310D	-5.84362
BnaA09g02000D	-8.79781	5.64291e-27	6.68471e-22	Down		BnaA05g01600D	-2.87324	1.65858e-08	0.0018982	Down		BnaC07g07750D	5.95383	2.53472e-09	0.000299061	Up		BnaC01g01280D	3.01468	7.68932e-10	9.04933e-05	Up		BnaA10g07970D	3.4926	3.46638e-07	0.0402689	Up		BnaA07g33040D	3.47905	1.4691e-13	1.72874e-08	Up								BnaAnng39710D	-2.92091	2.92045e-07	0.034023	Down		BnaA05g33160D	-6.67402
BnaA09g02410D	6.20919	1.08777e-32	1.28988e-27	Up		BnaA05g01630D	2.38767	2.84198e-15	3.31562e-10	Up		BnaC07g08090D	2.85448	1.43754e-07	0.0169118	Up		BnaC01g01300D	-9.14749	1.01058e-07	0.011823	Down		BnaA10g09260D	2.25346	2.44472e-07	0.0284188	Up		BnaA07g33080D	2.72265	6.62232e-11	7.75063e-06	Up								BnaAnng39720D	-4.03724	1.91256e-20	2.26745e-15	Down		BnaA05g33170D	-5.47222
BnaA09g02440D	-5.20045	1.04958e-24	1.24273e-19	Down		BnaA05g01670D	5.36015	6.65501e-22	7.82103e-17	Up		BnaC07g13580D	5.92647	4.57629e-12	5.41618e-07	Up		BnaC01g01310D	-9.27584	1.19972e-07	0.0140306	Down		BnaA10g09270D	2.8841	1.16565e-20	1.37971e-15	Up		BnaA07g33090D	3.77134	7.9339e-14	9.33963e-09	Up								BnaAnng39790D	-4.49258	4.06313e-22	4.81944e-17	Down		BnaA05g33290D	-8.57318
BnaA09g02840D	-3.61291	1.26823e-13	1.49255e-08	Down		BnaA05g01740D	5.79609	1.54983e-21	1.8208e-16	Up		BnaC07g13750D	3.89894	3.89538e-07	0.0457757	Up		BnaC01g01500D	6.09067	2.53836e-15	3.00597e-10	Up		BnaA10g11500D	2.31513	7.26106e-15	8.56449e-10	Up		BnaA07g33100D	3.81397	2.66601e-08	0.00309294	Up								BnaAnng39880D	4.51052	4.19768e-07	0.0488648	Up		BnaA05g33320D	-5.44872
BnaA09g03080D	6.05504	2.41481e-09	0.000282233	Up		BnaA05g01800D	8.10801	9.41117e-08	0.0107268	Up		BnaC07g15590D	9.30324	1.30056e-07	0.0153018	Up		BnaC01g02020D	2.44588	1.38388e-07	0.0161806	Up		BnaA10g11880D	-3.60775	1.43106e-09	0.000167517	Down		BnaA07g33110D	3.48429	7.5114e-12	8.81132e-07	Up								BnaAnng40710D	-2.57496	1.16302e-07	0.0135708	Down		BnaA05g33460D	-4.44482
BnaA09g03280D	-3.78326	2.99599e-16	3.53401e-11	Down		BnaA05g01810D	2.52499	9.47237e-13	1.09998e-07	Up		BnaC07g15860D	-6.97099	6.5488e-31	7.77833e-26	Down		BnaC01g02430D	-2.75209	6.46213e-08	0.00756625	Down		BnaA10g12140D	2.09274	1.51578e-12	1.78337e-07	Up		BnaA07g33130D	3.20438	4.74233e-08	0.0054958	Up								BnaAnng41060D	3.94942	3.34461e-19	3.9629e-14	Up		BnaA05g34850D	-4.44774
BnaA09g03490D	2.33082	1.73497e-07	0.0201611	Up		BnaA05g01820D	5.41439	4.6407e-11	5.36604e-06	Up		BnaC07g17120D	-4.21877	1.6199e-07	0.0190535	Down		BnaC01g02610D	-3.76199	9.41937e-12	1.11207e-06	Down		BnaA10g12270D	-6.10905	9.18285e-09	0.0010727	Down		BnaA07g33140D	4.06472	2.76474e-09	0.000322036	Up								BnaAnng41330D	4.59624	3.36836e-17	3.9868e-12	Up		BnaA05g37260D	-4.84839
BnaA09g03960D	4.20672	1.52372e-32	1.80678e-27	Up		BnaA05g01850D	4.81603	2.35437e-34	2.78341e-29	Up		BnaC07g17710D	2.6305	3.62907e-09	0.000428089	Up		BnaC01g03640D	-4.08617	1.16761e-07	0.0136559	Down		BnaA10g12520D	1.9236	6.87087e-10	8.04743e-05	Up		BnaA07g33160D	3.1978	3.35737e-11	3.93249e-06	Up								BnaAnng41990D	-7.8839	1.49288e-07	0.0174149	Down		BnaA05g37290D	-4.08986
BnaA09g04240D	-1.65522	2.04973e-07	0.0238099	Down		BnaA05g01860D	2.45253	1.25734e-09	0.00014464	Up		BnaC07g20310D	2.24328	3.33698e-07	0.0392195	Up		BnaC01g04140D	2.44774	8.32137e-08	0.00973875	Up		BnaA10g12660D	4.65274	8.2168e-10	9.62286e-05	Up		BnaA07g33210D	3.38045	2.7785e-16	3.28091e-11	Up								BnaC01g00170D	-2.54245	3.60047e-08	0.00420948	Down		BnaA06g00630D	-4.47076
BnaA09g04540D	-6.39844	5.75262e-23	6.80765e-18	Down		BnaA05g01870D	2.64407	4.27154e-09	0.000490266	Up		BnaC07g20410D	-5.1835	3.04952e-11	3.60682e-06	Down		BnaC01g04250D	4.53621	9.13655e-18	1.0832e-12	Up		BnaA10g12710D	11.5866	1.76683e-16	2.08648e-11	Up		BnaA07g33230D	5.40081	8.88455e-27	1.05414e-21	Up								BnaC01g00430D	-4.0252	3.51346e-12	4.14125e-07	Down		BnaA06g01470D	-4.44407
BnaA09g04580D	5.73923	3.49892e-17	4.1302e-12	Up		BnaA05g01880D	6.99652	3.21833e-40	3.81095e-35	Up		BnaC07g22790D	-7.42542	6.27422e-11	7.41864e-06	Down		BnaC01g04340D	-5.81339	3.31587e-11	3.91183e-06	Down		BnaA10g12780D	3.54072	4.00254e-14	4.7174e-09	Up		BnaA07g33240D	4.40521	4.50789e-17	5.3262e-12	Up								BnaC01g01630D	-2.10755	1.02815e-07	0.0120003	Down		BnaA06g03380D	-5.88263
BnaA09g04600D	3.21726	7.39074e-18	8.72803e-13	Up		BnaA05g01890D	6.84119	6.76175e-27	7.9702e-22	Up		BnaC07g23220D	6.04381	1.35463e-08	0.00159672	Up		BnaC01g04570D	5.33216	6.61629e-12	7.81258e-07	Up		BnaA10g13660D	5.1879	3.83876e-07	0.0445876	Up		BnaA07g33260D	3.32742	6.39816e-14	7.53287e-09	Up								BnaC01g03700D	4.05254	5.66593e-10	6.65407e-05	Up		BnaA06g04040D	-4.20756
BnaA09g05760D	-2.45373	1.81307e-09	0.000211962	Down		BnaA05g01920D	5.8968	1.38638e-09	0.000159452	Up		BnaC07g23230D	9.34211	1.19521e-07	0.0140637	Up		BnaC01g04930D	-3.03929	1.24668e-07	0.0145788	Down		BnaA10g15920D	2.55619	2.46749e-16	2.91359e-11	Up		BnaA07g33280D	3.98875	3.72781e-22	4.41745e-17	Up								BnaC01g03770D	4.25856	1.408e-13	1.66213e-08	Up		BnaA06g05210D	-3.29928
BnaA09g06270D	-2.24095	3.0344e-11	3.55966e-06	Down		BnaA05g01940D	9.57213	1.04073e-14	1.21301e-09	Up		BnaC07g26050D	9.13969	3.6155e-07	0.0424901	Up		BnaC01g05230D	2.45028	4.02303e-07	0.0469379	Up		BnaA10g17050D	2.53972	2.20207e-11	2.58692e-06	Up		BnaA07g33290D	4.29235	1.62684e-14	1.91688e-09	Up								BnaC01g04340D	-2.93675	3.50427e-09	0.00041084	Down		BnaA06g05680D	-5.52395
BnaA09g06500D	-4.38882	4.84455e-11	5.68145e-06	Down		BnaA05g02400D	-3.4246	4.74496e-12	5.50109e-07	Down		BnaC07g26320D	-5.22181	1.39396e-10	1.6476e-05	Down		BnaC01g06280D	2.63527	1.1808e-08	0.00138567	Up		BnaA10g17910D	4.2793	2.08923e-16	2.46708e-11	Up		BnaA07g33310D	2.50741	6.61691e-13	7.77672e-08	Up								BnaC01g06610D	4.06029	1.24806e-12	1.47196e-07	Up		BnaA06g05940D	-6.59719
BnaA09g08840D	-3.16426	1.91543e-08	0.00223334	Down		BnaA05g02510D	-1.73051	1.80975e-07	0.0205861	Down		BnaC07g27160D	3.15551	7.74091e-08	0.00911137	Up		BnaC01g06600D	-3.96869	4.26675e-08	0.00499896	Down		BnaA10g18360D	1.58494	7.10369e-08	0.00827395	Up		BnaA07g33360D	2.96381	1.1548e-07	0.013353	Up								BnaC01g06830D	6.32118	1.93972e-07	0.0226146	Up		BnaA06g05970D	-8.65803
BnaA09g09070D	9.90341	2.62413e-16	3.0955e-11	Up		BnaA05g02740D	1.72268	4.29687e-09	0.000493164	Up		BnaC07g29150D	2.23312	2.98853e-07	0.0351293	Up		BnaC01g07530D	-6.39204	3.90907e-13	4.62177e-08	Down		BnaA10g18370D	1.64634	9.67019e-08	0.0112586	Up		BnaA07g33370D	3.28358	1.11971e-18	1.32461e-13	Up								BnaC01g09900D	4.82382	2.62692e-16	3.10718e-11	Up		BnaA06g05980D	-9.59494
BnaA09g09160D	-3.06413	1.10086e-09	0.000128761	Down		BnaA05g02780D	1.62433	1.00084e-07	0.0114051	Up		BnaC07g29960D	-3.70133	1.46186e-12	1.73084e-07	Down		BnaC01g07550D	4.71426	9.33191e-12	1.10175e-06	Up		BnaA10g18730D	2.09737	3.10076e-11	3.64182e-06	Up		BnaA07g33380D	4.30499	5.83582e-12	6.84746e-07	Up								BnaC01g10250D	-2.77531	1.76963e-09	0.000207606	Down		BnaA06g06110D	-6.31562
BnaA09g09260D	-1.91214	2.17251e-07	0.0252339	Down		BnaA05g03160D	-3.76483	2.89994e-09	0.000333073	Down		BnaC07g30280D	3.70209	2.72583e-15	3.23142e-10	Up		BnaC01g08190D	2.52711	6.96219e-08	0.00815077	Up		BnaA10g20190D	2.24652	6.67942e-11	7.8399e-06	Up		BnaA07g33400D	4.19892	5.35881e-17	6.33117e-12	Up								BnaC01g11990D	2.58973	8.29092e-08	0.0096809	Up		BnaA06g06510D	-6.32963
BnaA09g09480D	-1.89422	1.70866e-07	0.0198561	Down		BnaA05g03250D	-8.43465	2.88648e-09	0.000331532	Down		BnaC07g31800D	-2.71773	7.88235e-09	0.000929408	Down		BnaC01g09540D	-3.93678	1.33541e-11	1.57628e-06	Down		BnaA10g20560D	1.9841	4.47009e-11	5.24847e-06	Up		BnaA07g33420D	2.68561	3.59568e-10	4.20008e-05	Up								BnaC01g12720D	2.27455	4.70914e-09	0.000551935	Up		BnaA06g08990D	-3.53475
BnaA09g09560D	-2.78472	1.23519e-09	0.000144462	Down		BnaA05g03390D	-4.27878	5.22195e-09	0.000599104	Down		BnaC07g32980D	-6.53969	9.78031e-26	1.16127e-20	Down		BnaC01g10190D	-5.81426	3.8195e-10	4.49781e-05	Down		BnaA10g20610D	4.16435	8.43884e-21	9.98931e-16	Up		BnaA07g33430D	3.46754	1.68106e-15	1.98313e-10	Up								BnaC01g13560D	2.46068	6.19063e-08	0.00723189	Up		BnaA06g09870D	-5.28591
BnaA09g09590D	-10.9829	6.0742e-27	7.1955e-22	Down		BnaA05g03520D	1.72463	5.11909e-10	5.89703e-05	Up		BnaC07g34010D	-3.38112	3.79098e-10	4.47814e-05	Down		BnaC01g11820D	-5.21474	2.6657e-07	0.031129	Down		BnaA10g21580D	-6.07221	1.54498e-12	1.81771e-07	Down		BnaA07g33450D	4.07895	2.20753e-10	2.58024e-05	Up								BnaC01g16520D	-8.7899	1.76984e-09	0.000207629	Down		BnaA06g10170D	-7.24404
BnaA09g09710D	-2.00074	1.52313e-08	0.00177652	Down		BnaA05g03790D	-2.0141	3.89077e-13	4.52162e-08	Down		BnaC07g34230D	3.26881	3.70513e-12	4.38542e-07	Up		BnaC01g15630D	-3.42525	2.9079e-10	3.4249e-05	Down		BnaA10g21600D	3.7498	1.08683e-11	1.2772e-06	Up		BnaA07g33460D	3.33112	3.53183e-17	4.17324e-12	Up								BnaC01g16620D	8.03562	1.84192e-07	0.0214775	Up		BnaA06g10630D	-7.6091
BnaA09g09990D	3.56344	8.09762e-18	9.56265e-13	Up		BnaA05g04350D	-2.1238	3.58031e-11	4.14134e-06	Down		BnaC07g36170D	5.81738	1.84162e-16	2.18392e-11	Up		BnaC01g15930D	-6.71384	3.98269e-27	4.72912e-22	Down		BnaA10g22680D	3.28521	9.92457e-21	1.17476e-15	Up		BnaA07g33470D	3.34971	3.16305e-13	3.71918e-08	Up								BnaC01g17240D	6.48863	1.20559e-15	1.42544e-10	Up		BnaA06g11390D	-5.55715
BnaA09g10050D	5.65833	5.48801e-08	0.00638849	Up		BnaA05g04510D	-1.75634	1.0434e-08	0.00119534	Down		BnaC07g36890D	-4.95516	8.90379e-12	1.05359e-06	Down		BnaC01g17340D	-4.82896	1.54806e-07	0.0180962	Down		BnaA10g23280D	8.56114	2.39815e-10	2.81169e-05	Up		BnaA07g33480D	3.1827	1.32758e-09	0.000154803	Up								BnaC01g17250D	6.20627	3.41721e-14	4.03631e-09	Up		BnaA06g13250D	-9.35203
BnaA09g10380D	2.87577	2.78711e-15	3.28539e-10	Up		BnaA05g04630D	-7.32819	4.25621e-22	5.00263e-17	Down		BnaC07g39340D	3.77041	2.4715e-09	0.000291614	Up		BnaC01g17610D	3.01285	1.68798e-09	0.00019852	Up		BnaA10g23290D	6.30763	9.13095e-20	1.08039e-14	Up		BnaA07g33510D	5.3556	9.94879e-14	1.17095e-08	Up								BnaC01g18910D	2.56466	1.72742e-09	0.000202657	Up		BnaA06g14090D	-6.33958
BnaA09g10630D	2.32614	4.55359e-08	0.00530211	Up		BnaA05g04810D	3.33117	1.90938e-07	0.0217152	Up		BnaC07g39690D	-6.68427	8.9915e-29	1.0678e-23	Down		BnaC01g18010D	5.30656	3.51821e-09	0.000413464	Up		BnaA10g23420D	6.58719	1.17934e-21	1.39628e-16	Up		BnaA07g33550D	3.47698	5.10551e-08	0.00591576	Up								BnaC01g18950D	3.3995	1.99192e-11	2.34535e-06	Up		BnaA06g17220D	-6.93683
BnaA09g10730D	-5.19406	4.821e-14	5.67716e-09	Down		BnaA05g05070D	-1.63887	1.32879e-07	0.0151296	Down		BnaC07g41590D	4.72298	1.50827e-17	1.78899e-12	Up		BnaC01g18300D	-3.24691	3.77768e-08	0.00442677	Down		BnaA10g23700D	4.71366	1.43482e-10	1.68316e-05	Up		BnaA07g33560D	3.69976	7.56807e-10	8.83231e-05	Up								BnaC01g19320D	3.64391	5.23041e-10	6.14297e-05	Up		BnaA06g17320D	-3.84051
BnaA09g10900D	1.93245	1.49935e-08	0.00174884	Up		BnaA05g05120D	-1.77521	6.22383e-08	0.00710121	Down		BnaC07g42740D	3.20001	3.97857e-10	4.69957e-05	Up		BnaC01g18840D	-3.3392	3.89002e-11	4.58855e-06	Down		BnaA10g24010D	-4.14971	1.89976e-11	2.23193e-06	Down		BnaA07g33590D	4.00527	1.47602e-20	1.74801e-15	Up								BnaC01g19330D	3.12649	1.36028e-08	0.00159215	Up		BnaA06g19120D	-6.42391
BnaA09g11270D	10.2635	1.48589e-19	1.75625e-14	Up		BnaA05g05370D	1.79065	2.58703e-08	0.00295804	Up		BnaC07g42790D	-4.78116	1.25661e-07	0.0147856	Down		BnaC01g19060D	3.67231	1.30637e-13	1.54515e-08	Up		BnaA10g24180D	4.15675	3.50843e-15	4.13921e-10	Up		BnaA07g33610D	3.23528	3.89315e-16	4.59633e-11	Up								BnaC01g21370D	-7.64308	7.58129e-32	9.00414e-27	Down		BnaA06g19560D	-9.69151
BnaA09g12610D	4.52424	6.54344e-09	0.000763947	Up		BnaA05g05430D	-2.00951	8.67887e-11	1.00254e-05	Down		BnaC07g43620D	2.35099	6.39078e-08	0.00752335	Up		BnaC01g19180D	5.58114	4.63393e-15	5.4868e-10	Up		BnaA10g24300D	-2.54766	2.02788e-15	2.39294e-10	Down		BnaA07g33620D	2.95142	1.24277e-13	1.46253e-08	Up								BnaC01g21570D	-9.18291	2.33211e-12	2.74954e-07	Down		BnaA06g19660D	-3.92551
BnaA09g13580D	-2.6222	1.52496e-08	0.00177863	Down		BnaA05g05500D	-2.55407	5.27316e-11	6.09645e-06	Down		BnaC07g44650D	-6.71456	1.6511e-10	1.95132e-05	Down		BnaC01g19630D	-2.8889	4.08832e-09	0.000480353	Down		BnaA10g24340D	6.09852	1.33591e-26	1.58415e-21	Up		BnaA07g33630D	3.34184	3.74282e-14	4.40825e-09	Up								BnaC01g22680D	2.81617	1.69593e-09	0.00019897	Up		BnaA06g21030D	-4.02415
BnaA09g13710D	-1.72071	2.97974e-07	0.0345948	Down		BnaA05g05560D	-2.13678	5.76397e-11	6.66269e-06	Down		BnaC07g46420D	4.19354	1.21376e-08	0.00143084	Up		BnaC01g19640D	-4.0606	1.67813e-10	1.97733e-05	Down		BnaA10g24450D	-2.54217	4.09425e-09	0.000478712	Down		BnaA07g33660D	3.43581	1.18709e-08	0.00137933	Up								BnaC01g22800D	-5.15782	4.33198e-12	5.10559e-07	Down		BnaA06g25530D	-5.9356
BnaA09g13780D	-2.91958	3.6206e-13	4.25891e-08	Down		BnaA05g05570D	-2.46837	4.50891e-08	0.00514908	Down		BnaC07g47930D	3.2668	4.75027e-10	5.6104e-05	Up		BnaC01g20750D	-3.10456	1.87522e-07	0.0219114	Down		BnaA10g25000D	2.51127	4.2856e-16	5.05954e-11	Up		BnaA07g33670D	2.51857	1.65947e-08	0.00192715	Up								BnaC01g23180D	-4.39083	2.80218e-18	3.31882e-13	Down		BnaA06g25880D	-3.90237
BnaA09g14070D	10.4029	3.12694e-20	3.69701e-15	Up		BnaA05g05620D	2.64846	3.2672e-19	3.83099e-14	Up		BnaC07g48690D	-10.0917	3.47926e-10	4.11023e-05	Down		BnaC01g20780D	-3.64005	3.94712e-11	4.65586e-06	Down		BnaA10g25030D	3.27161	2.32147e-25	2.75208e-20	Up		BnaA07g33710D	3.51909	2.82503e-20	3.34511e-15	Up								BnaC01g23510D	3.09736	1.60735e-08	0.0018809	Up		BnaA06g29890D	-8.68352
BnaA09g14280D	10.0873	3.96712e-17	4.68262e-12	Up		BnaA05g05690D	2.54178	3.47824e-07	0.0394766	Up		BnaC07g48760D	3.94075	3.08459e-15	3.6565e-10	Up		BnaC01g20820D	3.44535	1.524e-12	1.80085e-07	Up		BnaA10g25580D	-6.48999	5.24295e-22	6.20833e-17	Down		BnaA07g33720D	3.73239	2.80112e-09	0.000326269	Up								BnaC01g23570D	2.40471	9.93453e-10	0.000116616	Up		BnaA06g29980D	-4.69242
BnaA09g14660D	-4.7322	7.50816e-11	8.80324e-06	Down		BnaA05g06110D	1.61551	1.60349e-07	0.0182474	Up		BnaC07g49690D	-5.04849	8.51578e-23	1.01087e-17	Down		BnaC01g20930D	-5.1488	4.77623e-09	0.000561059	Down		BnaA10g26700D	2.28773	2.40407e-13	2.83101e-08	Up		BnaA07g33730D	3.63244	7.13932e-18	8.44053e-13	Up								BnaC01g23620D	-2.05603	1.03181e-07	0.0120429	Down		BnaA06g30290D	-7.653
BnaA09g14680D	5.9928	1.12616e-40	1.33664e-35	Up		BnaA05g06230D	-2.23433	2.23076e-08	0.00255132	Down		BnaC08g06020D	-2.84472	2.2225e-10	2.62617e-05	Down		BnaC01g21370D	-11.8542	3.88663e-23	4.61371e-18	Down		BnaA10g27060D	-4.32842	1.63836e-26	1.94273e-21	Down		BnaA07g33740D	4.25686	1.00799e-08	0.0011716	Up								BnaC01g23640D	-2.53064	1.2062e-07	0.0140739	Down		BnaA06g32560D	-11.0002
BnaA09g14900D	4.17447	7.81625e-18	9.23044e-13	Up		BnaA05g06470D	3.72092	6.06248e-10	6.9821e-05	Up		BnaC08g07870D	9.62027	1.58991e-08	0.00187374	Up		BnaC01g22560D	-5.36492	1.17862e-11	1.39133e-06	Down		BnaA10g27590D	6.43529	2.97803e-14	3.5102e-09	Up		BnaA07g33780D	4.01249	2.09653e-10	2.45067e-05	Up								BnaC01g23800D	2.49895	3.87544e-08	0.00453031	Up		BnaA06g34700D	-3.74112
BnaA09g15210D	-2.33792	2.58516e-10	3.02818e-05	Down		BnaA05g06540D	-1.6324	2.94471e-07	0.0334384	Down		BnaC08g08320D	2.74156	1.43012e-08	0.0016856	Up		BnaC01g22710D	2.55966	2.43369e-08	0.00285333	Up		BnaA10g27600D	5.18823	4.89135e-09	0.000571819	Up		BnaA07g33810D	4.58642	1.95087e-09	0.000227343	Up								BnaC01g23860D	5.22244	4.21725e-25	5.00558e-20	Up		BnaA06g35330D	-6.79062
BnaA09g15290D	2.78924	7.17498e-08	0.00834881	Up		BnaA05g06800D	1.74057	8.31585e-09	0.000953171	Up		BnaC08g10650D	7.01738	1.44026e-15	1.70756e-10	Up		BnaC01g22800D	-7.46952	3.64094e-12	4.30056e-07	Down		BnaA10g27890D	2.78629	1.07167e-07	0.0124753	Up		BnaA07g33850D	4.49468	5.23829e-08	0.00606904	Up								BnaC01g24110D	-3.04769	4.72432e-12	5.56771e-07	Down		BnaA06g35500D	-4.93997
BnaA09g15300D	4.20985	1.94106e-24	2.29797e-19	Up		BnaA05g06810D	8.19054	6.98067e-35	8.25436e-30	Up		BnaC08g12360D	6.10485	2.66333e-15	3.15737e-10	Up		BnaC01g22830D	3.33291	1.00302e-07	0.0117349	Up		BnaA10g28170D	-6.74109	4.9643e-17	5.86507e-12	Down		BnaA07g33890D	3.23238	4.48135e-18	5.29879e-13	Up								BnaC01g24180D	-6.14838	7.72966e-23	9.17101e-18	Down		BnaA06g35850D	-5.38895
BnaA09g15660D	-1.9261	2.76976e-07	0.03216	Down		BnaA05g07200D	-2.03513	1.52409e-12	1.76907e-07	Down		BnaC08g14490D	-4.0813	1.80247e-12	2.13393e-07	Down		BnaC01g22960D	-2.95256	3.25862e-07	0.0380373	Down		BnaA10g29260D	-1.48738	3.19726e-07	0.0371461	Down		BnaA07g33900D	3.98259	3.19333e-23	3.78531e-18	Up								BnaC01g25080D	-5.2747	4.00066e-11	4.70817e-06	Down		BnaA06g36620D	-8.37298
BnaA09g16100D	9.29322	3.05008e-12	3.58393e-07	Up		BnaA05g07310D	-8.18798	1.58709e-60	1.88439e-55	Down		BnaC08g14540D	-2.40938	3.24284e-08	0.00381955	Down		BnaC01g23640D	-4.3749	6.63189e-09	0.00077877	Down		BnaAnng00250D	1.65915	5.29454e-08	0.00616909	Up		BnaA07g33920D	4.19419	5.56705e-14	6.55481e-09	Up								BnaC01g25090D	-4.53498	8.16548e-09	0.00095648	Down		BnaA06g39910D	-6.63653
BnaA09g17870D	-6.3316	2.18127e-11	2.55955e-06	Down		BnaA05g07320D	-6.19228	7.06406e-12	8.18626e-07	Down		BnaC08g14670D	2.78993	2.1951e-08	0.00258635	Up		BnaC01g23800D	3.06952	1.08036e-07	0.012638	Up		BnaAnng01320D	4.48024	1.00178e-32	1.18899e-27	Up		BnaA07g33930D	3.60973	1.27907e-15	1.50914e-10	Up								BnaC01g25210D	-6.8648	1.42605e-12	1.6818e-07	Down		BnaA06g40170D	-4.60795
BnaA09g18630D	-1.91921	2.84493e-08	0.00331492	Down		BnaA05g07340D	-3.15811	1.21838e-20	1.43037e-15	Down		BnaC08g15350D	-3.08755	1.22838e-10	1.45201e-05	Down		BnaC01g23860D	6.12222	1.64224e-16	1.94595e-11	Up		BnaAnng01540D	2.62939	1.98987e-08	0.00232196	Up		BnaA07g33940D	3.4025	4.4906e-15	5.29522e-10	Up								BnaC01g25270D	4.59538	1.73881e-08	0.00203455	Up		BnaA07g00120D	-9.45213
BnaA09g23050D	2.15404	4.25735e-11	4.99336e-06	Up		BnaA05g07430D	-4.05019	3.16678e-08	0.0036195	Down		BnaC08g16970D	-3.17623	9.26151e-12	1.0959e-06	Down		BnaC01g24180D	-6.07295	6.39757e-17	7.58195e-12	Down		BnaAnng02310D	2.75984	4.34175e-16	5.12569e-11	Up		BnaA07g33970D	3.28797	8.03803e-10	9.38005e-05	Up								BnaC01g25360D	-8.03298	4.8328e-08	0.005648	Down		BnaA07g06110D	-10.2286
BnaA09g23600D	-7.18084	1.25039e-49	1.48496e-44	Down		BnaA05g07480D	-1.59798	1.50017e-07	0.0170751	Down		BnaC08g18340D	6.8359	7.30664e-08	0.00860065	Up		BnaC01g24700D	-6.33898	1.30696e-12	1.54453e-07	Down		BnaAnng02380D	4.32171	6.64934e-33	7.8923e-28	Up		BnaA07g34080D	2.3189	2.54103e-07	0.0293255	Up								BnaC01g25850D	2.46629	3.31432e-08	0.0038753	Up		BnaA07g07290D	-5.63235
BnaA09g23670D	5.662	5.20547e-09	0.000607895	Up		BnaA05g07530D	-2.56759	6.09668e-18	7.13861e-13	Down		BnaC08g20270D	-2.32895	1.81299e-07	0.0213222	Down		BnaC01g24930D	2.83019	3.99126e-08	0.00467668	Up		BnaAnng02780D	-1.81405	1.60937e-07	0.0187215	Down		BnaA07g34140D	3.22781	1.43e-16	1.68887e-11	Up								BnaC01g26100D	-5.62769	5.52062e-22	6.54807e-17	Down		BnaA07g07800D	-4.79002
BnaA09g23760D	2.58897	3.1668e-13	3.72542e-08	Up		BnaA05g07570D	2.47899	2.27113e-14	2.6456e-09	Up		BnaC08g20420D	-3.92263	1.2891e-12	1.52637e-07	Down		BnaC01g25080D	-9.3549	2.28294e-08	0.00267688	Down		BnaAnng02910D	-9.60462	7.27292e-16	8.58481e-11	Down		BnaA07g34160D	3.58304	1.14243e-20	1.353e-15	Up								BnaC01g27270D	-2.78541	1.11476e-11	1.31295e-06	Down		BnaA07g09580D	-11.2603
BnaA09g26480D	2.66141	2.75804e-08	0.0032138	Up		BnaA05g07650D	9.2869	6.86034e-13	7.96862e-08	Up		BnaC08g24360D	2.35256	2.02194e-07	0.023777	Up		BnaC01g25090D	-6.15636	4.13218e-08	0.00484151	Down		BnaAnng03340D	5.52933	1.7548e-14	2.06903e-09	Up		BnaA07g34170D	4.14427	3.88647e-08	0.00450558	Up								BnaC01g29450D	-2.80904	1.53192e-09	0.000179739	Down		BnaA07g09650D	-6.68891
BnaA09g28540D	2.46072	6.34664e-11	7.44213e-06	Up		BnaA05g07740D	-1.79187	4.88794e-09	0.000560838	Down		BnaC08g24510D	-3.13645	1.88277e-11	2.22716e-06	Down		BnaC01g25210D	-10.7934	1.19173e-14	1.41062e-09	Down		BnaAnng03350D	6.51714	1.05389e-10	1.23658e-05	Up		BnaA07g34180D	2.49623	2.7756e-10	3.2434e-05	Up								BnaC01g30630D	-3.77854	2.57648e-08	0.0030134	Down		BnaA07g09660D	-6.34193
BnaA09g29240D	-2.63293	3.37029e-14	3.96946e-09	Down		BnaA05g07980D	2.49564	3.1861e-16	3.72201e-11	Up		BnaC08g24790D	-3.7464	3.83049e-09	0.000451833	Down		BnaC01g25640D	-6.02245	4.28619e-09	0.000503559	Down		BnaAnng04500D	4.57612	1.81212e-12	2.13175e-07	Up		BnaA07g34190D	3.95842	6.1002e-13	7.16988e-08	Up								BnaC01g30750D	-3.62298	5.07785e-13	5.99125e-08	Down		BnaA07g11920D	-12.0619
BnaA09g30420D	5.33779	2.20271e-17	2.60036e-12	Up		BnaA05g08020D	-2.23686	3.60032e-12	4.1758e-07	Down		BnaC08g26510D	4.13532	1.77526e-12	2.10179e-07	Up		BnaC01g25960D	3.27638	3.95379e-10	4.65583e-05	Up		BnaAnng04700D	5.94175	6.65821e-28	7.89731e-23	Up		BnaA07g34230D	3.64945	5.15548e-21	6.10651e-16	Up								BnaC01g30760D	-4.10397	1.16357e-13	1.37367e-08	Down		BnaA07g12140D	-7.6352
BnaA09g32150D	8.58008	1.85617e-36	2.20211e-31	Up		BnaA05g08060D	3.98979	8.63593e-14	1.00487e-08	Up		BnaC08g26550D	2.33986	2.74276e-07	0.0322414	Up		BnaC01g26100D	-4.77991	3.3648e-16	3.98638e-11	Down		BnaAnng05260D	1.79754	5.37328e-09	0.000628083	Up		BnaA07g34240D	3.05549	2.72487e-15	3.21391e-10	Up								BnaC01g30790D	5.2635	1.18305e-17	1.40054e-12	Up		BnaA07g13860D	-3.36314
BnaA09g33460D	2.31344	2.78181e-11	3.26361e-06	Up		BnaA05g08070D	3.10272	4.71668e-19	5.5295e-14	Up		BnaC08g27250D	3.31246	2.62504e-11	3.10487e-06	Up		BnaC01g27270D	-5.26535	5.64162e-22	6.69599e-17	Down		BnaAnng05950D	1.91136	7.33127e-08	0.00853873	Up		BnaA07g34260D	4.05206	1.22321e-18	1.44698e-13	Up								BnaC01g31970D	4.53839	2.04181e-20	2.42062e-15	Up		BnaA07g14170D	-6.17178
BnaA09g34660D	-5.30358	7.66053e-19	9.05161e-14	Down		BnaA05g08110D	-1.98257	1.42447e-12	1.65354e-07	Down		BnaC08g27480D	-5.32441	3.07102e-07	0.0360977	Down		BnaC01g30560D	3.36648	2.94201e-07	0.0343483	Up		BnaAnng05960D	8.10668	2.65595e-07	0.0308683	Up		BnaA07g34270D	3.39774	6.35255e-16	7.49817e-11	Up								BnaC01g32040D	3.81857	2.44483e-09	0.00028674	Up		BnaA07g14500D	-8.85098
BnaA09g35910D	-2.53022	3.39807e-11	3.98604e-06	Down		BnaA05g08180D	4.7518	4.75015e-08	0.00542392	Up		BnaC08g28490D	6.92455	1.01022e-14	1.19731e-09	Up		BnaC01g30660D	10.0225	1.54005e-10	1.81481e-05	Up		BnaAnng07130D	1.80028	9.76421e-09	0.00114053	Up		BnaA07g34280D	2.76817	4.28902e-10	5.0088e-05	Up								BnaC01g32850D	5.60571	1.83728e-08	0.00214955	Up		BnaA07g18560D	-5.37528
BnaA09g36820D	-1.90717	5.95162e-08	0.00692703	Down		BnaA05g08250D	-2.42389	1.6412e-16	1.91803e-11	Down		BnaC08g28510D	10.2811	1.40946e-10	1.66591e-05	Up		BnaC01g30670D	9.67776	1.85796e-09	0.000218498	Up		BnaAnng07770D	-2.22146	2.19656e-07	0.0255379	Down		BnaA07g34310D	3.39254	4.59081e-12	5.38772e-07	Up								BnaC01g33820D	2.52749	2.2359e-07	0.0260615	Up		BnaA07g20110D	-5.03249
BnaA09g37040D	8.4672	2.10216e-08	0.00245068	Up		BnaA05g08470D	1.79053	7.02147e-10	8.08522e-05	Up		BnaC08g31440D	-4.88152	4.00868e-19	4.75629e-14	Down		BnaC01g30790D	4.98366	1.33658e-09	0.000157221	Up		BnaAnng07940D	1.99329	2.19889e-08	0.00256553	Up		BnaA07g34350D	3.41906	8.11566e-09	0.000943698	Up								BnaC01g34850D	-3.58524	1.85197e-07	0.0215941	Down		BnaA07g20290D	-6.43377
BnaA09g37250D	-2.56396	2.4961e-11	2.92875e-06	Down		BnaA05g08680D	6.00206	1.5539e-09	0.000178694	Up		BnaC08g32430D	5.45029	2.00436e-07	0.0235706	Up		BnaC01g31920D	5.92947	2.5636e-07	0.029938	Up		BnaAnng09500D	5.959	1.2772e-10	1.49838e-05	Up		BnaA07g34360D	3.08584	5.82898e-11	6.8234e-06	Up								BnaC01g35230D	3.40719	5.87695e-16	6.9499e-11	Up		BnaA07g21980D	-3.77607
BnaA09g37730D	-9.35213	3.69824e-12	4.34507e-07	Down		BnaA05g09090D	-1.70768	8.70982e-08	0.00992954	Down		BnaC08g34760D	-5.71318	6.32525e-09	0.000745873	Down		BnaC01g31970D	7.35889	1.49222e-17	1.76903e-12	Up		BnaAnng09680D	-2.53396	3.22674e-07	0.0374876	Down		BnaA07g34380D	4.34882	7.29766e-09	0.000848747	Up								BnaC01g36090D	-3.56289	2.37691e-11	2.79833e-06	Down		BnaA07g28400D	-10.068
BnaA09g38470D	2.24979	3.71549e-09	0.000434033	Up		BnaA05g09110D	1.52179	3.70952e-07	0.042089	Up		BnaC08g36400D	-6.13693	9.71915e-21	1.15345e-15	Down		BnaC01g32070D	-4.56177	3.9953e-09	0.000469468	Down		BnaAnng11300D	8.95295	1.66542e-48	1.97823e-43	Up		BnaA07g34390D	3.5746	6.58106e-15	7.75808e-10	Up								BnaC01g36480D	6.64834	4.46707e-10	5.24711e-05	Up		BnaA07g29260D	-4.18396
BnaA09g39640D	-2.87817	5.48655e-12	6.44505e-07	Down		BnaA05g09210D	2.91841	1.82671e-09	0.000210002	Up		BnaC08g36410D	-4.83212	6.43337e-13	7.61897e-08	Down		BnaC01g33830D	2.96535	3.32652e-09	0.000390966	Up		BnaAnng11310D	9.03029	1.7782e-71	2.11252e-66	Up		BnaA07g34450D	2.93425	4.40836e-10	5.148e-05	Up								BnaC01g36750D	5.99828	2.19427e-24	2.60418e-19	Up		BnaA07g31860D	-5.02519
BnaA09g40010D	-1.84223	4.51344e-08	0.0052555	Down		BnaA05g09450D	-8.41252	1.46581e-77	1.74133e-72	Down		BnaC08g36440D	3.52293	4.24947e-07	0.04993	Up		BnaC01g34010D	10.2961	1.51047e-11	1.78277e-06	Up		BnaAnng11320D	7.58635	9.72415e-46	1.15502e-40	Up		BnaA07g34460D	3.19668	3.07467e-12	3.60944e-07	Up								BnaC01g38640D	-4.23918	1.25205e-10	1.47232e-05	Down		BnaA07g35260D	-4.38516
BnaA09g40250D	-11.7655	5.86178e-37	6.95447e-32	Down		BnaA05g09540D	-1.61907	6.42409e-08	0.00732886	Down		BnaC08g40470D	-2.75969	2.03445e-07	0.0239239	Down		BnaC01g35230D	3.5594	1.30766e-11	1.54355e-06	Up		BnaAnng11330D	10.6762	4.42935e-27	5.25299e-22	Up		BnaA07g34480D	3.07077	9.19784e-08	0.010642	Up								BnaC01g38650D	-5.7058	1.89864e-07	0.0221366	Down		BnaA07g35280D	-8.86352
BnaA09g40500D	-4.29817	8.99703e-10	0.000105253	Down		BnaA05g10190D	-2.06339	2.12258e-13	2.46788e-08	Down		BnaC08g41390D	3.88508	4.64041e-16	5.50264e-11	Up		BnaC01g35480D	3.88825	1.16034e-09	0.000136505	Up		BnaAnng11340D	9.75388	6.74652e-18	7.975e-13	Up		BnaA07g34490D	2.91679	3.82076e-12	4.48451e-07	Up								BnaC01g38660D	-4.64183	1.23677e-23	1.4676e-18	Down		BnaA07g35950D	-7.89144
BnaA09g40510D	-8.1357	2.75811e-07	0.0320252	Down		BnaA05g10290D	-8.46668	3.0522e-09	0.00035053	Down		BnaC08g41560D	-2.77783	1.36368e-07	0.0160437	Down		BnaC01g35550D	-2.80922	5.65258e-08	0.00661985	Down		BnaAnng11410D	8.69975	2.99306e-11	3.51544e-06	Up		BnaA07g34540D	5.34676	3.4652e-07	0.0399527	Up								BnaC01g38670D	-2.93761	9.46345e-13	1.11628e-07	Down		BnaA07g38070D	-10.2784
BnaA09g40650D	2.15279	7.68091e-11	9.00571e-06	Up		BnaA05g10610D	-6.74098	3.87249e-40	4.58541e-35	Down		BnaC08g42010D	3.33467	1.22341e-09	0.000144413	Up		BnaC01g35820D	3.84384	2.68819e-11	3.17171e-06	Up		BnaAnng12510D	-4.2664	7.82818e-11	9.18723e-06	Down		BnaA07g34570D	4.03001	5.07816e-19	6.00883e-14	Up								BnaC01g38680D	-3.15271	1.16327e-14	1.37451e-09	Down		BnaA08g01080D	-5.21588
BnaA09g41390D	7.94829	2.03894e-23	2.41314e-18	Up		BnaA05g10620D	-3.81477	7.07562e-14	8.23525e-09	Down		BnaC08g42050D	-3.75198	5.70722e-10	6.7396e-05	Down		BnaC01g36510D	3.0202	2.05436e-07	0.0240004	Up		BnaAnng13790D	-3.50988	1.88242e-10	2.20757e-05	Down		BnaA07g34580D	3.35964	5.28938e-17	6.24919e-12	Up								BnaC01g38710D	-7.4204	6.11451e-29	7.26037e-24	Down		BnaA08g01100D	-6.38271
BnaA09g42140D	2.70023	1.48036e-07	0.0172089	Up		BnaA05g10660D	-2.65732	3.21392e-10	3.70491e-05	Down		BnaC08g42990D	-2.72843	4.68438e-08	0.00551595	Down		BnaC01g37250D	5.12592	1.39105e-07	0.0162641	Up		BnaAnng13800D	5.13693	4.71104e-09	0.000550758	Up		BnaA07g34590D	3.68038	1.96516e-13	2.31174e-08	Up								BnaC01g38790D	-4.55227	1.51616e-08	0.00177435	Down		BnaA08g03450D	-5.19928
BnaA09g42180D	1.81532	1.04106e-07	0.0121071	Up		BnaA05g11100D	-2.17802	1.92975e-13	2.24386e-08	Down		BnaC08g46750D	-7.49225	1.22794e-11	1.45283e-06	Down		BnaC01g38650D	-9.31561	5.41363e-08	0.00634034	Down		BnaAnng14260D	4.24026	1.05744e-10	1.24072e-05	Up		BnaA07g34610D	3.42762	6.03872e-15	7.11923e-10	Up								BnaC01g38970D	-10.5652	4.78828e-23	5.68144e-18	Down		BnaA08g03470D	-5.03105
BnaA09g42380D	-2.58499	1.75964e-07	0.0204467	Down		BnaA05g11170D	3.03637	3.26354e-21	3.83326e-16	Up		BnaC08g48060D	-3.39115	8.30864e-12	9.83195e-07	Down		BnaC01g38710D	-7.45568	3.80562e-17	4.51092e-12	Down		BnaAnng14350D	-3.08112	7.18148e-21	8.50107e-16	Down		BnaA07g34620D	3.11393	1.57612e-10	1.84291e-05	Up								BnaC01g38980D	-3.55053	1.73587e-11	2.04408e-06	Down		BnaA08g04110D	-6.37093
BnaA09g42760D	4.27831	7.4066e-13	8.70883e-08	Up		BnaA05g11250D	3.78162	1.44191e-17	1.68746e-12	Up		BnaC08g49360D	-5.30152	2.80483e-25	3.3302e-20	Down		BnaC01g38920D	-9.66397	3.07042e-09	0.000360904	Down		BnaAnng15210D	-3.82668	5.28517e-09	0.000617794	Down		BnaA07g34650D	3.54794	5.4432e-15	6.4177e-10	Up								BnaC01g38990D	-3.68588	2.58119e-18	3.05713e-13	Down		BnaA08g04320D	-5.36028
BnaA09g43840D	-5.81839	1.08018e-22	1.27818e-17	Down		BnaA05g12530D	7.32607	2.73835e-38	3.24094e-33	Up		BnaC08g49610D	-3.97395	1.15355e-14	1.36715e-09	Down		BnaC01g38950D	-4.3176	1.6176e-14	1.91453e-09	Down		BnaAnng15780D	3.76993	1.76802e-10	2.07359e-05	Up		BnaA07g34690D	2.66631	5.5996e-09	0.000651547	Up								BnaC01g39000D	-4.77037	7.38568e-26	8.76718e-21	Down		BnaA08g05030D	-5.55405
BnaA09g46120D	-2.15891	3.10826e-07	0.0360826	Down		BnaA05g12560D	5.6386	1.27745e-32	1.50921e-27	Up		BnaC09g00410D	3.38275	5.34914e-10	6.31717e-05	Up		BnaC01g38970D	-10.2288	9.61377e-12	1.13501e-06	Down		BnaAnng16530D	2.7949	2.01821e-13	2.37682e-08	Up		BnaA07g34700D	5.77302	1.26575e-10	1.48045e-05	Up								BnaC01g39010D	-2.76044	1.90192e-09	0.000223111	Down		BnaA08g05070D	-3.47977
BnaA09g46250D	-1.89931	3.1003e-08	0.00361201	Down		BnaA05g12660D	4.7902	5.89255e-08	0.00672458	Up		BnaC09g00710D	2.50019	6.79553e-08	0.00799943	Up		BnaC01g38990D	-3.663	5.49489e-11	6.4804e-06	Down		BnaAnng16920D	-4.74323	1.34541e-14	1.58651e-09	Down		BnaA07g34730D	3.60061	1.90097e-19	2.24992e-14	Up								BnaC01g39020D	-4.19414	1.0396e-14	1.22842e-09	Down		BnaA08g06730D	-6.82406
[truncated: 3,743 more rows]
[truncated: 38 more columns]
