# Supplementary material for: Transcriptome and Small RNA Sequencing Reveal the Mechanisms Regulating Harvest Index in Brassica napus
Source: Front Plant Sci. 2022 Apr 4;13:855486. doi: 10.3389/fpls.2022.855486 (PMC9014204; doi:10.3389/fpls.2022.855486)
Supplement: Supplementary file 3 [file Table_3.XLSX]

## Sheet: Table S3
Table S3. Traits data of WGCNA at each sampling.
SampleID	Environment	Stage	J_specific	L_specific	ZS_specific	ZP_specific	Vascular_specific	Flow_specific	CBY	SY	ST	BY	HI
CQ24-St-1	0	1	1	0	0	0	1	0	68.8	29.6	50.8	119.6	24.8
CQ24-St-2	0	1	1	0	0	0	1	0	68.8	29.6	50.8	119.6	24.8
CQ24-30ZP-1	0	2	0	0	0	1	1	1	68.8	29.6	50.8	119.6	24.8
CQ24-30ZP-2	0	2	0	0	0	1	1	1	68.8	29.6	50.8	119.6	24.8
CQ24-30ZS-1	0	2	0	0	1	0	0	0	68.8	29.6	50.8	119.6	24.8
CQ24-30ZS-2	0	2	0	0	1	0	0	0	68.8	29.6	50.8	119.6	24.8
CQ24-Le-1	0	1	0	1	0	0	1	1	68.8	29.6	50.8	119.6	24.8
CQ24-Le-2	0	1	0	1	0	0	1	1	68.8	29.6	50.8	119.6	24.8
CQ46-St-1	0	1	1	0	0	0	1	0	56	15	42.6	98.6	15.2
CQ46-St-2	0	1	1	0	0	0	1	0	56	15	42.6	98.6	15.2
CQ46-30ZP-1	0	2	0	0	0	1	1	1	56	15	42.6	98.6	15.2
CQ46-30ZP-2	0	2	0	0	0	1	1	1	56	15	42.6	98.6	15.2
CQ46-30ZS-1	0	2	0	0	1	0	0	0	56	15	42.6	98.6	15.2
CQ46-30ZS-2	0	2	0	0	1	0	0	0	56	15	42.6	98.6	15.2
CQ46-Le-1	0	1	0	1	0	0	1	1	56	15	42.6	98.6	15.2
CQ46-Le-2	0	1	0	1	0	0	1	1	56	15	42.6	98.6	15.2
CQ52-St-1	0	1	1	0	0	0	1	0	75.9	25.5	54.2	130.1	19.6
CQ52-St-2	0	1	1	0	0	0	1	0	75.9	25.5	54.2	130.1	19.6
CQ52-30ZP-1	0	2	0	0	0	1	1	1	75.9	25.5	54.2	130.1	19.6
CQ52-30ZP-2	0	2	0	0	0	1	1	1	75.9	25.5	54.2	130.1	19.6
CQ52-30ZS-1	0	2	0	0	1	0	0	0	75.9	25.5	54.2	130.1	19.6
CQ52-30ZS-2	0	2	0	0	1	0	0	0	75.9	25.5	54.2	130.1	19.6
CQ52-Le-1	0	1	0	1	0	0	1	1	75.9	25.5	54.2	130.1	19.6
CQ52-Le-2	0	1	0	1	0	0	1	1	75.9	25.5	54.2	130.1	19.6
YN24-St-1	1	1	1	0	0	0	1	0	132.2	62.8	61.1	193.3	32.6
YN24-St-2	1	1	1	0	0	0	1	0	132.2	62.8	61.1	193.3	32.6
YN24-30ZP-1	1	2	0	0	0	1	1	1	132.2	62.8	61.1	193.3	32.6
YN24-30ZP-2	1	2	0	0	0	1	1	1	132.2	62.8	61.1	193.3	32.6
YN24-30ZS-1	1	2	0	0	1	0	0	0	132.2	62.8	61.1	193.3	32.6
YN24-30ZS-2	1	2	0	0	1	0	0	0	132.2	62.8	61.1	193.3	32.6
YN24-Le-1	1	1	0	1	0	0	1	1	132.2	62.8	61.1	193.3	32.6
YN24-Le-2	1	1	0	1	0	0	1	1	132.2	62.8	61.1	193.3	32.6
YN46-St-1	1	1	1	0	0	0	1	0	102.8	35.3	86.8	189.7	18.5
YN46-St-2	1	1	1	0	0	0	1	0	102.8	35.3	86.8	189.7	18.5
YN46-30ZP-1	1	2	0	0	0	1	1	1	102.8	35.3	86.8	189.7	18.5
YN46-30ZP-2	1	2	0	0	0	1	1	1	102.8	35.3	86.8	189.7	18.5
YN46-30ZS-1	1	2	0	0	1	0	0	0	102.8	35.3	86.8	189.7	18.5
YN46-30ZS-2	1	2	0	0	1	0	0	0	102.8	35.3	86.8	189.7	18.5
YN46-Le-1	1	1	0	1	0	0	1	1	102.8	35.3	86.8	189.7	18.5
YN46-Le-2	1	1	0	1	0	0	1	1	102.8	35.3	86.8	189.7	18.5
YN52-St-1	1	1	1	0	0	0	1	0	120.6	52.8	66.2	186.8	28.2
YN52-St-2	1	1	1	0	0	0	1	0	120.6	52.8	66.2	186.8	28.2
YN52-30ZP-1	1	2	0	0	0	1	1	1	120.6	52.8	66.2	186.8	28.2
YN52-30ZP-2	1	2	0	0	0	1	1	1	120.6	52.8	66.2	186.8	28.2
YN52-30ZS-1	1	2	0	0	1	0	0	0	120.6	52.8	66.2	186.8	28.2
YN52-30ZS-2	1	2	0	0	1	0	0	0	120.6	52.8	66.2	186.8	28.2
YN52-Le-1	1	1	0	1	0	0	1	1	120.6	52.8	66.2	186.8	28.2
YN52-Le-2	1	1	0	1	0	0	1	1	120.6	52.8	66.2	186.8	28.2
