# Supplementary material for: Transcriptome and Small RNA Sequencing Reveal the Mechanisms Regulating Harvest Index in Brassica napus
Source: Front Plant Sci. 2022 Apr 4;13:855486. doi: 10.3389/fpls.2022.855486 (PMC9014204; doi:10.3389/fpls.2022.855486)
Supplement: Supplementary file 4 [file Table_4.XLSX]

## Sheet: Table S4
Table S4. Summary of miRNA sequencing datasets.
Tissue	Sample Name	Bioproject accession	Accession number	Raw Reads	Q20	Q30	GC Content	Clean Reads	miRNA-Matched Reads
Silique pericarp	CQ24-30ZP-1	PRJNA646348	SRR12232955	12727860	98.85	97.95	50.83	12460500	182566
Seed	CQ24-30ZS-1	PRJNA646348	SRR12232944	12266511	98.75	97.72	48.92	12058199	254655
Silique pericarp	CQ52-30ZP-1	PRJNA646348	SRR12232968	13007781	98.49	97.36	50.74	12716533	243281
Seed	CQ52-30ZS-1	PRJNA646348	SRR12232967	16705748	98.7	97.62	48.9	16404159	353919
Silique pericarp	CQ46-30ZP-1	PRJNA646348	SRR12232973	13005798	98.56	97.43	50.82	12584206	232903
Seed	CQ46-30ZS-1	PRJNA646348	SRR12232972	12837230	98.69	97.56	49.8	12600719	168564
Silique pericarp	YN24-30ZP-1	PRJNA646348	SRR12232962	12920684	98.61	97.54	49.82	12632895	218852
Seed	YN24-30ZS-1	PRJNA646348	SRR12232961	14254726	98.72	97.65	48.77	14020692	276204
Silique pericarp	YN52-30ZP-1	PRJNA646348	SRR12232946	12766349	98.61	97.5	50.06	12475712	260822
Seed	YN52-30ZS-1	PRJNA646348	SRR12232945	15641293	98.71	97.68	50.33	15295254	238340
Silique pericarp	YN46-30ZP-1	PRJNA646348	SRR12232951	12899553	98.44	97.28	50.67	12619108	310989
Seed	YN46-30ZS-1	PRJNA646348	SRR12232950	14415129	98.78	97.98	48.03	14098688	236357
Total	/			163448662	/	/	/	159966665	2977452
