# Supplementary material for: Transcriptome and Small RNA Sequencing Reveal the Mechanisms Regulating Harvest Index in Brassica napus
Source: Front Plant Sci. 2022 Apr 4;13:855486. doi: 10.3389/fpls.2022.855486 (PMC9014204; doi:10.3389/fpls.2022.855486)
Supplement: Supplementary file 5 [file Table_5.XLSX]

## Sheet: Table S5
Table S5. The reads of known and novel miRNAs from sequenced small RNA libraries.
miR_name	miR_seq	CQ24_30ZP	CQ52_30ZP	CQ46_30ZP	YN24_30ZP	YN52_30ZP	YN46_30ZP	CQ24_30ZS	CQ52_30ZS	CQ46_30ZS	YN24_30ZS	YN52_30ZS	YN46_30ZS
bna-miR1140	ACAGCCUAAACCAAUCGGAGC	9	6	13	8	14	15	27	47	52	52	10	60
bna-miR156a	UGACAGAAGAGAGUGAGCACA	149	157	138	369	147	338	3389	3604	542	2882	574	820
bna-miR156b	UUGACAGAAGAUAGAGAGCAC	185	339	134	108	188	152	79	89	54	40	20	26
bna-miR159	UUUGGAUUGAAGGGAGCUCUA	67376	104186	57787	79261	98178	106979	106598	132425	52470	99284	46927	53242
bna-miR160a	UGCCUGGCUCCCUGUAUGCCA	308	331	392	391	423	416	361	630	178	324	209	271
bna-miR161	UCAAUGCACUGAAAGUGACUA	0	0	1	2	4	1	3	3	4	1	4	3
bna-miR162a	UCGAUAAACCUGUGCAUCCAG	6	0	0	8	1	0	22	0	1	21	0	0
bna-miR164a	UGGAGAAGCAGGGCACGUGCA	430	1160	501	472	2230	1400	50	145	40	47	37	37
bna-miR164b	UGGAGAAGCAGGGCACGUGCG	88	150	48	76	279	104	13	36	13	17	9	9
bna-miR166e	UCGGACCAGGCUUCAUUCCCC	20674	33848	19320	27640	45289	28181	29572	30220	5480	17437	8056	11107
bna-miR166f	UCGGACCAGGCUUCAUCCCCC	70	308	36	10	173	79	4840	1737	3	1166	175	59
bna-miR167a	UGAAGCUGCCAGCAUGAUCUAA	176	17	911	267	116	1240	17119	19626	7552	23292	4493	12691
bna-miR167c	UGAAGCUGCCAGCAUGAUCUA	51	173	133	409	52	453	1118	1137	0	2413	0	92
bna-miR168a	UCGCUUGGUGCAGGUCGGGAA	648	1044	394	1128	1498	1022	414	689	285	554	146	303
bna-miR168b	UCGCUUGGUGCAGGUCGAGAA	0	3	2	7	4	4	4	2	1	2	1	0
bna-miR169a	CAGCCAAGGAUGACUUGCCGA	1	0	0	2	1	0	0	2	6	3	1	2
bna-miR169g	UAGCCAAGGAUGACUUGCCUGC	0	0	0	0	0	0	0	0	0	0	0	1
bna-miR169m	UGAGCCAAAGAUGACUUGCCG	76	70	50	89	73	93	48	245	202	126	110	107
bna-miR169n	CAGCCAAGGAUGACUUGCCGG	1	7	0	4	7	1	1	5	0	1	3	2
bna-miR171a	UUGAGCCGUGCCAAUAUCACG	85	81	79	94	104	168	68	31	36	78	8	48
bna-miR171f	UGAUUGAGCCGCGCCAAUAUC	33	0	86	0	16	85	11	0	0	1	9	0
bna-miR171g	UGAUUGAGCCGCGCCAAUAUCU	5	88	12	67	77	18	313	518	239	396	158	318
bna-miR172a	AGAAUCUUGAUGAUGCUGCAU	44	155	14	290	483	59	5	20	18	21	5	26
bna-miR172b	GGAAUCUUGAUGAUGCUGCAU	14	103	11	93	170	42	2	9	3	11	5	4
bna-miR172d	AGAAUCUUGAUGAUGCUGCAG	7	20	27	33	30	19	382	291	711	636	131	1135
bna-miR2111b-3p	AUCCUCGGGAUACAGAUUACC	13	0	12	12	17	54	0	1	0	5	0	5
bna-miR2111b-5p	UAAUCUGCAUCCUGAGGUUUA	1	0	0	9	5	15	0	2	2	7	2	7
bna-miR390	AAGCUCAGGAGGGAUAGCGCC	117	141	220	403	481	675	199	292	70	259	54	230
bna-miR393	UCCAAAGGGAUCGCAUUGAUC	344	292	108	222	171	138	11	15	11	17	6	17
bna-miR394a	UUGGCAUUCUGUCCACCUCC	347	439	366	542	776	703	1003	1422	1197	1168	329	1296
bna-miR395a	CUGAAGUGUUUGGGGGAACUC	12	31	122	26	35	277	5	43	90	11	11	62
bna-miR396	UUCCACAGCUUUCUUGAACUU	10397	12626	3049	8471	12334	10420	1285	1183	396	1085	230	583
bna-miR397	UCAUUGAGUGCAGCGUUGAUGU	20	15	39	66	71	384	4	1	6	7	4	10
bna-miR399a	UGCCAAAGGAGAUUUGCCCGG	6	3	3	5	6	16	2	9	3	8	4	10
bna-miR399c	UGCCAAAGGAGAUUUGUCCGG	0	0	0	0	0	1	0	0	0	1	1	0
bna-miR403	UUAGAUUCACGCACAAACUCG	1691	2686	2922	4605	3876	3548	1877	2165	2086	3807	492	3184
bna-miR6028	UGGAGAGUAAGGACAUUCAGA	0	0	0	0	0	0	7	3	4	0	0	0
bna-miR6029	UGGGGUUGUGAUUUCAGGCUU	33	41	56	101	32	100	156	122	139	221	36	135
bna-miR6030	UCCACCCAUACCAUACAGACCC	187	185	282	460	614	350	234	199	321	133	81	212
bna-miR6031	AAGAGGUUCGGAGCGGUUUGAAGC	98	107	75	159	195	91	249	340	124	205	226	135
bna-miR6032	UGGAGCAUCAACAGAUCUCGG	0	0	0	1	1	0	1	6	0	3	2	0
bna-miR6034	UCUGAUGUAUAUAGCUUUGGG	61	28	11	31	19	46	6	3	6	7	1	13
bna-miR6035	UGGAGUAGAAAAUGCAGUCGU	1	2	3	4	7	5	2	2	3	3	0	6
bna-miR6036	AUAGUACUAGUACUUGCAUGAUCA	0	0	1	2	5	5	2	8	10	20	4	17
bna-miR824	UAGACCAUUUGUGAGAAGGGA	19	10	33	54	35	83	586	676	351	545	126	317
bna-miR860	UCAAUACAUUGGACUACAUAU	0	3	1	2	5	5	2	3	2	7	1	3
bna-miRA01_10046	UAUUAGGUGCUCUAGAAUUCUUAG	20	18	22	28	22	12	16	12	20	13	14	14
bna-miRA01_10807	CUCGGACCAGGCUUCAUCCCCC	448	260	511	707	792	751	5560	5041	522	3315	974	1662
bna-miRA01_11327	GACGGAGCACGUUCCUCGGACUAU	2	2	3	8	3	3	10	11	0	9	11	1
bna-miRA01_11603	UUAACUUCCGCUAAGAACCCUAUC	286	228	74	235	170	147	155	221	62	110	90	61
bna-miRA01_12165	AUUUCUGACAUUGUGACAUU	1	0	4	0	0	1	5	3	7	4	0	5
bna-miRA01_12750	CUGCUAUUGUAUGUGGUUUUCUGG	61	0	0	9	0	0	206	0	0	81	0	0
bna-miRA01_1294	CUUCGAUCUCUAGUCUGGACAACC	1021	523	273	670	494	618	281	440	105	202	282	154
bna-miRA01_13084	AUUAACGUGUGUCACCAUCUGUCC	27	10	22	19	10	42	19	35	10	17	6	10
bna-miRA01_13086	AGAUUUUAUUGUCACUCUCGGACA	2	0	1	2	0	0	1	0	0	0	0	0
bna-miRA01_16911	UUUCAUCUUAGAGAAUGUUGUU	0	1	0	0	1	0	0	0	0	0	0	0
bna-miRA01_16914	CAACAGUCUCAGGAUGGAAAA	0	2	3	2	1	0	0	0	0	0	0	0
bna-miRA01_17809	AAGGGCCUCAAGCUAAGGGACACC	8	6	0	14	9	4	0	0	5	12	4	2
bna-miRA01_18755	UAAGGGCCUCAAGCUAAGGGA	3	0	1	2	0	0	2	0	0	0	0	0
bna-miRA01_1964	CAGACGAGAUAGGAGUAGACCU	0	0	11	2	0	18	0	20	34	12	20	106
bna-miRA01_2062	AUAACUUGGUUUUGCUCCUAC	1	5	0	3	0	4	1	1	2	1	1	2
bna-miRA01_4874	UGGUCGGCUUGAUUUCGGUUA	1	21	1	1	22	2	0	0	1	0	0	0
bna-miRA01_6098	CUAUUGUAUGUGGUUUUCUGG	0	0	0	0	0	0	0	0	4	0	0	2
bna-miRA01_675	AAAUCCGGUUUGAGUUUUAUGA	12	8	11	7	6	12	8	19	11	5	4	12
bna-miRA01_6967	AUUUUAUUGUCACUCUCGGACACU	1	0	0	0	0	3	3	0	0	0	0	3
bna-miRA02_0	UUCUUUUCAUGAACGCUGCUA	0	0	0	0	1	0	0	0	0	1	0	0
bna-miRA02_10459	AAAACUUAGAACCCUGCAAUUACA	4	5	9	3	3	6	8	10	8	6	6	15
bna-miRA02_10462	ACCGAUCUUAGGCUGAAUAACAUU	5	9	16	13	6	31	15	20	23	16	19	24
bna-miRA02_10562	AAUUUGAGUAUGCUGACGUGU	44	25	18	74	34	35	40	92	14	77	21	32
bna-miRA02_10690	AUUGGCUGGUGAACCUAGAUGUUC	71	94	36	143	113	73	63	119	55	77	62	54
bna-miRA02_10832	AUAUAUUCGAUGUGGGAUCUUCUC	1038	573	686	978	755	910	765	1347	271	488	698	493
bna-miRA02_11245	UAUUUAUAUCCGAUUUGCCGCC	56	40	11	82	38	15	61	55	11	58	18	8
bna-miRA02_11441	AAUAACCGGUUCUUAACUUUAACA	17	9	2	8	7	8	14	10	10	9	4	15
bna-miRA02_11563	AAGAGUCGGCUCUUAAAUAAGAUA	124	84	54	161	160	94	216	283	147	267	138	205
bna-miRA02_12630	CUAAAAAUGAAUAUGUGUGUA	0	0	4	0	1	0	1	0	0	1	1	0
bna-miRA02_1275	AGUAAAAGUGGAUAUGAAGUAAGG	3	6	0	4	0	0	4	8	1	2	3	6
bna-miRA02_13038	AACCGGUUCUUAACUUUAACAA	28	10	19	11	8	21	13	5	5	2	6	4
bna-miRA02_13899	GUGCGGUGCUGUUCAAAUAGUAAC	3	3	0	6	4	8	1	2	1	0	2	1
bna-miRA02_14125	AUAUGUAUUAAGGACCCAAGAACA	5	4	0	6	2	1	3	9	2	3	5	6
bna-miRA02_14237	AGAUGAUGUGUCAGCUGAUGUGGC	27	14	8	13	7	24	18	18	2	17	2	6
bna-miRA02_1428	AUUUCAUCGUUGCUGUCCCUAAGG	7	6	3	6	3	3	35	31	11	26	25	8
bna-miRA02_14294	UUCCGUUUGGGUUUUCGUAAAGUC	4	3	5	3	6	6	2	2	3	5	1	5
bna-miRA02_1455	AUAUAAAUGUUUAGAACUCCAAUG	3	5	3	13	10	0	10	4	8	13	7	15
bna-miRA02_14768	AAUUGGUGACAGCUUAUCCUGUGG	5	205	0	5	277	1	18	30	7	11	14	8
bna-miRA02_15328	AGACGGUUUCUUAUACUCUGAUA	2	2	4	5	0	4	4	2	9	6	5	2
bna-miRA02_15331	AUCGGAAUAUAAGAAAUGUCUCUU	6	3	2	7	5	1	3	2	5	9	2	5
bna-miRA02_15581	AUUGGUGACAGCUUAUCCUGUGGG	2	170	1	2	283	4	11	39	5	3	11	1
bna-miRA02_1594	AAAAGUGGAUAUGAAGUAAGGAAU	9	1	4	12	4	10	11	20	5	13	5	7
bna-miRA02_16538	GUUGACUGCACAAAAUU-AGACAUG	7	6	4	10	7	4	27	52	12	23	28	15
bna-miRA02_18667	AAAACGAUUUGAUUGGCUGGAAUU	2	7	21	12	9	28	10	38	14	22	23	22
bna-miRA02_18731	UCUAUCUAUUGGAAUUCUAAAUAU	0	0	2	12	2	2	2	2	0	2	1	4
bna-miRA02_20836	ACCGGUUCUUAACUUUAACAAAGA	75	53	41	42	29	53	25	64	21	28	29	38
bna-miRA02_23131	UUUGUUUUUUGGCUGUAGCUUUA	14	7	4	33	13	4	6	14	2	15	10	14
bna-miRA02_2453	AACAUGAUGGUUGUAGACUUUAGU	10	9	15	36	28	17	42	77	41	65	84	31
bna-miRA02_25597	CUUUCUGUGAGACUGUGACUCC	0	2	9	5	1	4	22	41	29	65	11	66
bna-miRA02_33164	AAACGGACAUCUGGAUUCCAUGGA	103	32	36	125	68	50	96	75	49	133	33	75
bna-miRA02_42	AUAUGAGGAUAAUAGGAAACUAG	16	5	10	9	9	8	0	0	1	1	1	5
bna-miRA02_4730	UCGGGUUGUUAUGUUGACAUC	82	14	2	27	15	6	0	0	0	0	0	0
bna-miRA02_4930	AGGAAAAAAUAGAGUGCCUUUGGA	33	24	21	28	36	15	24	29	11	14	20	13
bna-miRA02_7056	AUCUGGGACAAAGUUUGAAUCUCC	0	1	0	1	0	1	19	39	10	12	18	14
bna-miRA02_7161	AGGCAAUGUCGGUCGAUGCUCGUC	0	0	1	1	5	5	5	5	2	3	3	4
bna-miRA02_8888	AAACGAUUUAGAACAGUUUAAACU	13	9	13	33	19	10	6	25	14	12	14	13
bna-miRA02_9032	UUGGUAAGCCUCGAACCCAGG	1	52	26	27	40	33	3	24	10	13	7	18
bna-miRA02_random_149	AAAACGUGUGAACCUUUCUCUUGA	1	1	0	0	0	0	0	1	0	0	1	0
bna-miRA03_11110	UCAGUGAUCAUUGUAGUUGUU	12	24	10	3	43	11	12	9	8	7	13	14
bna-miRA03_12115	AAGGAAUGCUCCAACUCAACUUCA	31	57	20	81	68	20	58	61	18	67	23	34
bna-miRA03_123	UGAUACAUGUAGCUCUUUGUC	0	0	3	2	0	4	0	0	24	15	0	39
bna-miRA03_13555	AAAACGUGUGAACCUCUCUUCUA	20	3	1	7	3	7	3	3	0	0	1	0
bna-miRA03_141	UUGAUACAUGUAGCUCUUUG	0	0	0	0	0	0	0	0	0	0	1	0
bna-miRA03_14644	AGAGAUUUUUGUUAUUGUUAACUA	62	45	56	208	95	38	34	101	26	59	25	46
bna-miRA03_14738	ACUAAAUCUCUUGACUGUAACUGC	0	8	8	0	17	4	0	18	13	0	8	26
bna-miRA03_14879	UAAUUUUUGUGGAACCCCAUAGGC	12	6	6	18	10	4	20	30	11	11	26	13
bna-miRA03_1511	AUUAUAUUCCGCUGAGAACACAUC	106	31	34	95	37	33	39	55	22	48	46	30
bna-miRA03_1539	GGGCAAGAUCUCCUUUGGCAGG	1	1	0	2	1	15	0	2	1	0	0	0
bna-miRA03_16096	UAGUAUAUAACUUUGAUUUGAU	2	18	15	4	12	11	7	5	23	17	6	26
bna-miRA03_174	CGUUGAUACAUGUAGCUCUUUG	0	0	23	8	0	29	0	0	30	29	0	50
bna-miRA03_19060	UGGGGUGUAAUCAGAUCUACU	2	2	3	2	1	6	3	6	6	15	1	11
bna-miRA03_19423	ACCGGUUCUUAGAAUUUUUAGCUA	49	26	0	33	35	0	34	58	2	29	59	3
bna-miRA03_1978	CUUAAUUAUGGAGUUAGUGAGAAC	2	47	41	27	56	55	1	5	7	2	7	2
bna-miRA03_2253	CGUAUUGUUCAACAAGGCUCC	9	3	2	6	3	7	0	1	2	2	0	1
bna-miRA03_3092	CUAAGAACUCUGAGUUAAUCAUGG	16	12	21	32	9	17	3	4	7	11	3	14
bna-miRA03_3352	AAGCGGUUUAACUGUAGUGCAGUU	85	45	66	156	122	71	59	125	41	63	71	63
bna-miRA03_3381	AAAAACUGUGUAGCCAAUGAUAUU	97	65	30	157	70	49	71	105	29	108	37	51
bna-miRA03_3538	CCGUAUUGUUCAACAAGGCUC	5	1	2	5	4	9	2	1	3	0	0	3
bna-miRA03_4189	AUCUUUGCUGGCUUUGUGUACUCC	35	55	7	47	51	17	6	34	4	29	7	8
bna-miRA03_4879	AGAGACGUCUCUUAGCUUUUAACU	10	6	1	12	6	5	18	19	11	10	11	12
bna-miRA03_512	GGGUCGACAUGAGAACACAUGG	153	78	48	265	383	382	1	88	10	83	76	30
bna-miRA03_737	AUUUGAUUUGUCCGAUGUGGG	7	6	3	7	7	7	35	24	16	33	6	24
bna-miRA03_8213	AAAAGACGGUUUUAUAUAUUC	0	0	0	0	0	0	0	1	0	0	0	0
bna-miRA03_random_2785	CCACAACUAGUGUAUAACUCUACU	16	12	12	19	16	16	17	30	17	22	11	20
bna-miRA03_random_3551	AUGUGUGGACGUCUAAAAGAGUUU	30	20	29	33	23	40	50	104	35	65	45	43
bna-miRA03_random_4190	UGACGGACGACUGAAUUGG	0	0	0	0	0	0	1	0	1	1	2	0
bna-miRA03_random_4905	AAGAGACUGUAUCUUAUAUUAUGC	106	65	95	276	165	78	123	267	134	220	126	210
bna-miRA04_10454	AACAAACGGUCGUAAAUCAGU	4	1	4	4	1	10	4	7	3	6	2	7
bna-miRA04_11552	UAUAAAUGUUUAGAACUCCAAUGG	0	2	0	0	2	1	0	4	0	7	4	2
bna-miRA04_14456	AAGCGGAACAAGUGCAGAUCAAGC	43	43	51	70	78	45	120	213	82	123	95	80
bna-miRA04_16643	AGGACUGUGAGUCGGAUUUCGAGU	15	10	3	12	13	0	34	35	5	20	33	7
bna-miRA04_4100	UUAGGUUUGGUAGAUUUUCUCUUU	1	0	67	19	0	61	383	16	509	489	13	1463
bna-miRA04_5702	ACCGGUGGAGUUCUUAACGGAAUA	27	20	15	42	40	30	20	40	14	19	8	34
bna-miRA04_6326	AUAUUCUGCUAAGAACUCCACCUU	90	74	46	94	118	49	75	149	45	120	73	69
bna-miRA04_8923	CAAGCCCAAUGAAAUACUGAUC	23	3	13	19	11	23	40	3	4	37	0	18
bna-miRA05_10284	UCAUUGGAUUUUUAGUUGAGGGUU	5	6	0	0	12	0	0	0	2	2	4	2
bna-miRA05_1108	CUACUACCCUCAUCAGUUGACCU	4	5	0	15	9	0	10	17	3	12	14	0
bna-miRA05_1135	GUCAAUUGAUGGGUAGUAGUUCA	15	6	1	26	19	0	17	93	26	52	116	0
bna-miRA05_11802	AUUUCAUUGGAUUUUUAGUUGAGG	2	6	0	7	12	0	2	10	6	6	1	6
bna-miRA05_12635	AUUGGAUUUUUAGUUGAGGGUUUU	56	96	20	82	73	56	63	102	59	58	55	57
bna-miRA05_12899	AAACAGUGCUAAGGACUCAAUGCA	4	4	4	3	4	1	3	7	1	1	4	1
bna-miRA05_12959	CAAACAGUGCUAAGGACUCAAUGC	26	19	20	20	23	34	19	9	5	14	6	15
bna-miRA05_13140	UGACGGACGACUGAAUUGUAAGUU	37	35	37	30	49	49	64	63	0	0	28	23
bna-miRA05_13387	CUUUUGGUAAGAUCUAUGGAUUAU	18	4	0	2	9	0	2	4	0	1	1	0
bna-miRA05_14824	UUCAUUGGAUUUUUAGUUGAGGGU	0	0	0	0	0	0	5	9	1	0	0	0
bna-miRA05_17918	GAGGAUACUCCGAGGACACGAAGU	3	3	1	2	0	1	12	11	5	8	1	1
bna-miRA05_17950	UGGUGAUUUUAAAGCUGUAGAUA	12	7	5	75	43	7	1	18	7	21	11	17
bna-miRA05_1859	AUAGACUAGAUUUUGACCCGUGCA	218	240	216	451	324	284	455	890	385	538	390	517
bna-miRA05_2813	CGAUUUGCCCGGUCUGGUUAGC	12	0	0	0	0	0	1	0	0	0	0	0
bna-miRA05_2843	AUUAAAUUGAAGGAUGUUGUCAUG	33	13	15	29	19	21	25	16	20	32	11	24
bna-miRA05_3220	CGAAUCUGUGUGCUAAAAGAAACC	0	0	15	4	0	61	0	0	1	0	0	0
bna-miRA05_5245	AAGAACCGACUCUUAAAUAAGAUU	363	229	226	395	255	324	173	377	128	186	204	182
bna-miRA05_5386	GAUACGGUCUUUUAUCUUUUAACU	3	0	2	9	7	4	0	8	3	7	2	5
bna-miRA05_5413	AUAUUCCGUUAAGAACCUCAUCUU	57	74	25	58	67	56	45	74	28	61	27	43
bna-miRA05_5537	AAUCCGUGUGCAUAAACCUAGAAC	120	73	61	143	94	106	85	107	41	93	63	48
bna-miRA05_5875	CUAAGAACCGACUCGUAAAUAUG	19	8	3	7	8	5	2	1	0	2	1	0
bna-miRA05_5908	CCGAAUCUGUGUGCUAAAAGAAAC	0	0	58	6	0	43	0	0	4	0	0	4
bna-miRA05_6752	AAAGAACCGAUUGGGAUCCGAACC	33	28	29	33	34	37	47	97	21	38	67	39
bna-miRA05_7014	AGCCUGGCUCUGAUACCAU	254	311	303	476	579	459	1220	1481	588	797	711	824
bna-miRA05_7304	AUCCUCGGGAUGCGGAUUACC	0	0	2	2	1	1	1	0	3	1	0	5
bna-miRA05_7548	UGAGGGUUUAUUUCAUUGGAUU	26	9	0	5	4	2	3	1	1	2	0	3
bna-miRA05_766	CUGAAAGGUGACUGCGGUUUGAGC	145	89	95	108	79	78	87	122	16	54	76	30
bna-miRA05_7982	AAUGGUGUUACUGUAUAAUAGAGU	9	2	19	26	10	17	14	6	3	16	7	15
bna-miRA05_8126	AACCUAACUGCAUAACUUACU	1	0	2	2	3	2	18	9	28	8	0	22
bna-miRA05_8964	AGGAAUGUCAUAUUUUACUCUAUA	0	1	0	0	3	0	5	2	4	6	2	2
bna-miRA05_922	GUCAAUUGAUGGGUAGUAGU	0	0	0	0	0	0	0	0	0	0	0	1
bna-miRA05_random_1065	AUUUCUGUCUGGUCGGGUCUGAUC	16	5	17	18	6	26	44	23	2	11	5	3
bna-miRA05_random_621	AUGGACGUCUGAGACAUUAACUCC	5	0	0	2	1	0	8	35	3	0	27	0
bna-miRA05_random_640	UUUCGGAUUUAUCUAAGGGUU	1	1	8	14	1	15	5	6	3	5	5	4
bna-miRA06_10258	UUGUGUAACUGAUGAUUGUUG	2	0	7	2	0	11	0	0	17	22	0	31
bna-miRA06_1027	AUUAAGGACCCAAGAACAAGG	7	2	2	1	3	5	2	0	0	1	0	1
bna-miRA06_10343	CGGGAUGAUCUAGUAAAACAAUU	7	3	34	25	10	22	4	6	1	2	3	2
bna-miRA06_10695	CUAAAAACCGUCUCUUAACCGAAG	99	94	49	141	106	64	41	93	30	49	57	67
bna-miRA06_11335	AUGAACUUUGAAAAUUUUGAGAUU	2	2	0	5	5	1	1	14	13	4	4	20
bna-miRA06_11359	UUUGUUGGGUUAGGUCCUUUA	0	1	0	1	1	0	0	1	0	2	1	0
bna-miRA06_11362	AGGGACCUAAAACCAACAAAGA	0	1	0	4	1	0	0	1	0	3	0	1
bna-miRA06_13818	CAGGAAUGAUACUUGGAUAUGAUC	2	3	1	2	1	3	4	2	0	1	1	2
bna-miRA06_16444	AUGUGUAUUAAGGAUCUAAGAACA	8	8	0	5	2	0	3	9	1	2	2	0
bna-miRA06_1758	UCAGCUGGAAUAACAUAGGAU	0	0	1	0	1	2	9	6	9	11	3	9
bna-miRA06_17626	CUCUGCCGUUCUGCCAGUAACU	1	3	1	1	3	2	1	1	4	0	0	3
bna-miRA06_17699	AGAAUAGAAAAUAAAGUGAUGAAC	3	2	5	15	9	3	8	15	3	6	9	7
bna-miRA06_21846	AAGGACCCAAGAACAAGGACCACC	2	5	5	1	4	3	11	22	5	15	7	3
bna-miRA06_22555	AAACAAGAUCUAAUGGCUCAGAAG	19	12	19	16	19	14	40	99	17	72	43	37
bna-miRA06_28141	UUCUUGUGGUUGUAGAGUCUUG	0	1	3	5	2	6	0	19	30	14	13	51
bna-miRA06_3145	UCUGUAUGUGUGGGCUGAGUA	6	5	13	13	5	10	4	43	15	19	15	14
bna-miRA06_3514	CAGAGAUCUCCAGACUGAAGUUGG	12	8	4	12	4	3	0	1	1	0	2	0
bna-miRA06_4816	UACUUCGACAAUGGUACAACU	0	1	0	0	0	0	0	0	1	0	0	0
bna-miRA06_482	UUCUGGUGGUUACAACUGAAA	0	0	0	0	0	1	9	5	10	11	7	10
bna-miRA06_6054	CUUCGACAAUGGUACAACUUAG	0	0	0	4	2	0	2	1	1	1	1	3
bna-miRA06_7645	AUAUUCCGCUAAGAACUCUU	15	15	7	24	7	9	3	7	1	5	6	1
bna-miRA06_8332	AAAACCGUACUGCAGUUAAACCGC	90	47	16	78	61	39	54	88	11	29	47	9
bna-miRA06_8788	AAGAGAUGUGUUCUUAUAUUCUGA	2	4	1	6	6	0	3	6	2	12	6	2
bna-miRA06_9486	UUAUAUCCAAGUAUCAUUCCU	1	4	2	5	6	3	12	2	1	6	0	9
bna-miRA06_9736	UCGGAUAAAUCGACUAAAACC	0	0	1	6	0	0	3	0	2	2	0	1
bna-miRA07_10955	CUAAGCUUUACGGGAAACUCAACC	5	6	13	4	6	19	13	27	8	10	11	16
bna-miRA07_12065	UUGUUCAUCACUUCAUUUCCC	7	3	2	201	4	1	9	5	3	4	0	2
bna-miRA07_13132	GUAAAACGUGUGAACCUCUCUUCU	368	76	46	462	130	62	73	43	37	97	17	68
bna-miRA07_14471	UAGAGUACCAUUGGAGCAACAUCC	52	48	43	95	69	33	68	70	46	62	59	55
bna-miRA07_2924	UGACGGACGACUGAAUUGUAAGUA	0	0	12	0	4	0	52	21	51	52	0	8
bna-miRA07_3373	CUAUCUAAAACUGGUUUAAUU	24	0	2	10	0	1	17	1	0	8	2	0
bna-miRA07_4294	GAUCCUCUGAACACUUCAUUG	0	4	0	85	5	1	0	2	0	25	1	1
bna-miRA07_4618	CUUAGGUUGAGACUCUUAAGUG	0	0	10	15	0	25	0	0	7	1	0	6
bna-miRA07_6247	AAGAACCGUAUCUUAUCUGAAGCU	41	12	6	60	15	15	25	17	21	27	5	26
bna-miRA07_6297	AAUAAUUAGGCUUGGUUCUCUCCA	92	52	21	47	64	44	69	141	17	62	59	20
bna-miRA07_7094	AGAACCGUAUCUUAUCUGAAGCUA	72	4	7	95	5	12	15	31	6	18	13	11
bna-miRA07_7426	CCGGUACUUGUUGUUGGGCUU	41	43	27	39	49	21	13	20	7	11	9	9
bna-miRA07_9057	AUUAAUGCGGAUCUCUUAUGAAGG	14	10	9	25	14	9	7	15	5	11	15	9
bna-miRA07_9292	AUCUUACGGACCUAGAUUGUG	151	34	11	144	47	39	139	89	35	138	46	40
bna-miRA07_9345	UGGUCUAAUAGAAUUACUCUAUA	3	1	0	10	2	1	0	4	2	0	1	1
bna-miRA07_random_28	CCUACUCUCGUCAAUUGACU	31	9	27	35	13	13	87	130	108	244	103	126
bna-miRA07_random_615	AUGGCUCAUCUAGAUGAAUUAUCU	11	10	1	11	8	9	7	11	7	11	6	10
bna-miRA08_11625	AUCUUCUAGAUCUCUUGGCUA	0	7	0	0	0	0	0	0	0	0	0	0
bna-miRA08_13987	CGGUAGAAUAUUGUAUAUGUC	0	0	1	0	0	0	0	1	1	1	0	0
bna-miRA08_14804	UUCAAACCAAACGAUCGUCCCGCU	1	2	5	2	10	5	6	4	2	2	5	7
bna-miRA08_15008	CAAGUAGACUUUGGCUCUGUU	2	2	1	4	7	4	0	0	0	0	0	1
bna-miRA08_17906	AUUCAGACUCGGCUUAUAAGACUG	3	2	9	5	2	1	8	16	5	8	2	3
bna-miRA08_4088	AAUAGUGAGCUCUUGAUUUGUAAG	148	76	91	122	71	135	42	38	13	20	19	18
bna-miRA08_4557	CUUGGUGCAGGUCGGGAACCA	28	59	21	5837	34	41	13	25	4	667	3	9
bna-miRA08_4850	AUCUUCUAGAUCUCUUGGCUAUG	6	0	5	4	18	23	34	33	15	25	20	25
bna-miRA08_5509	AAAAGUUAAGGGACUCUACGC	51	39	5	30	54	10	95	76	3	31	22	5
bna-miRA08_6478	AUAGAGUGAACUAUUGGAGU	29	34	6	40	21	17	19	31	5	14	16	6
bna-miRA08_7338	AGUUAAAAGUUAAGGGACUCUACG	35	43	3	49	52	12	98	78	12	72	25	22
bna-miRA08_8194	ACCGGCAAGACUUCUGAAAUAGGU	0	0	7	5	0	20	0	0	2	0	0	0
bna-miRA08_850	CUAAGAACCCUGGGUUAAUCAUA	82	53	46	100	56	31	26	20	14	30	17	19
bna-miRA08_9396	CAAGUUGACUUUGGCUCUGUU	26	38	17	61	71	68	4	8	1	12	18	1
bna-miRA08_9856	UUUUGCGAAUGUACGAACAGAAUC	786	554	292	1446	1105	305	12	21	24	14	24	30
bna-miRA09_10242	UCUAUUUUGUGAUUUGUUGAACA	4	2	1	9	3	0	0	2	0	1	1	0
bna-miRA09_10495	AAAUUAUGCAGUUGGGUUGGAGAU	0	2	2	12	4	3	0	6	2	2	4	0
bna-miRA09_12479	AUCGGAAUAUAAGAAACUGUCUCU	6	22	4	36	35	2	17	29	13	38	14	24
bna-miRA09_14043	AUUAUACAGUGAAUUAUUGGAGC	0	0	1	1	0	1	0	0	1	0	0	0
bna-miRA09_14740	CCAUGGAGAGCGUUUGGUAGU	0	0	38	0	0	52	0	0	17	0	0	31
bna-miRA09_16322	AAGUGAUUAUGGAGUAAAGAAUGC	2	0	2	13	8	0	11	21	3	9	10	5
bna-miRA09_16845	UAGAAUAAAAGUAGAUAUGAAG	4	1	0	6	0	2	3	7	10	3	3	3
bna-miRA09_16848	UCAUAUCCAUUUUUACUCUAUU	0	0	0	1	0	2	2	2	1	0	1	5
bna-miRA09_17661	UAUAUUAAACCGGACUAUACA	0	3	3	1	1	8	13	14	9	16	2	26
bna-miRA09_17966	CCGGUUUGGUUUAUUUUGGUC	1	1	0	1	0	0	0	1	1	1	0	0
bna-miRA09_19228	AUAGAGGAAAAAAUAGAGUGUCGU	19	12	11	43	32	6	26	21	13	43	15	28
bna-miRA09_20979	AAACUUGAAACGGUCUGGAUAACU	0	0	64	66	0	67	1	13	53	66	9	73
bna-miRA09_21724	GAAUGUUGUCUGGACCGAGGA	0	0	1	2	0	2	35	47	27	76	18	35
bna-miRA09_2253	CGGAUCUGGUAAAAUGUUCAUAUC	13	6	11	7	6	19	1	1	0	5	3	3
bna-miRA09_25437	AAUGGUUCACUGUAUAAUAACGUU	7	16	4	13	20	5	17	76	6	32	24	14
bna-miRA09_27280	AUUAUAGAGUAACACCAUUGGAGU	54	35	41	67	63	47	69	81	35	55	23	36
bna-miRA09_27717	ACAGGUGGUGGAACAAAUAUGAGU	22	60	34	144	88	264	11	53	18	41	35	39
bna-miRA09_7649	AAAUCUGGAGCUGGUGAUAAGAGC	3	1	3	2	3	7	13	9	2	3	5	2
bna-miRA09_8511	AUAUUCCGCUAAGAAUCCCACCUU	44	39	23	65	55	20	30	50	25	19	30	14
bna-miRA09_random_579	AUGGAGUGGGAAAUGAAGUAGGGU	28	26	11	74	33	13	36	54	14	26	25	12
bna-miRA10_12226	UAACAACUCUCCACAAGACAA	0	3	0	0	5	3	3	6	1	4	3	6
bna-miRA10_13607	UCUUCUUCUUCUUGCACAACC	7	1	4	5	2	5	7	3	5	1	0	2
bna-miRA10_1738	AAUGUUGCUCAACGAUGGUUU	22	6	20	29	2	19	20	6	11	5	5	12
bna-miRA10_3013	UGAAAUAGAGUCAUGUGGAACG	5	17	9	9	14	8	0	0	0	0	0	0
bna-miRA10_3086	AUGUUUAGAACUCCAAGGGAUAGA	1	4	0	2	4	0	3	3	1	5	1	3
bna-miRA10_3349	UGAAAUAGAGUCAUGUGGAAC	0	0	0	0	0	0	0	1	0	2	0	0
bna-miRA10_5344	AAUGGCCGGACUUUAAAUUUUAGA	4	6	7	4	1	8	2	6	1	6	3	2
bna-miRA10_5855	CGAGUGAACGGACAUGGGAGG	1	0	0	0	1	3	2	0	2	1	1	2
bna-miRA10_6053	UUGUGCUGGCUGUCGUUCCAUU	0	0	9	1	1	13	138	98	43	48	44	113
bna-miRA10_6135	AUGGUACUCUAUAAUUUUCUCUAU	17	18	4	22	13	11	16	30	12	15	8	15
bna-miRA10_6629	UUAACAACUCUCCACAAGACA	0	1	2	1	1	2	2	1	1	0	1	1
bna-miRA10_6901	CUAUCCCUUGGAGUUCUAAACAUU	5	4	0	3	5	2	2	3	3	4	1	4
bna-miRA10_7091	CGGAAAAUUAAUGCACUGCAC	7	3	6	6	8	6	22	7	12	16	7	16
bna-miRA10_7125	GUUUAUUGUAGGUCUUUUAGGUU	5	3	2	20	10	3	10	8	2	9	7	2
bna-miRA10_9144	GAUCGACUGUUCAACCUAUUUGUC	22	7	15	21	13	7	20	29	4	16	20	8
bna-miRA10_9726	AUAAAUGUUUAGAACUCCAAGGGA	2	6	2	1	1	1	6	3	8	13	1	6
bna-miRA10_random_1042	AUCAACGUUGGCUCAAUUAUG	11	6	15	42	28	282	1	4	2	6	5	4
bna-miRA10_random_493	AUUAAUUGUGCUGGUGUAGACAUC	15	4	15	22	8	16	6	10	7	4	5	3
bna-miRAnn_random_1140	AUAUCUGUUUUAUGCUUCCGC	0	0	2	7	0	6	1	0	7	6	2	12
bna-miRAnn_random_11827	UCUUUUUCCGCUUGUAACGUG	2	2	0	3	4	0	18	32	3	15	11	0
bna-miRAnn_random_12300	AAGACGUGGAGAUGAUGUAACAAU	12	17	26	18	7	27	10	27	3	17	10	5
bna-miRAnn_random_12449	GUGACAGGUUGUCCUGUGGGAAUG	2	3	0	1	1	0	3	3	0	3	0	0
bna-miRAnn_random_1317	AUAUUACGCUAAGAACCUCAAUCU	51	58	27	56	51	35	52	86	32	41	53	67
bna-miRAnn_random_13527	CUCAGGGAUUUAGAGGCUAUCGUG	6	8	8	11	1	10	10	7	3	12	2	5
bna-miRAnn_random_13585	CGGAUUUUAGCUGCGUAGCUA	18	4	1	18	6	1	9	5	0	13	0	0
bna-miRAnn_random_13640	UCAUUAGGUUUGGAUUUUGGU	47	31	13	43	27	39	10	6	16	5	1	9
bna-miRAnn_random_1563	UUUAGUAAAUUACGGAUUGACC	1	0	2	2	2	1	0	3	29	3	0	27
bna-miRAnn_random_17653	CGGAUCUUCGCCGUGUAGCUAA	19	12	1	17	13	0	22	1	1	7	1	1
bna-miRAnn_random_18786	UCGGUAUUUUCCGAGGACUCGG	5	1	1	7	9	6	6	16	4	3	4	7
bna-miRAnn_random_18819	UUCGAUUGUGCUAUUGUUGACAU	5	1	8	13	1	2	7	13	2	2	2	3
bna-miRAnn_random_2264	AAAACUGUGUAACCAAUUAGAUA	127	103	72	478	264	69	141	280	114	234	169	168
bna-miRAnn_random_23806	UUUUCGAUUGUGCUAUUGUUGAC	3	4	0	4	7	3	2	3	2	9	2	4
bna-miRAnn_random_24533	AUGGCUGUAGAACUUGAGGAUGUU	0	0	36	15	0	33	118	83	274	159	69	625
bna-miRAnn_random_25087	AUGUAUAUUAAGGACCCAAGAGCA	11	6	5	21	13	11	9	16	8	4	5	8
bna-miRAnn_random_2813	AUGGAGUAGAAAAUGCAGUCG	22	18	27	52	13	30	17	17	27	25	12	39
bna-miRAnn_random_28413	CCUCUGACUCGCUUGGUGCAG	12	18	26	4	26	23	1	2	1	1	1	1
bna-miRAnn_random_28595	UUGGUGAGCCUCGAACCCAGA	13	1604	22	31	1394	23	55	146	26	80	44	16
bna-miRAnn_random_32557	AAAGAUCUGUUUUAUGCUUCCGUG	0	1	0	16	0	1	0	2	7	18	1	6
bna-miRAnn_random_332	AUUAAAAGCGUGGCUAUAGAUAGU	0	0	1	2	1	6	5	19	3	6	8	7
bna-miRAnn_random_33317	AAUAUUAAUAUAGUUGGUGAG	0	0	0	0	0	0	0	3	0	0	0	0
bna-miRAnn_random_33971	AUGGAGAAGGGAGAGAAGAAGA	4	4	12	3	4	7	5	9	1	4	6	7
bna-miRAnn_random_34404	UUCUUCUUGGCUGUUGCAUAGAUU	1	0	2	0	1	3	77	225	33	81	77	16
bna-miRAnn_random_36397	ACGAACUGGUCUAGGUCGUAGAGU	0	1	4	3	17	7	11	27	5	10	11	9
bna-miRAnn_random_36421	UAAGCUGCCAGCAUGAUCUUG	1	1	12	1	2	5	10	50	21	30	22	38
bna-miRAnn_random_3824	GUAGGUAGACGCACUGUUUCUCA	47	80	85	87	77	84	352	336	311	405	67	278
bna-miRAnn_random_38945	AUGACUUCGUCGUAAACUCGAUGG	9	9	10	21	24	5	10	22	9	12	29	9
bna-miRAnn_random_39626	AAGAAGAAGGCUGCUUUGUGGAGU	27	13	34	100	55	50	11	10	8	4	5	8
bna-miRAnn_random_39935	CAUGUGCCCAUCUUCCCCAUC	772	3776	1909	724	2945	2440	151	389	80	141	107	194
bna-miRAnn_random_4391	AACUUCCGCUAAGAACCUUACUCU	13	13	1	14	14	8	7	5	2	7	6	3
bna-miRAnn_random_5359	UGAGUUAUCAUUGGUCUUGUG	194	115	1	356	241	12	5	19	5	25	10	3
bna-miRAnn_random_55215	UUCCGAUUGUUAUGGGUGAGUGAC	0	0	0	1	0	1	0	0	1	4	0	1
bna-miRAnn_random_56471	ACUCACCUGUGACAAAGAACAUUU	0	0	0	1	2	0	0	0	0	3	0	5
bna-miRAnn_random_7668	AAGAACCGUCUCUUAGCUGAAAGU	1194	633	611	886	513	834	380	620	168	301	350	302
bna-miRAnn_random_7722	ACUUGGUAAAACUGUAUAACUAGG	0	1	3	23	3	2	28	111	115	184	56	264
bna-miRAnn_random_7783	AUUAUAGAGGCAUACAUUAGAAC	86	53	34	90	68	36	40	35	14	43	6	15
bna-miRAnn_random_78447	UCGACGAUUUUCAUGAUUUCC	2	2	3	2	13	0	16	19	0	7	13	2
bna-miRAnn_random_9717	CCUAGAGUUCCUCUGAGCACU	6	4	111	8	18	315	3	2	18	3	3	37
bna-miRAnn_random_9892	AUUAAUACCUCGACGGGACUGUCU	0	3	1	5	4	2	6	28	6	16	10	12
bna-miRC01_10606	ACUAUUCGGAUCUGGAUUCAGUCC	28	20	17	32	26	35	18	25	7	12	20	14
bna-miRC01_11251	UAACUUAUUAGACACCAUGAU	44	39	102	414	687	77	55	220	105	33	201	56
bna-miRC01_11467	ACGGUCUCUUAGCUUUUAACUACG	1619	637	439	1354	683	919	694	999	170	444	567	265
bna-miRC01_11629	AUUAUGCAGUUGGGUUGGAGAUGC	11	15	9	14	11	12	20	34	7	11	9	14
bna-miRC01_11705	AUCGGAAUAUAAGAACCUGACUCU	3	16	12	37	44	9	40	94	30	81	44	59
bna-miRC01_11966	AACUUCCGAUAAGAACUCCACUCU	270	179	85	206	240	158	131	215	41	75	84	55
bna-miRC01_13158	AAUGGAAUAUAAGAACUCGUCUCU	91	124	54	268	240	80	196	316	214	320	145	222
bna-miRC01_13283	AUAUUCCGAUAAGAACCUCACUCU	52	48	18	80	46	44	39	44	21	71	15	32
bna-miRC01_13582	UUUAUUCAUAACUGCACAAUU	1	0	0	1	1	0	0	2	2	6	1	4
bna-miRC01_13856	ACAAGAAAUCUCUGACACACG	0	0	0	1	1	0	3	0	16	5	0	10
bna-miRC01_14039	ACUUUUACAGUCGUCUGGACA	22	5	34	34	19	30	41	36	36	38	13	43
bna-miRC01_14862	ACGACUUAUCGGACGACUUAUA	17	448	11	211	413	23	20	292	12	82	120	22
bna-miRC01_15058	CAACCCAACUGCAUAAUUUACUGC	5	7	1	8	4	2	2	2	1	2	0	7
bna-miRC01_15067	AACCGGUUCGUCGAAAUAUACUGA	7	2	4	7	8	4	21	19	6	10	6	11
bna-miRC01_15330	AUUAGAUCUCGAUCCGUUCAACCG	43	23	25	54	33	50	52	53	11	37	22	35
bna-miRC01_16647	AACUUCCGGUAAGAACCUCAUUCU	50	26	11	51	32	26	50	62	17	61	31	30
bna-miRC01_16999	ACCGGUUCGUCGAAAUAUACUGAC	1	1	5	0	0	2	5	2	0	2	5	0
bna-miRC01_18272	AGUAAAUUAUGCAGUUGGGUUGGA	0	0	0	0	1	2	8	11	8	8	6	5
bna-miRC01_18331	UUUAUAACUGCAUUUUCCACU	5	1	6	8	2	20	8	8	3	3	3	5
bna-miRC01_18361	CAACUCCACUGCAAAAUUUACUGC	8	13	11	38	15	9	2	15	4	9	3	3
bna-miRC01_18638	CACACUCCGUAAUUUACUGCA	3	7	3	5	6	1	0	2	0	3	0	1
bna-miRC01_19092	UACAUGUAACUCGUCGGGCGGACG	41	49	42	4	38	45	11	13	24	10	9	23
bna-miRC01_19171	AUAUUCCGAUAAGAACUCCAUUCU	63	37	28	99	37	45	36	31	26	31	19	23
bna-miRC01_2084	CUACCUGAACUUCUUAAAACGUGU	40	58	25	133	89	36	40	75	31	104	49	91
bna-miRC01_22297	AAUUAUGCAGUUGGGUUGGAGAUG	6	0	7	8	10	2	14	13	8	14	12	0
bna-miRC01_22449	CUUAUCUGGGACGACUUUCUUG	1	16	1	1	25	0	1	6	0	1	1	1
bna-miRC01_22501	AUUAACCCGGAGUUCUUAGGAUA	55	51	31	74	74	45	101	147	48	121	71	57
bna-miRC01_22834	AAUUCCGACGGACAACUGUGUUCC	9	14	9	16	19	13	55	48	22	26	54	16
bna-miRC01_23272	AGAACCGGCUCUUAAAUAUCUAAG	434	191	162	317	151	294	173	255	79	181	91	106
bna-miRC01_23587	UUUCAUCUUAGAGAAUGUUGUC	6	3	1	9	16	6	2	0	2	7	3	1
bna-miRC01_24092	AACGGAAUAUAAGAACCUGACUCU	181	241	91	361	451	121	465	597	323	537	371	358
bna-miRC01_2520	AUCCGUCGGUUUUUUCAGAAAAUU	6	8	7	12	9	5	24	69	9	10	25	13
bna-miRC01_2647	AAUCGGUCUGAUUCAAUUUGAAUU	8	2	5	12	4	10	1	6	2	1	2	2
bna-miRC01_2731	AAUCCGACUCUUAACUUUUAACUG	536	342	360	501	348	430	274	441	118	206	256	173
bna-miRC01_27331	AAGGACUCCCACUUAAGGAUU	4	3	2	9	7	4	2	2	3	3	2	1
bna-miRC01_30075	AAAUCCGACUCUUAAUUUUUA	291	276	131	274	178	386	66	104	35	64	40	40
bna-miRC01_30091	AUACGUCUCUUAGCUUUUAACUA	0	0	0	0	0	0	14	0	3	15	0	0
bna-miRC01_30105	CUUCAAGAGUUGGGUCAUCUUUGG	3	0	3	3	2	9	3	0	3	2	1	2
bna-miRC01_30221	AUCCGAUCGUCUCUACCCGAGUCG	12	9	13	7	16	22	45	50	8	11	11	8
bna-miRC01_3155	CUUAUUUGACGUGUGACUCGGCCG	14	11	19	20	12	7	25	88	5	47	42	13
bna-miRC01_3221	UGCUAUGUCGUUUGGAAUCCA	0	0	0	1	0	2	5	4	0	4	0	2
bna-miRC01_32329	AACUUCCGCUAAGAAUCUCAUCCU	123	66	24	80	62	72	68	90	22	38	35	22
bna-miRC01_3253	AAGAACUGUCUCUUAAUUAAG	1	5	12	19	9	30	0	11	1	7	6	1
bna-miRC01_35861	GAGGACUACGUUCGUCGGAAUAGU	3	4	2	8	3	5	16	21	3	12	10	10
bna-miRC01_3783	AUCGGUCUGAUUCAAUUUGAAUUC	2	5	6	6	1	6	1	1	2	2	2	2
bna-miRC01_3841	AAGAACCGGUUCUUAACUUUAACA	17	23	10	30	25	22	25	55	20	36	16	32
bna-miRC01_4177	ACGGCUCUGAUACCAA-UUGAUG	24973	35651	76897	11222	23684	96889	26984	41659	12837	12651	21329	22340
bna-miRC01_4240	AAGGCUGUAGAUAAAAAUUAAAGC	5	5	22	33	18	8	12	43	11	16	25	22
bna-miRC01_46452	AGAUACGGUCUCUUAGCUUUUUAG	91	66	29	117	75	74	44	100	26	65	33	29
bna-miRC01_7179	AAGAACCGGUUCUUAAAUUACGCU	232	127	57	141	132	101	217	282	60	127	225	105
bna-miRC01_875	UCUGUUUCAAAUUGUAGGUAG	0	1	0	0	0	2	4	5	14	1	0	7
bna-miRC01_8873	ACUAGAAUGCGUCAAAGACAUGAG	0	6	0	10	5	3	0	11	1	5	4	2
bna-miRC01_9161	AAUUUUUGUGGAACCCCAU	7	4	1	11	7	3	15	12	8	13	4	9
bna-miRC01_random_2372	AGAUGAAGCCUCCGACUGAGA	0	0	3	1	0	4	18	27	8	26	16	14
bna-miRC01_random_2777	AUAUACGAAGUUGGAUAUGAGAUA	3	3	5	5	9	3	17	25	10	17	10	14
bna-miRC01_random_606	UCAGGCAGACUGCUUCAUCUCA	0	0	1	3	0	11	205	135	77	164	42	74
bna-miRC01_random_663	GAUAUUCGGCUGAGUUUAAGGA	33	38	53	53	44	32	38	76	18	27	28	21
bna-miRC02_10008	AUAAGAAUCUCGGGUUAAUCAUGG	100	68	42	137	108	53	36	59	22	45	29	39
bna-miRC02_11005	GAAGUUAACCGUGGCCUAGUGGU	10	7	9	22	15	21	73	27	26	101	27	83
bna-miRC02_11091	AAUGACGUCUCUUAGCUUUUAACU	5	7	7	10	4	13	0	1	1	0	2	6
bna-miRC02_11295	AUGUAUUGAUCUGGACCAUUGGUC	7	12	14	28	12	18	9	21	11	11	29	18
bna-miRC02_1134	AAAAUCCGUCUGUUAACCUUUAAC	25	0	1	25	1	2	10	0	0	11	1	0
bna-miRC02_1145	ACCGUUGUCCGUCGGUAUAUACCC	7	16	15	28	25	38	52	65	11	43	26	21
bna-miRC02_13713	CUAACUUCCGAUAAGAACUUCAUC	17	17	8	37	27	9	6	13	4	3	3	10
bna-miRC02_13955	UAGUUCGGUUUGAAAUUUGGUUA	2	1	3	7	0	0	4	12	4	5	2	10
bna-miRC02_14984	ACAAUUUUUGUGGAACCCCAUAGGC	35	7	77	45	27	50	43	49	93	100	36	191
bna-miRC02_1571	ACUAGAGGACUGUGAGAUCUUUCU	86	50	3	79	126	2	86	165	5	66	125	6
bna-miRC02_17191	AAGGAAAUAUCUAGAUGAGAA	2	0	8	12	1	5	0	0	1	1	0	1
bna-miRC02_17420	AGAUGGGCUUCCAACUUAAAACUA	730	466	266	807	559	566	661	824	290	553	493	411
bna-miRC02_17736	AACUUCCGCUAAGAACUCCACUCC	22	33	16	19	35	19	39	42	16	37	25	21
bna-miRC02_17869	UAGAUGAGAAUGUGACGCAUG	5	5	4	7	3	4	3	1	2	2	2	0
bna-miRC02_190	CCUAAGAACUCCGAGUUAAUCAUG	24	2	11	25	2	5	17	11	2	24	2	4
bna-miRC02_19389	CGACUGAUUUAUGACUGAUAGUUU	85	65	2	8	50	0	10	27	1	7	13	0
bna-miRC02_2013	GAUUAACCCGGAGUUGUUAGAGUG	22	9	5	16	18	7	46	66	9	51	24	11
bna-miRC02_22080	UCAAUGUUGGCUCAAUUAUGU	38	33	11	54	81	201	2	14	13	43	6	15
bna-miRC02_22259	AACUUCCGAUAAGAACUUCAUCCU	48	54	8	60	52	36	15	41	25	30	16	29
bna-miRC02_223	AGAACCGACUCUUAGCAUUUUCAG	96	103	60	168	101	84	84	209	34	85	81	35
bna-miRC02_24324	UUUACGACUGAUUUGCGACUGAUC	21	24	13	28	35	23	22	56	9	27	20	15
bna-miRC02_24903	UAAACCAACUGCACUUCCGUCC	4	0	2	3	1	12	4	1	0	2	0	3
bna-miRC02_24995	AUAUUCCGAUAAGAACCUCGAUCU	13	8	5	33	22	0	12	27	0	20	11	6
bna-miRC02_25029	AUUAGGUGCUCUAGAAUUCUUAGA	54	31	31	88	45	58	22	54	22	19	48	40
bna-miRC02_26223	CCGCUCGUACGAAUUUGGUCG	1	1	95	1	1	181	0	0	24	0	0	37
bna-miRC02_27675	UAUAAACCAACUGCACUUCCG	0	0	1	0	0	5	3	6	2	3	1	7
bna-miRC02_28160	UAAACCAACUGCACUUCCGUC	0	0	0	0	0	0	0	0	1	0	0	0
bna-miRC02_28563	AUCAAGAUCUGGAAUUCGAAUCCC	22	14	9	27	16	26	17	38	10	10	18	19
bna-miRC02_28566	AUCAAGAUCUAGGAUUUGAAUCCC	15	8	4	28	29	7	12	34	10	15	22	24
bna-miRC02_2862	CUAAAAAACUCUGGAUAAUGAUG	0	0	0	0	0	1	0	0	0	0	0	0
bna-miRC02_28678	CGAACCAUUGUCCGUCGGUAUCUU	5	1	6	8	2	6	12	10	2	4	7	10
bna-miRC02_2973	CGUGGCUUCCGGAUAUCUGAAUAU	13	12	16	19	5	9	0	5	0	2	1	0
bna-miRC02_29937	ACUUACUGGAAAAUCGUCUGGACG	7	2	0	4	4	2	3	18	2	2	21	3
bna-miRC02_30360	CAGCGAAGCGUGUUGGAACCC	3691	2946	2142	3014	2501	4871	651	891	325	755	215	710
bna-miRC02_3155	CUAAAAACGUUAAGGGACUUCUCU	15	12	4	14	18	10	8	10	7	5	0	2
bna-miRC02_32615	AUUGAUGCGUUUGGCGUUACUCGA	15	9	8	27	21	22	19	30	14	21	11	24
bna-miRC02_3621	CUAAAAAACUCUGGAUAAUGAUGC	10	9	2	20	27	0	1	0	0	3	4	3
bna-miRC02_36483	AUAGAGGAACACAUUGGAACAAAA	6	15	3	13	18	4	7	4	8	12	4	8
bna-miRC02_37025	CACGUGCUCCCCUCCUCCAAC	1	4	11	2	13	9	0	0	0	1	0	0
bna-miRC02_37109	AUAUUCCGCUAAGAACUCCACAUU	101	138	61	132	169	86	135	188	41	106	101	60
bna-miRC02_3958	AAAAAACUCUGGAUAAUGAUGCUC	25	13	12	44	36	13	19	27	18	30	14	25
bna-miRC02_40573	AACUAGGACUUUACGACGAAACCU	29	53	19	53	30	47	47	82	10	54	30	27
bna-miRC02_42700	AGACUGUUCUUAAUUUUUCUUAGA	6	8	3	15	7	0	1	8	3	5	2	9
bna-miRC02_45029	AACCGUUUCUUAUAUUCCCCUAAG	3	5	4	29	5	7	13	15	11	16	1	11
bna-miRC02_508	UAUUCCGACGGAAAUGGGUUUGUC	15	39	10	21	22	7	10	14	8	9	15	3
bna-miRC02_53426	ACAUUUCCUAGCCACCAAUUCAGC	0	0	0	0	0	1	3	7	23	17	1	28
bna-miRC02_53912	AAGAAAAGCUAAGAACCGUCAAUU	201	156	94	281	203	122	172	299	110	204	104	158
bna-miRC02_5561	GUUAGGAACCGACUCUUAAAUAAG	31	12	8	23	18	11	14	24	2	18	10	8
bna-miRC02_58123	GAACGUGGUUCGUCGGUAUAUUCC	70	94	66	56	82	58	82	105	32	72	94	41
bna-miRC02_58469	AAUCUCCCAUUAAACAUGCUC	4	0	16	62	12	15	5	1050	38	806	550	53
bna-miRC02_58750	AUAUGGAAUUAUUGAUUAGGC	0	0	0	1	2	0	8	10	0	8	0	0
bna-miRC02_6030	UAAUGGUCUGUCUUUGUUGGC	1	1	14	9	0	24	771	1573	84	241	644	138
bna-miRC02_614	CCGUUGUCCGUCGGUAUAUACCCU	72	52	29	42	29	34	27	41	11	35	29	14
bna-miRC02_6475	AUAGACCGAUCGAUCUGUGGAAGC	17	15	69	67	44	48	16	37	18	20	20	28
bna-miRC02_6722	AAGACACGGUCUGAGAAUACC	2	42	1	1	49	2	0	1	0	0	4	0
bna-miRC02_7316	UUCGGAUUUAAUUAUGGACUU	22	31	18	70	24	36	6	12	3	10	5	11
bna-miRC02_78896	AUCUCCCAUUAAACAUGCUC	0	2	0	0	0	0	0	0	0	0	0	0
bna-miRC02_9980	GGAGUGUCAUGAGAACACGGA	0	1	1	1	1	3	1	1	3	0	1	1
bna-miRC02_random_2404	AACAGAUCUCUAGAACCCUAAAAG	20	9	15	6	9	8	1	3	1	0	0	2
bna-miRC02_random_2701	UUCAUCUGUAUUUCACUCUAU	1	0	1	1	1	0	6	4	21	9	3	21
bna-miRC02_random_2706	AGGAUAUCUGAUCAUAUGUUGUGU	3	4	9	15	19	13	134	285	52	108	186	52
bna-miRC02_random_2880	UCACUAAUCGCGACGGAGACGG	1	2	0	4	0	0	5	3	0	12	4	0
bna-miRC02_random_3123	CACCAAAUGUUAGCGGAUGAGAUC	6	11	9	23	16	15	4	17	3	2	3	5
bna-miRC02_random_3486	CUUAUCUCGGACGACUUUCUUA	63	62	109	40	51	120	16	13	5	8	6	7
bna-miRC02_random_3532	UUCCCUGAGAUGACUUACUGG	30	39	0	6	52	1	4	9	0	1	2	2
bna-miRC02_random_3703	ACAGAUCUCUAGAACCCUAAAAG	0	0	0	0	0	0	0	0	0	0	1	0
bna-miRC02_random_4580	ACCAAAUGUUAGCGGAUGAGAUCU	9	4	4	22	15	12	14	33	12	18	14	20
bna-miRC02_random_5773	AAUUAAGAAAAACUAAGAACUGUC	14	13	6	39	23	17	41	25	35	29	22	58
bna-miRC03_10018	AACAUCCGCUAAGAACUUCAUUCU	22	11	4	13	10	11	10	13	4	8	9	4
bna-miRC03_111	UUAACUUCCGCUAAGAACUUCAUU	202	102	27	137	81	64	43	86	22	49	37	28
bna-miRC03_11759	UAAGUCUUUCCACUAUUCCAUU	56	100	37	98	110	91	4	0	20	6	3	7
bna-miRC03_12759	AUGUGUUUGACUAGAUCUGAUUGC	13	6	13	20	14	18	39	87	16	34	44	30
bna-miRC03_1479	AAGGGCAGUUUCAACGUCGGC	0	0	1	3	0	2	8	3	3	2	0	4
bna-miRC03_16195	GACGAAUUGAGGGCGUCGGACUAU	3	0	3	4	1	2	16	15	5	10	13	5
bna-miRC03_17940	GCAAGUUGACUUUGGCUCCGU	26	29	4	31	21	21	6	10	1	13	6	8
bna-miRC03_19434	AACUUCCGCUAAGAACUCCAUCUU	75	40	46	61	41	70	47	58	16	31	21	21
bna-miRC03_20798	AUAUUCCGCUAAGAACUUCACCUU	38	9	7	43	21	24	32	27	10	36	14	35
bna-miRC03_20939	UUCCCCGGACGACUUUAAAUU	73	77	180	38	66	189	113	85	116	70	39	111
bna-miRC03_21027	GGGUGGGGCUUGUAGCUCAGA	47	11	86	31	40	27	7	10	16	6	23	10
bna-miRC03_2188	CGACGUUGAAACUGCCCUUGU	2	4	2	2	3	8	2	1	1	3	0	5
bna-miRC03_224	AAAGUGAUUAUGGAGUAAAGAAUG	14	11	5	9	2	3	17	14	3	12	6	8
bna-miRC03_22555	GCAAGUAGACUUUGGCUCUGU	4	3	3	5	1	4	2	7	7	3	0	2
bna-miRC03_23764	UUAAGUAGAACUACAUGGCCGUGU	1	1	6	0	1	4	14	12	10	7	8	15
bna-miRC03_24358	AAUACGGUCUCUUAACUUUUAACU	1433	825	594	1465	818	1030	1005	1615	428	987	890	617
bna-miRC03_24523	ACACACCGGAGUGUACACCUUAGC	2	7	2	3	6	0	26	73	3	14	18	1
bna-miRC03_24734	ACCGAACGUGUAGGGAAUGUC	0	0	1	1	0	3	7	10	13	28	3	22
bna-miRC03_2587	UUGAAACUGCCCUUGUCGUUG	3	2	1	4	4	0	6	3	2	6	1	2
bna-miRC03_26032	AAAUACGGUCUCUUAACUUUUAAC	26	36	32	51	57	41	60	59	22	34	62	23
bna-miRC03_266	AGUGAUUAUGGAGUAAAGAAUGCU	9	6	3	15	20	3	14	12	7	13	14	8
bna-miRC03_26752	AAUGAUUGUGUUAUGGAUGAGUGA	6	15	20	24	19	22	44	78	16	31	48	31
bna-miRC03_27293	AAAACUGUGUGAACUCCUCUUGGA	627	699	612	1138	723	631	385	527	240	338	259	343
bna-miRC03_27423	AAUACGUCUCUUAGCUUUUAACUA	50	24	15	23	24	31	3	14	0	2	11	9
bna-miRC03_28059	AAUCUAUUGUAGUUCCAGCUCUUU	6	6	4	3	12	10	18	33	14	18	12	18
bna-miRC03_28672	CAAGGACUUGCAAUAAUGAUG	6	6	13	12	8	14	11	13	11	9	3	16
bna-miRC03_287	UCCGAUUGUCUUUAGGCUGUUG	219	232	196	292	361	371	2164	2426	1549	2209	1085	1838
bna-miRC03_28952	AGUGUAGAACCUCUAUCCAAAAGU	20	0	0	14	0	0	21	1	1	7	1	0
bna-miRC03_29303	UCAAUGAUUGUGUUAUGGAUGAGU	18	7	5	21	7	2	5	39	9	13	17	18
bna-miRC03_29684	AAUGUGUCUUGGAGUGUAAAUACA	9	18	30	14	7	23	11	33	7	7	16	7
bna-miRC03_30253	UGUUAGUAUAUAACUUUGAUU	1	0	0	3	1	0	0	0	0	3	0	2
bna-miRC03_30678	UAUCUCGGACGACUUUCUUGUU	0	0	8	0	0	7	0	0	6	0	0	5
bna-miRC03_3075	UUAACUUCCGAUAAGAACCUCACU	79	63	22	71	40	46	27	73	30	46	20	34
bna-miRC03_31872	UAUCUCGGACGACUUUCUUGUUUG	125	158	0	27	144	0	66	68	0	17	27	0
bna-miRC03_32296	UUAACUUCCGAUAAGAACUCCACU	135	70	47	117	114	71	75	166	66	99	112	103
bna-miRC03_32892	AGUUUAACUCUGAUGAAAGCGUGU	2	0	1	3	1	1	4	11	6	4	5	8
bna-miRC03_33478	AGAACCGACUCUUAACUUUUUCAG	64	47	40	75	48	81	41	98	32	42	38	44
bna-miRC03_3548	AGACUGUAUCUUAUAUUAUGCUA	11	4	6	19	13	0	2	11	1	3	2	3
bna-miRC03_359	AAAAGUGAUUAUGGAGUAAAGAAU	4	9	2	16	10	8	20	18	3	12	3	10
bna-miRC03_36455	AUGCGGAUUACCUCUUCCUUA	0	0	0	0	1	3	0	1	0	0	0	0
bna-miRC03_36528	CUAAGAACCCCAAACUAAGA	0	0	0	0	0	0	0	0	0	0	0	1
bna-miRC03_36967	UAGCCUGUCCUAUACGUUAAUG	7	1	12	10	0	27	418	164	137	604	44	250
bna-miRC03_40	AGGACGGAGUUCUUAACGGAAUAU	14	16	4	24	16	16	15	20	15	21	13	17
bna-miRC03_4044	AUACAGGAGAUCUUCGGCAUGGCG	177	57	100	110	50	130	118	151	40	78	108	47
bna-miRC03_4152	AGAGACUGUAUCUUAUAUUAUGCU	7	6	0	10	17	6	8	4	12	14	11	20
bna-miRC03_41901	ACAGAUUGGAUAUCCGGACA	0	0	0	1	0	2	4	2	0	2	0	2
bna-miRC03_43464	CUAAGAACCCUGCGUUAAUGAUGC	48	57	37	61	49	54	34	26	13	35	14	31
bna-miRC03_43499	AAUGCUGGUUAGAGUUAGGUUAUG	1	1	0	0	0	0	5	5	2	6	1	2
bna-miRC03_44818	UCACAGUUCUGUACGACACC	0	0	0	2	0	0	0	0	0	3	0	0
bna-miRC03_46473	AAAGAUUAUGAGAAUGAUGA	0	0	0	0	0	0	0	0	0	0	0	2
bna-miRC03_46670	UAUUAUAGAGGAACACAUUGGAAC	39	6	17	36	26	35	32	36	9	17	21	15
bna-miRC03_478	AACUUCCGCUAAGAACUCCGUCCU	15	7	12	13	15	14	9	9	5	5	4	7
bna-miRC03_48371	UUGAGAUUUUAUCGGAUGAGUAUU	0	0	4	1	1	4	10	9	14	8	7	9
bna-miRC03_49319	AAAAUACGUCUCUUAGCUUUUAAC	0	0	0	3	0	5	0	0	2	0	0	1
bna-miRC03_5097	GAAAGUGACGACGUUCUUGUU	0	0	0	0	0	0	11	24	12	9	2	8
bna-miRC03_51985	AUAGAGUGAACUAUUGAAGCAAAU	6	4	3	8	2	3	0	5	9	4	4	2
bna-miRC03_52	AGGAACUGGUAAUCUGCAUCC	45	7	4	90	26	41	1	2	1	3	2	1
bna-miRC03_53053	UUUAGGUUGAGGUUCUUAACG	6	5	2	1	8	5	2	2	0	0	1	3
bna-miRC03_53058	CUAAGAACUCCGAGUUAAUCAUGG	383	120	235	243	159	218	54	63	53	48	42	76
bna-miRC03_53279	CUAAGAAACCGUGGAUAAUGAUG	18	23	20	55	24	15	35	52	12	40	20	32
bna-miRC03_53525	UUAGGUUGAGGUUCUUAACGU	6	2	4	13	6	12	2	3	4	9	3	6
bna-miRC03_5439	UGGGAUGGCUAUGCUUAAGAG	320	83	100	147	79	150	0	0	0	0	0	0
bna-miRC03_5443	AUCUAGAUAUUUUAGUAGAAUUUU	2	0	2	3	4	0	0	0	0	3	1	2
bna-miRC03_56219	UGCUAAGAACCCCAAACUAAGA	18	16	6	7	4	10	6	8	2	4	0	0
bna-miRC03_5800	AUGAUGAAACCAUCGACUGUG	6	2	0	12	12	0	0	0	0	0	0	0
bna-miRC03_60740	AUUUUGGUAGAAUUAUCUAGAUA	1	1	2	4	4	0	2	3	3	9	2	6
bna-miRC03_61870	AACUUUCGCUAAGAACUCCACUCU	30	45	11	47	48	17	50	55	12	61	35	24
bna-miRC03_624	GAGUGGAGUUCUUAGCGAAAGUUA	3	3	1	10	1	6	2	8	7	7	2	6
bna-miRC03_63357	GAGAGUUAUCAGAGCCUAAGGAUC	0	2	1	0	1	0	2	4	0	2	1	1
bna-miRC03_64760	UAAGUCGAGAUGAUGCAACCAUC	0	0	0	0	0	1	0	0	3	0	0	5
bna-miRC03_66	AUUGAGAGGUUCUUAGGACGGAGU	26	19	11	33	23	28	11	29	12	8	12	14
bna-miRC03_7073	ACCAAGACGGGAUAGCUCAGU	31	11	11	12	8	27	4	7	2	3	2	1
bna-miRC03_7118	AUAUUCCGCUAAGAACUCCAACUU	7	29	5	31	15	8	26	31	9	12	11	27
bna-miRC03_7517	AACGACUUGAUACUUGACUUGACA	230	139	134	219	150	219	85	137	61	111	64	79
bna-miRC03_7683	UACACAUGAAUUUUUAGAACU	2	1	1	0	1	1	2	1	0	1	0	1
bna-miRC03_7724	AUAUUCAGCUAAGAACCUCACCUU	16	16	6	20	19	14	16	18	5	24	10	9
bna-miRC03_84975	AUAAGUCGAGAUGAUGCAACCAUC	0	3	1	4	4	0	32	25	0	36	10	0
bna-miRC03_8735	ACGUCGUAGAGAUAGUGGUCCAUU	2	5	4	8	9	5	4	14	2	4	1	7
bna-miRC03_90899	UUUCUUAGGGCGGGGUUCUUA	5	3	15	5	3	33	216	101	55	103	20	61
bna-miRC03_939	GGGUGGACAUGAGAACACAUGU	0	0	104	27	34	193	3	0	0	0	0	0
bna-miRC03_98	AACUUCCGCUAAGAACUUCAUUCU	156	64	3	73	44	19	52	39	1	18	19	6
bna-miRC03_986	GGGUGGACAUGAGAACACAUGUGU	35	29	2	411	181	360	0	67	6	90	76	16
bna-miRC03_random_10847	AUUAAGUAGAACUACAUGGCCGUG	2	2	0	2	7	3	8	16	10	7	7	13
bna-miRC03_random_2820	AUCUAAAUCGGAUUGUGUGGAUUU	12	19	30	47	20	30	30	52	20	41	30	26
bna-miRC03_random_3491	UUACUUGUAAGUCGUCUGUGAAGU	59	60	7	85	86	16	32	27	9	32	20	19
bna-miRC03_random_3723	CUAUCCGUUGGAGUUCUAAAGAU	11	7	5	6	8	14	4	7	1	7	1	5
bna-miRC03_random_4025	AUGAUUUAUCCAAGGGUUUGUGGU	178	191	174	372	312	240	197	264	131	202	170	194
bna-miRC03_random_4614	AUAUUCCGCUAAGAACCUCACUUU	41	26	9	16	22	24	19	26	5	29	20	14
bna-miRC03_random_497	GUGGGCUUUUAAGAAGACGUU	0	0	3	0	0	1	0	0	0	0	0	0
bna-miRC03_random_687	UUUGUGGGCUUUUAAGAAGACGUU	3	15	0	4	14	0	40	12	66	49	8	99
bna-miRC03_random_732	UGAUUUGUGGGCUUUUAAGAAGAC	0	6	0	0	2	0	3	0	2	2	0	3
bna-miRC03_random_9035	UAUUUCGCUAAGAACUUCACC	2	4	7	18	4	2	8	19	17	9	9	25
bna-miRC04_11573	UAUAUUCCGCUAAGAACCUCACUU	147	98	58	156	69	117	114	156	78	106	57	90
bna-miRC04_11624	UGUAAUUGGUUGGAUGAUUUUUA	19	11	7	32	27	3	10	19	4	12	4	12
bna-miRC04_13094	AGUAGUUCGUUAGGUUUGACC	3	13	8	5	27	11	3	5	1	5	3	8
bna-miRC04_1338	UUAUAUUCCGUUAAGAACUUCACU	33	10	12	51	35	7	13	55	47	63	23	87
bna-miRC04_13584	CCAGUAGUUCGUUAGGUUUGAC	16	11	35	19	17	24	45	29	33	46	13	39
bna-miRC04_1369	AUAUUCCGUUAAGAACUUCACUUU	0	2	0	6	2	3	0	11	0	13	3	0
bna-miRC04_13738	GUUAAAAACUAAGAGACUGUAUCU	95	59	45	148	58	89	37	65	25	52	41	44
bna-miRC04_14993	UUAACUUCCGCUAAGAAACUCAUU	15	10	5	18	18	9	5	11	7	10	9	3
bna-miRC04_15507	AACUUCCGCUAAGAAACUCAUUCU	12	19	8	12	15	13	10	11	0	3	2	5
bna-miRC04_18172	AACUUGGUAAAACUGUAUAACU	0	0	0	3	5	0	17	66	44	40	27	61
bna-miRC04_20550	AUGCGGCCUGUGACUGAUCGUAG	0	4	3	1	4	3	4	10	6	2	13	0
bna-miRC04_21214	AUCAUGCUAUCCCUUUCGAUU	59	94	82	68	55	170	3	2	2	4	1	1
bna-miRC04_21921	UUAACUUCCACUAAGAACUUCACU	35	48	24	55	44	34	21	43	18	41	33	17
bna-miRC04_22541	AUUGUAGGUCUCUUAGGUUGGGUC	100	58	62	119	91	76	67	108	42	97	61	44
bna-miRC04_22792	AUCUAGAUAUUUUAGUAGAAUUCU	6	2	6	7	3	2	3	6	0	1	4	2
bna-miRC04_23417	AGAUACGGUCUUUUAAUUUUUAAC	16	10	13	38	16	10	14	42	11	28	19	24
bna-miRC04_2480	AUAUUCCGCUAAGAACUCCAUCUU	88	54	58	58	48	70	34	48	12	40	46	42
bna-miRC04_25487	AUAUUCCGCUAAGAAUCUGACUCU	10	8	15	11	8	17	8	11	14	13	13	22
bna-miRC04_25528	CUAAGAACUCCACCCUGAGAACUU	361	233	306	246	248	449	174	131	35	120	49	59
bna-miRC04_26997	AAUUAGAUGAUGUGUGAGCUGAUG	2	3	5	4	4	11	6	13	2	13	6	2
bna-miRC04_27696	UUUUGUCGAGUAAGGGUGUGCUCU	7	12	5	8	6	12	11	16	6	8	6	4
bna-miRC04_28947	ACGACUUUGCGAACAAAUAAA	6	0	2	1	0	29	0	0	0	0	0	2
bna-miRC04_29041	CUUUCAUUGGUCGGGUUUGAUACA	2	5	10	17	6	6	210	25	39	260	21	80
bna-miRC04_29081	GCUCGGGAGUUGUGUUUCU	177	54	86	81	69	78	39	34	70	325	32	93
bna-miRC04_29571	AUAUUCUGCUAAGAACUCCAUCUU	7	12	8	20	11	11	13	12	7	21	11	32
bna-miRC04_30404	GAAACCGGCUCUUAACUUUUAACG	81	43	53	91	55	119	52	86	25	49	39	39
bna-miRC04_32039	AUUGUAGGUCUUUUAGGUUGAAUU	18	0	2	14	3	8	8	4	1	5	1	10
bna-miRC04_33237	CAUCCCAACUGCAUAAUUUACUGC	0	15	14	7	21	20	1	5	0	1	3	4
bna-miRC04_33689	AUACGGAUCCGCCUGUUUAGA	6	6	1	8	7	8	17	35	4	13	5	12
bna-miRC04_34575	AAAACAAUCCGUCGUAGUCUAGC	86	54	114	115	94	156	171	826	233	109	358	208
bna-miRC04_3932	ACUCCACCCUAAGAAACCGUG	5	3	6	11	6	4	51	46	19	45	12	19
bna-miRC04_41067	CUGAGAAUUGGAAAGGAGU	4	3	130	8	2	149	905	835	1279	538	523	2097
bna-miRC04_44171	UCCGCUCGAUGACUUACAUGUA	1	0	0	0	0	0	36	23	0	17	4	0
bna-miRC04_44994	AGCUCAUGAUCUGAUUUGAAUCUC	16	0	29	47	0	49	58	4	32	70	1	71
bna-miRC04_4807	AACGGAAUAUGAGAACCUGUCUCU	15	0	10	25	1	10	6	0	6	7	0	4
bna-miRC04_50487	CUAAGAACUCUGGGUUAAUCAUGG	189	133	106	235	131	55	56	68	28	75	35	57
bna-miRC04_51556	UGUGAUUUUUAAGUUGGACCACCC	0	4	24	31	2	25	34	112	171	97	65	323
bna-miRC04_51736	UCGGCGAGAGAGAAAAGAAUU	3	1	3	2	0	5	8	12	0	6	2	4
bna-miRC04_5516	ACGGUCUUUUAGCUUUUAACUUA	145	65	61	210	86	91	89	140	39	106	43	81
bna-miRC04_55707	UGAUUUUUAAGUUGGACCACCC	3	0	0	0	4	0	0	0	0	0	0	0
bna-miRC04_58842	GCAUCAUCUUCAAGAUUCAGA	0	5	1	3	3	3	31	25	33	107	11	59
bna-miRC04_59354	UUCCGGAGCGAGAAUCGUAGCU	0	1	6	1	0	22	11	16	12	14	6	43
bna-miRC04_61392	UAAGGUCCCUUAACUUUUAAC	20	7	6	19	12	17	42	28	30	42	18	36
bna-miRC04_63265	CUAGGUCAUGUCUGACAGCUUCACU	3	2	1	1	4	1	7	17	6	7	4	7
bna-miRC04_6329	CAACGGAACGACUUAGUAGAAG	0	8	8	1	4	8	0	3	6	2	4	9
bna-miRC04_7094	UCUAGUUGGAUUAGGAUUUAUACU	12	6	11	14	15	17	15	18	17	20	10	28
bna-miRC04_7311	UUAACGGAAUAUGAGAACCUGUCU	3	1	3	12	1	1	11	4	7	15	3	10
bna-miRC04_8502	AAUUUUUGUGGAACCUCGU	8	3	4	9	5	3	9	15	4	10	8	8
bna-miRC04_8850	AAAACUGUGUAACCAAUUUAGAUG	2	0	3	10	5	0	2	2	0	2	2	6
bna-miRC04_random_1535	CUCAAGAGACUGCGUUAAUGAUGC	29	19	43	37	24	27	15	23	5	13	9	10
bna-miRC04_random_17	CCGCAAAAGGUAAGAAUUAGAACC	23	29	65	27	41	37	8	6	28	4	6	35
bna-miRC04_random_1935	GAACCUCGUUCGUCGGAAUUUACC	66	21	44	50	24	83	22	16	10	14	11	14
bna-miRC04_random_2701	AAGAACUCCUGACUUAAGAGCAUC	2	3	1	2	5	1	17	17	6	8	5	9
bna-miRC04_random_307	CUAAGAACUCCGGGUUAAUGAUGG	18	16	22	17	10	13	4	11	2	8	3	4
bna-miRC04_random_3588	CAUGUAGGAAUGUUGUUAAAGAGU	10	5	12	13	2	5	1	11	3	4	4	8
bna-miRC05_1153	GACGAAAAGAUUGUUGUGGUCUUG	5	4	5	5	6	7	2	2	4	2	2	4
bna-miRC05_11627	UUUGGUAAUGGAGCAUGGUC	20	29	18	11	28	28	4	4	0	1	5	4
bna-miRC05_12770	AACUAGGACUGUAUUAAUAAAUGC	23	18	53	21	38	48	36	44	17	33	58	34
bna-miRC05_14789	AGAAGUGUGCGGACUUGGUCAAUC	0	0	1	2	1	1	33	45	4	9	12	5
bna-miRC05_15541	UAGGUCAUGCUGGUAGUUUCACC	1	0	5	3	1	4	2	27	20	7	11	27
bna-miRC05_15707	AUUCCGCUUAGAACCUCCAUCCUA	15	0	13	5	0	17	12	0	1	7	0	1
bna-miRC05_15952	GUGGAUGAUGUGGCAGCUGAUGUG	18	18	14	27	21	25	25	42	9	41	16	10
bna-miRC05_20275	AACUUCCGCUAAGAACUUCACUUU	78	65	17	74	60	59	25	55	11	25	18	10
bna-miRC05_21654	AUAUUUCGUUAAGAACUCCACCCU	13	11	14	32	27	10	31	45	20	30	24	46
bna-miRC05_21832	AAAUUGCAUUGGUAUUGUAGAAUG	18	29	23	59	43	20	54	71	52	85	25	76
bna-miRC05_21892	AUUUUACGACUGUUUUGCGAC	8	5	11	5	10	4	11	10	6	3	9	2
bna-miRC05_23896	AUUGUGAAUCGUCUACGUUAAAGU	0	0	3	0	0	1	15	0	12	15	0	33
bna-miRC05_24686	AAGAACCGUCUCUUAACUUUAACU	175	157	83	240	157	141	107	180	104	120	61	146
bna-miRC05_24983	CAAAGCUCUUAACCGGUAUAAACC	0	0	0	0	0	1	0	0	0	0	0	0
bna-miRC05_25005	GCUUUGCCAAAUGUCAAAUUCUGA	0	0	0	5	2	0	2	2	1	6	1	5
bna-miRC05_25316	CCGGUGUUUGGGUUCUAGAUU	3	9	1	4	13	2	14	11	4	5	10	4
bna-miRC05_26025	CCAAAAUCAAAUGACAAUACUGGC	119	125	113	148	104	145	65	105	57	98	35	123
bna-miRC05_26860	AUAUUCCGGUAAGAACUCCACUCU	48	50	34	38	55	26	69	92	24	51	51	46
bna-miRC05_27027	GAUUAUCGGGAGGUUUUUAGAGUG	1	0	1	3	0	1	3	2	1	3	1	3
bna-miRC05_27490	AAAUGAUCUAAUGGUACUCUAUUU	83	38	43	103	60	80	27	48	29	37	29	42
bna-miRC05_2860	UUAACUUCCGGUAAGAACUUCAUC	19	9	26	20	14	21	12	34	20	27	11	18
bna-miRC05_29076	AACUAAAACAAACUAUGAACCGGU	1	3	1	7	11	1	19	25	8	18	7	12
bna-miRC05_29694	GACUUAUAAAGAUCUCAUGAU	0	1	2	4	5	3	4	1	5	11	2	6
bna-miRC05_29988	AGACUCUAUGACAUCAAGAAA	0	1	1	0	0	0	1	1	8	1	2	3
bna-miRC05_30193	UUAACUUCUGCUAAGAACCUCAUC	31	33	19	63	70	24	45	77	23	38	24	37
bna-miRC05_30544	AAAGAUUGUUGUGGUCUUGUG	3	1	8	7	6	13	4	6	4	7	1	7
bna-miRC05_33254	AAUUAGACGACUUAGUAGAAGACU	11	16	23	25	40	25	39	117	58	72	61	65
bna-miRC05_34883	AACGUGUAGAGUCUUGAUCAAACC	18	9	13	11	2	12	5	6	0	7	0	5
bna-miRC05_35020	AAGAGACGUGUUCUUAUAUUCUGG	49	45	6	181	93	2	49	88	9	80	47	12
bna-miRC05_38074	AGUAUAUGGGCUCAUUCAUCUGUG	0	0	0	0	0	0	0	4	0	0	1	0
bna-miRC05_39084	UUAUAGGUUGUCGGUUUUGAUU	0	156	140	118	205	173	0	26	36	13	17	42
bna-miRC05_44148	UUCUUGAUGUUGUAGAGUCUU	2	0	0	0	1	3	9	3	9	7	0	10
bna-miRC05_4622	AUAACAAACGACGUCGUAGAGAUA	14	15	15	26	24	27	18	20	11	15	12	11
bna-miRC05_48922	AGAGACGUGUUCUUAUAUUCUGGU	11	11	13	18	16	11	16	26	16	27	6	18
bna-miRC05_5261	ACUCCACUCUAAGAACUCCGGGUU	45	49	36	61	61	37	80	133	39	77	23	44
bna-miRC05_5395	AACUUCCGGUAAGAACUUCAUCCU	24	17	16	36	14	27	18	26	14	24	11	10
bna-miRC05_5483	UAAAAAAUCUAAGAACCGACUCUU	23	7	5	23	14	21	23	30	14	26	20	22
bna-miRC05_5589	CUAAAAAAUCUAAGAACCGACUCU	202	159	76	173	101	127	88	148	41	70	59	64
bna-miRC05_560	CUAAGAACUCCGAGUUAAUCAUA	28	26	7	42	16	15	0	8	1	7	3	11
bna-miRC05_576	UUAAGAACUCCGGGUUAAUCAUGG	388	238	290	443	405	411	202	363	179	292	214	287
bna-miRC05_7521	AACUCCACUCUAAGAACUCCGGGU	76	101	50	117	123	74	163	193	89	142	100	103
bna-miRC05_9552	AUAUUCCGUUAAGAACUUCACUCU	24	20	13	24	29	17	14	27	20	23	15	24
bna-miRC05_random_1235	AGAUACGAUCUCUUAACUUUUAAC	7	8	3	17	16	5	6	18	4	17	20	10
bna-miRC05_random_1746	UUUAGAACUUCAAUGGGUAGAACC	39	32	43	47	33	75	23	12	4	12	6	8
bna-miRC05_random_1915	AAGUUUAGAACUUCAAUGGGUAGA	9	11	0	4	3	5	7	10	6	19	5	8
bna-miRC05_random_2271	AUUUAAGAUUUAGGGUUUAGCUGG	86	103	64	228	158	80	80	174	67	124	86	90
bna-miRC05_random_952	UAACACGACUCCAACACUAGU	0	1	0	1	2	3	183	100	4	132	17	0
bna-miRC06_11177	CUAAGGGACUUCGAAGCAAUGAGA	3	1	6	1	3	2	1	2	2	2	1	0
bna-miRC06_11485	GUUUCGGCUAAGAACUGUUUCUU	42	0	16	46	6	1	0	16	0	0	0	0
bna-miRC06_11793	AGGAGUUUUCUUCUUGGGGUU	7	4	3	2	5	8	0	0	0	0	0	0
bna-miRC06_13944	UUCGGCUAAGAACUGUUUCUU	0	32	0	0	17	24	4	0	8	13	9	7
bna-miRC06_15062	AGUGUUUGGGGGAACUCCUGG	1	0	4	2	0	8	0	1	2	0	0	1
bna-miRC06_16628	CUAAAAACUCUGGGUUAAUCAUGG	29	16	34	44	17	23	17	8	24	28	6	49
bna-miRC06_17131	AUAGGCAUACAUUAGAGCAUUUUC	5	7	8	36	22	5	7	16	11	18	7	19
bna-miRC06_17999	AAAUGUGGACGUGGAUACCAAAGC	68	20	47	44	41	71	116	163	23	82	101	57
bna-miRC06_19541	UUAGAGCUCUUAACGUAAUAUAAG	28	33	20	34	27	19	15	16	7	14	11	11
bna-miRC06_20082	GUGAUUGUGAUCUAUGUUGCGAAU	1	2	4	4	1	6	4	5	0	2	0	2
bna-miRC06_20384	AUACUGCAUGUGUGGAAUCAGA	14	8	3	15	12	1	8	3	2	8	2	4
bna-miRC06_20676	CUUUGUGCCAUUCGUCGUAGAUUC	4	15	5	1	10	2	0	0	0	0	0	1
bna-miRC06_20866	UAUUUCGACCACUGGUUCAACUCC	1	4	2	0	2	3	3	10	3	6	5	2
bna-miRC06_21191	AACUCGGGAUUCUUGGAGUGAGGU	5	1	2	0	2	1	1	2	1	2	1	1
bna-miRC06_21351	AUAUAUAACUCUUAUAAGGACGGU	28	8	17	22	27	35	22	31	15	32	11	27
bna-miRC06_21502	UAUUGCGCGGCCAUUAUGAUC	2	2	1	5	0	12	4	4	0	2	1	8
bna-miRC06_21950	AACUUUCGCUAAGAACUCCAUGUU	12	14	4	29	16	8	16	21	14	12	13	26
bna-miRC06_22780	CGAGACUGUGUUCUGUGAUCGAAG	16	37	25	10	22	22	2	13	4	8	8	5
bna-miRC06_24364	UCUAGUUGGAUUAAGAUUUGUACU	17	14	10	25	23	12	11	9	3	6	5	6
bna-miRC06_26009	UUAACUUCCGGUAAGAAUCUCAUC	42	29	14	27	17	24	36	28	27	26	29	29
bna-miRC06_2678	UAAGAAUCUAGGAGUAAGAAA	1	0	0	1	1	2	0	0	0	0	1	2
bna-miRC06_2715	GCAAGUCGACUUUGGCUCUGU	1	4	2	5	9	6	0	5	5	4	3	2
bna-miRC06_28158	ACUUUGAAACUUUGAUCUAGA	1	0	0	4	1	0	1	4	1	7	0	5
bna-miRC06_28321	ACUCUACGUCGGAAGUGUCCGAGG	0	3	5	0	3	3	21	20	7	9	6	7
bna-miRC06_3193	GCAAGUUGACUUUGGCUCUGU	10	40	29	56	84	55	16	124	40	104	58	55
bna-miRC06_32079	AUAUUGCGCGGCCAUUAUGAU	0	1	0	0	1	1	4	3	1	2	1	2
bna-miRC06_3262	AACCCGGAGUUUUUAGGAUGAAGU	29	27	15	41	38	9	31	68	21	43	21	36
bna-miRC06_3468	AACUAGCUCUCGAUCUCUGAUCAG	2	14	15	10	14	24	14	55	15	20	37	12
bna-miRC06_3502	CCGUAAAACUUAGAACCCUGCAAU	3	6	2	4	3	1	7	20	9	6	9	4
bna-miRC06_36435	AUCGGAAUGUAAGAACCCGUCUCU	2	1	5	6	3	13	2	6	14	9	3	20
bna-miRC06_37061	GAUUAACCCGAAGUUUUUAGAGUG	31	15	32	77	88	8	41	64	41	54	82	31
bna-miRC06_42087	CUGUUUCCUCGGAAAAGCCUCAGA	1	4	3	5	3	1	163	114	6	105	62	6
bna-miRC06_5157	CAUCCAGCUGGAAGACUUUCU	545	286	24	36	172	51	131	92	6	28	44	13
bna-miRC06_5235	AUCCCACUCUAAGAACUCCG--GAUU	55	69	42	67	99	52	79	122	35	67	75	58
bna-miRC06_6366	CCACCCAUACCAUACAGACCCU	12	11	11	128	71	12	11	8	15	9	2	6
bna-miRC06_6609	AAGAGACGGUUUCUUAUAUUCUGG	16	22	15	37	21	29	31	62	27	33	33	38
bna-miRC06_696	GCUUGUGGUUCGACCUCUCU	144	58	3	32	44	0	69	17	7	38	15	1
bna-miRC06_7053	GUCUGUAUGUAUGGGCUGAGU	2	7	6	3	10	4	4	18	8	18	3	20
bna-miRC06_8313	UCUGUAUGUAUGGGCUGAGUA	8	0	3	3	2	6	19	11	7	13	10	8
bna-miRC06_8733	AUAUUCCGAUAAGAACUUCACUCU	53	21	18	115	48	43	32	35	29	31	30	44
bna-miRC06_9164	UUCUCCACCCAUACCAUACAGA	1	0	15	2	4	7	0	0	3	3	0	6
bna-miRC06_9172	AUAUUCCGAUAAGAACUCCACCUU	124	106	71	152	149	108	128	158	52	120	104	86
bna-miRC06_9443	CUUCCUCGGAAAAGCCUCGGG	109	6	19	303	5	8	19	38	13	35	17	15
bna-miRC06_random_1418	AACUACUCGGAGGUAUAAGAUGCU	0	0	0	0	0	0	5	17	2	7	1	4
bna-miRC06_random_1509	AAGAACCGUCUGUUAACUUUUAAC	232	82	88	302	128	55	188	104	27	172	81	57
bna-miRC06_random_168	AAAGAAUCUGGACAGUUAAUU	0	0	0	47	0	0	1	0	0	2	0	0
bna-miRC06_random_2262	AGAGCCGACUCUUAACUUUUUCAG	121	51	65	142	71	81	86	148	13	58	62	30
bna-miRC06_random_2769	UCGGUUAAACUCUAAACCAGA	0	0	2	3	1	1	12	2	8	11	1	17
bna-miRC06_random_304	ACCGGGAGAACUCCAGUCAUCAGU	35	1	3229	27	2	2102	1611	2182	1993	1383	1308	4056
bna-miRC06_random_4416	CUUUGGUCGGACGAGUCCAGA	0	0	3	6	0	5	9	12	210	124	10	141
bna-miRC06_random_6091	AUUCGGAUUGUGAUCGGUUUGAUU	72	33	52	52	45	45	19	36	19	9	18	20
bna-miRC07_11328	AGACGGACUCUUAUAUUUCGAUA	1	2	3	14	7	1	0	3	2	2	0	1
bna-miRC07_11869	AUGUGACUUCCGACUGAUCAC	25	36	28	36	26	45	19	42	13	23	17	20
bna-miRC07_13127	AAGAGACGGUGACUUAUAUUCUGC	1	10	6	10	2	3	14	30	3	14	17	11
bna-miRC07_13213	AUCCAAAUGAUCUAUCUGA	150	69	52	198	87	94	39	74	21	41	38	33
bna-miRC07_1329	AUAAAUGUUUAGAACUCCAAUGGG	30	30	46	48	38	36	81	66	28	78	48	48
bna-miRC07_13460	AAAGUUUGUUACGUUGGACGUGGC	0	0	0	6	0	1	0	0	1	12	1	2
bna-miRC07_1459	CUUCCGAUAAGAAUCUCACUCU	18	20	6	30	26	9	8	14	13	9	9	25
bna-miRC07_15767	AGAAUCUGUCUAUUAACUUUUAAC	43	42	36	164	66	44	39	115	12	61	73	36
bna-miRC07_15956	UAAGAAUCUGUCUAUUAACUU	1	6	0	1	3	0	0	0	0	0	0	0
bna-miRC07_16875	CGAUUUUCUAGUCCGACGUGGAGG	35	10	50	32	16	36	12	25	7	14	12	11
bna-miRC07_17211	AAAAAGUUUGUUACGUUGGACGUG	0	0	0	11	0	0	0	2	1	33	1	2
bna-miRC07_17751	GAUUAACCCGGAAUUUUUAGAGUG	17	19	22	29	39	15	20	36	21	23	34	30
bna-miRC07_17965	GUGUAGAACCUCUAACCAAAAGUU	7	2	14	22	7	10	16	13	6	12	15	9
bna-miRC07_18039	AACGAAAUAUAAGAACCUGACUCU	18	24	5	11	29	9	18	36	21	11	19	30
bna-miRC07_18068	AUAUUUCGCUAAGAACCUCACUCU	35	40	15	39	36	20	52	75	30	50	18	30
bna-miRC07_18974	ACUCCGCUCUAAGAAAUCUU-CUGG	15	9	0	11	6	0	7	14	0	6	6	2
bna-miRC07_20265	CUAACUUCCGAUAAGAACCUCAUC	9	5	4	10	3	11	2	10	2	16	2	18
bna-miRC07_21012	AUAUUCCGCUAAGAACCUAAUUCU	37	1	7	22	5	10	12	3	2	7	1	4
bna-miRC07_21519	AAGAAUCUGUCUAUUAACUUU	1	1	0	1	5	0	0	0	0	0	0	0
bna-miRC07_23309	AGUUAUUUGGGAAUAAUGGACGGA	0	2	0	3	2	1	13	40	1	9	21	5
bna-miRC07_23858	ACGAAUUUGUAGAAUAGCUCAGUG	0	0	10	0	0	8	0	0	4	0	0	8
bna-miRC07_25804	UCCCGGUUUGUAGUAUAUGUU	3	7	2	6	3	8	9	8	3	3	1	8
bna-miRC07_2621	AGGAGAUAGAUCUGUAGCAUCGGC	13	10	34	21	13	30	31	63	9	65	58	11
bna-miRC07_26305	AAUCUGUGUGCAUAAACUUAAAAC	81	50	52	87	38	60	27	77	21	44	32	24
bna-miRC07_26342	CUUCCGUCACUUGGGUUCAACUCA	72	71	54	57	43	101	52	76	25	46	22	29
bna-miRC07_26375	CCGACUCUUAACUUUUUCAGUUA	57	30	6	44	25	17	6	13	0	6	0	7
bna-miRC07_27333	AUACGAUUUCGUGAGCUUUUUACG	10	6	8	14	12	9	8	15	15	3	8	25
bna-miRC07_28968	AGAGGCAUACAUUAGAACAUUUUC	4	5	4	8	8	9	11	26	12	8	8	17
bna-miRC07_32212	UUAGAUUAAGGAUUCUUAGCGU	0	0	3	1	1	3	64	39	91	95	8	38
bna-miRC07_32900	AUUAUAUUUCCUUAAGAACUCCGC	8	9	0	9	17	3	20	20	10	19	11	23
bna-miRC07_32963	GAUUAACCCGGAGUUCUUAGAGUA	55	62	46	98	112	75	85	184	49	103	93	57
bna-miRC07_33809	AGACGGAUGACUGAAUUGUAAGUU	6	1	3	6	6	4	10	15	2	5	3	3
bna-miRC07_34947	ACUGAUUGGUAGGCUGAGCUUAC	34	31	27	42	10	39	10	12	3	2	10	3
bna-miRC07_39506	CGACUGUCUUACUACUGGUGUGAU	0	0	1	7	0	0	1	0	2	2	1	0
bna-miRC07_39509	UUUUGCGUUUCAACUCGGUCC	160	112	152	176	113	262	460	237	181	344	41	335
bna-miRC07_4573	AUAGUGUCGAUCGACGUAGGU	12	17	22	18	10	19	22	28	30	23	14	21
bna-miRC07_48909	ACAAACUUGGAUACUUCUUGAUGA	11	8	15	17	17	14	15	32	17	39	10	37
bna-miRC07_52088	ACCGGAAUAUAAGAAUCUGACUCU	22	13	24	66	48	21	68	60	41	76	52	56
bna-miRC07_5314	AACGGUCUUCGGUCUCGGGCGCCA	1151	812	579	950	745	1087	738	1126	124	522	605	229
bna-miRC07_6079	AAAUAAUGUCUCGUCGUAAUUGCG	15	15	18	21	26	20	27	80	18	33	28	30
bna-miRC07_6640	CAUGUCUAGAAUUUGUGAUACC	7	10	5	6	2	3	1	0	2	1	0	1
bna-miRC07_6747	AAGAACCGUCUAUUAAC-UAAGAAU	168	16	116	297	27	111	84	49	79	151	20	113
bna-miRC07_69780	AGGGGUUCGUCGGAAAUGCGUCGG	4	5	7	11	6	5	36	62	11	24	18	14
bna-miRC07_7613	AGAUCUUCUGAAUACUCCUUGGGG	1	1	2	3	3	2	3	7	1	3	4	4
bna-miRC07_9671	AGAAUCUGUAUCUUAACUUUUAAC	28	23	9	73	37	8	7	52	14	21	26	17
bna-miRC07_random_1177	AAAAUCCGGAUUUGAGAAAAACC	0	1	0	0	0	0	0	0	0	0	0	0
bna-miRC07_random_1722	AAAAUCCGGAUUUGAGAAAAACCC	0	0	9	1	0	8	5	5	54	11	7	102
bna-miRC07_random_2344	AUCUCACUCUAAGAACCCCAGGUU	14	9	4	26	28	13	12	29	5	14	7	12
bna-miRC07_random_2446	AAUCUCACUCUAAGAACCCCAGGU	51	53	36	57	64	58	49	72	32	46	28	36
bna-miRC07_random_652	AAGAACCGGUUCUUAAAUACUCUU	361	357	294	808	418	329	391	761	334	589	569	421
bna-miRC08_10121	AAGAGACGGUUUGUUAUAUUCUAC	17	5	6	20	12	11	9	33	6	19	13	6
bna-miRC08_10231	AUGUUUAUUGCAGAUCUCUUAGGU	22	19	24	52	15	25	18	27	6	18	13	22
bna-miRC08_10778	AACUUCCGCUAAGAACCUCAUCUU	225	144	62	190	123	167	112	150	40	108	57	59
bna-miRC08_11942	AACUUCCGUUAAGAACUUCAUUCU	11	10	4	20	10	14	2	17	3	12	3	4
bna-miRC08_12048	AAAUUAUGGAGUGGGGUUGUAGAU	22	34	6	30	25	8	25	31	8	12	5	6
bna-miRC08_12119	AGAAUCCGUCUUUUAACUUUUAAU	161	123	62	187	112	93	86	205	68	120	72	141
bna-miRC08_12201	GAGUGUUCGGACUCGAGCG	274	45	61	545	51	55	131	37	63	395	45	23
bna-miRC08_12879	GCAUCAUCAUCAAGAUUCAGA	0	0	1	1	1	0	5	9	1	5	3	4
bna-miRC08_12927	CGAUAGUUCUGGUGUGGAAAUAGG	20	11	21	22	13	29	110	98	48	82	46	84
bna-miRC08_13599	ACGAAGCAUAGAACAGAUCU	0	0	0	0	0	0	0	0	1	0	0	0
bna-miRC08_13653	UAUGGGUGGGGUGGCAAAAUC	4	9	6	6	11	8	2	4	4	4	1	3
bna-miRC08_14811	AUUUUGCCUACUCCUCCCAUAC	268	158	173	223	385	176	271	139	71	131	70	66
bna-miRC08_14894	AUCAUGCUAUCCCUUUGAAUU	6	21	2	8	7	7	1	1	1	0	0	0
bna-miRC08_15306	AACUUCCGGUAAGAAUCUCACUCU	5	23	9	30	37	28	3	36	7	20	9	21
bna-miRC08_16005	AAGAACUGUCUCUUAACUUUUAAC	308	228	156	360	223	174	232	369	154	334	282	208
bna-miRC08_17049	CAUAUUCAUAUUUAGAACUCCAAU	0	2	0	0	1	0	0	10	0	1	0	0
bna-miRC08_17066	AACGGAAUAUAAGAACCCUUCUCU	33	36	17	57	61	16	67	109	50	62	65	47
bna-miRC08_17216	UUUUAGUUUUUAUGGUUGUAGCUU	5	6	2	3	3	2	12	8	4	3	8	4
bna-miRC08_17425	AACGAUUUGGUCUGGUUCAAGAUG	0	0	0	3	0	0	0	0	0	0	0	1
bna-miRC08_17957	AGGUCUCUUAGAUUGUGUCUCUUG	1	27	21	33	30	16	0	45	4	7	19	7
bna-miRC08_18373	AUUCGGAUUUUAUUGGGCUUUGGG	1	3	2	5	3	5	4	11	1	4	10	4
bna-miRC08_19249	AACUUCCGCUAAGAACUCUACUCU	70	91	47	56	90	69	62	146	37	42	78	30
bna-miRC08_21082	AGAAAGACGUGUCU-AGAUCUCAUC	28	13	25	31	7	18	31	19	7	19	19	10
bna-miRC08_22355	AACUAAAAAGGCUAAGAACUUAUU	19	25	12	27	39	15	10	22	9	18	10	19
bna-miRC08_23001	AGAGUGUGGUUCUUAACGGAAAUU	6	23	6	24	16	13	10	32	5	25	16	14
bna-miRC08_23219	UAUUCAUAUUUAGAACUCCAAUGG	16	0	11	13	6	11	9	9	16	16	6	23
bna-miRC08_24217	AACGGAAUAUAAAAACCUGACUCU	22	28	6	49	43	9	55	72	45	75	38	52
bna-miRC08_25182	GUUAGAUGGUUCAACGGUGCUUGU	1	1	2	7	3	2	24	22	10	32	12	22
bna-miRC08_25192	ACGAAGCAUAGAACAGAUCUU	0	0	2	2	0	0	0	0	0	4	0	3
bna-miRC08_25227	AUAUUCAUAUUUAGAACUCCAAUG	0	2	1	6	6	2	8	10	7	14	6	12
bna-miRC08_25526	AGCGGAAUAUAAGAAACUAUCUCU	27	28	16	75	55	13	27	54	27	57	22	53
bna-miRC08_25893	AGGAUGAGGUUCUUAUCGGAAGUU	0	0	0	0	0	0	0	0	0	0	0	5
bna-miRC08_26845	AUUUUAGUUUUUAUGGUUGUAGCU	2	3	2	6	5	0	12	6	4	5	8	3
bna-miRC08_27132	AUGGUGGUGAAAUCUGCAUGUAGA	4	2	1	6	3	3	18	30	13	24	8	17
bna-miRC08_27238	CAUGAGUGACUAGUAGUGACCACU	12	9	10	10	7	16	9	7	0	6	4	6
bna-miRC08_27660	AUAUUCCGCUAAGAACUUCAUUCU	297	205	55	166	110	91	98	170	39	62	55	33
bna-miRC08_28600	AGAUACGGUCUAUUAGUUUUUAAC	5	19	19	11	13	13	4	10	4	0	6	9
bna-miRC08_29392	AUGGGUUUCCACAAUAAUUGUAGA	3	1	4	6	1	3	3	0	0	1	2	3
bna-miRC08_33568	GAAUAUUUUUGUAAACUUUGUUGG	0	1	5	0	0	1	38	50	58	55	20	91
bna-miRC08_34972	ACAAUUUUUGUGGAACCCCAUAGGU	7	0	3	12	0	7	11	4	21	17	6	37
bna-miRC08_39031	AACAAUGUGAUCGAUCGAUGUA	92	89	312	305	182	337	2107	2160	1640	2564	858	2435
bna-miRC08_46730	AAUUUUUGUGGAACCCCAU	3	2	3	3	4	8	6	11	4	3	2	7
bna-miRC08_5369	AAUUAUGGAGUGGGGUUGUAGAUG	10	16	0	16	17	2	33	43	8	19	27	0
bna-miRC08_5718	AGACUCUCGGAAGACUUCUAGACA	19	37	122	116	48	127	366	442	409	301	249	521
bna-miRC08_5773	AUUGAUCUUAGGCAUUCGAAG	382	208	275	485	386	417	218	320	196	220	143	214
bna-miRC08_6213	AAUCAUGGUCUUAGAGCAACAAUA	103	58	76	79	42	134	36	78	14	37	30	40
bna-miRC08_6378	AUUAUCUAUGGUUUCUUAGGACGG	19	11	4	24	18	10	5	13	5	6	3	3
bna-miRC08_6943	AAGAGACGGUUCUUAUAUUACGCU	25	25	18	37	24	20	26	61	30	27	21	31
bna-miRC08_7034	CUAAGUCGUCUAAUUGGAAGA	10	19	5	5	20	6	5	5	10	5	4	2
bna-miRC08_7151	CGAGGACUUUUUUCGUCGGAAAUU	66	45	62	123	64	26	98	126	74	124	93	105
bna-miRC08_847	AACCUCAAUCUAAGAACCCUGGGU	1	3	8	7	6	2	9	15	16	17	3	8
bna-miRC08_932	AACUUCCGAUAAGAACCUCAUUCU	1	7	2	10	13	14	0	17	5	7	6	12
bna-miRC08_random_1076	CGAACUCGGAUCCGUAUUGGCG	3	7	2	4	5	2	5	12	0	5	4	0
bna-miRC08_random_1247	CGGAUCUGGGUACGCUGAAUUUCC	15	2	12	3	4	2	0	1	0	0	0	1
bna-miRC08_random_2734	AGGCCAUGAUUAACGCUGAAACCC	8	5	11	28	17	10	25	72	16	67	32	23
bna-miRC08_random_3086	UGGUCUUGAGGUAGUUACUAUC	85	53	73	71	40	127	47	78	17	37	26	25
bna-miRC08_random_940	AAGGUGCCUAUCUGUUUUAACAAU	1	2	4	1	0	3	0	0	0	3	0	0
bna-miRC09_10415	AUGUAUUCUUUUCAGUUUGGU	0	1	2	1	1	1	0	0	0	0	0	0
bna-miRC09_10418	GAAACUGAAAAGAAUAGAUGGU	6	15	9	22	13	10	0	1	0	0	0	0
bna-miRC09_1068	UCAGUGAUUUACAGAGCCAGC	13	11	29	3	9	31	62	65	74	32	37	111
bna-miRC09_1079	UGGCUCUGGGGAGCACCGACC	0	0	0	2	0	1	1	2	5	11	0	4
bna-miRC09_11216	UAAGCUCGUCAGGUUCUGGUU	0	1	15	2	0	54	3	4	28	3	2	58
bna-miRC09_14559	AUUAAGAGACUGGAGUAAAAGACC	7	9	21	14	8	15	14	13	6	14	15	9
bna-miRC09_1494	AUCGGAAUAUAAGAACCCAUCUCU	106	67	44	109	137	33	199	275	71	183	174	94
bna-miRC09_15069	AACUUCCGCUAAGAACUCCAUUCU	320	174	62	244	187	181	113	218	14	51	100	42
bna-miRC09_16796	AACUUCCGCUAAGAACACCAUUCU	40	21	8	37	36	27	25	22	8	10	5	11
bna-miRC09_19425	UCAAUGUUGGCUCAAUUAUGC	3	1	1	5	14	13	0	1	0	2	1	1
bna-miRC09_19488	UUGCAGUCUUGUUACUCUUUA	2	1	2	3	5	4	23	21	4	18	5	5
bna-miRC09_21354	AAGAGACGGUUCUUAACUUUUAAC	33	30	24	67	39	44	28	53	25	35	20	37
bna-miRC09_22569	AACUUCCGAUAAGAACCUCACUCU	51	29	8	31	29	29	23	29	0	12	6	11
bna-miRC09_24578	AUAUACGGUCUCUUAACUUUUAAC	35	18	16	45	26	35	17	39	14	25	21	30
bna-miRC09_26173	UUUUUAGGACACUUUGGGACC	0	0	7	0	0	3	0	0	1	1	0	2
bna-miRC09_29556	AAGAACCGACUCUUGAAUAAG	74	37	44	75	32	42	20	40	10	21	25	22
bna-miRC09_30290	AUGCACGGUUUAGAAUUCAAGUCU	5	28	17	15	11	17	9	7	9	3	10	9
bna-miRC09_31694	UUUCCCGUCGAUAAAGUAGAUUAG	0	0	0	0	1	0	1	4	2	5	1	3
bna-miRC09_32778	AAGACUGCGCAGACGACUUAUUAU	146	488	106	232	311	190	37	115	23	48	36	35
bna-miRC09_33395	AUAAAGAUCUUGUAUUUCCUCUUA	18	16	29	28	44	10	13	28	25	18	24	32
bna-miRC09_35546	AUAUUGUUGGUGAUACCUUUGC	0	0	3	1	0	0	6	21	17	24	7	41
bna-miRC09_358	AAAGGACGUCUCUUAAAUAAAAGA	91	51	67	109	78	90	20	61	21	47	55	43
bna-miRC09_38230	CGACUUUGUAUAAUUUUGUAUU	0	0	5	0	0	2	6	11	0	0	3	0
bna-miRC09_39875	AUCUGACUGAUCCAUCUGGAUGCA	223	154	195	169	172	235	140	233	66	104	140	122
bna-miRC09_41441	AACUUCCGCUAAGAACUCCACUUU	70	36	32	56	41	57	79	102	13	36	53	25
bna-miRC09_42244	AGAUAUCCGGAUUCGGUUUGGACG	10	14	11	15	14	12	16	35	22	11	27	21
bna-miRC09_45186	AUUGGCGAUGGAGAACUCCGAGUG	14	10	6	13	9	20	35	54	21	58	26	36
bna-miRC09_4734	UUAUAGGACUGGUCUAAACC	15	21	28	4	28	30	0	1	0	1	2	1
bna-miRC09_54417	ACAGGUUUCGUCGGAAUUUCGUCG	107	91	136	182	193	109	313	326	362	345	245	531
bna-miRC09_609	UUCGACUUUGUAUAAUUUUGUAUU	8	6	0	13	4	0	0	0	5	5	0	4
bna-miRC09_7003	CCGAACUAUGACCUCAUUCUAAAU	133	73	58	110	65	69	34	62	7	26	29	11
bna-miRC09_704	AACGGUUUCUUAUAUUCUGCUAAG	36	59	19	100	69	30	46	87	43	73	40	61
bna-miRC09_8877	AACUUCCGGUAAGAACCCCACUCU	43	37	29	55	55	43	50	69	32	57	19	50
bna-miRC09_891	AGGACGUCUCUUAAAUAAAAGAUA	17	9	8	46	15	21	20	29	16	3	23	31
bna-miRC09_969	AGUAGAAUAUAAGAACCCGUCUCU	217	197	113	429	254	159	329	532	142	588	145	224
bna-miRC09_983	ACCGGAAUAUAAGAAACUGUCUCU	18	14	2	28	29	13	17	34	21	23	22	27
bna-miRC09_random_3209	AGAAUUAUGGCUGUGUAGAGCACU	4	2	6	16	12	5	17	18	20	13	12	10
bna-miRC09_random_4259	GAAUUAUGGCUGUGUAGAGCACUC	35	14	51	38	31	44	57	62	27	38	43	29
bna-miRC09_random_793	AACGAGAUUUAAGAACCGAUUCUU	39	23	30	45	39	26	51	46	36	47	26	46
bna-miRCnn_random_10917	AAUCGGUUUAAUCUGGAUAUGAGU	0	0	0	13	9	2	0	1	5	3	1	3
bna-miRCnn_random_11066	AGAGACGGGUUCUUUUAUUUCGCU	5	6	1	1	6	2	2	2	0	0	0	5
bna-miRCnn_random_110878	AAAGUUGUACUUGAACGAUUGUGU	1	0	1	0	0	0	2	3	4	11	0	4
bna-miRCnn_random_112492	AACUAAGAAAAACUAAGAACCAUU	162	111	94	191	120	115	124	210	122	162	111	161
bna-miRCnn_random_116548	AAGAAACGGAUUCUUAUAUUCUGC	40	22	15	106	41	10	59	67	41	70	48	80
bna-miRCnn_random_11815	UCUUAGGGUUGAGGUUCUUAAC	8	11	3	22	8	17	21	16	20	28	10	18
bna-miRCnn_random_12154	AACGGAAUUCCGACGAAAUAAAUG	8	15	8	23	9	1	92	119	38	63	69	40
bna-miRCnn_random_121727	AUUAUAGGACACAUUGCACUUGGC	5	2	1	4	2	2	30	30	15	6	20	11
bna-miRCnn_random_13374	CGGAUAUCCGGACUGGUUGAAUCC	37	25	33	42	25	25	31	58	11	27	54	10
bna-miRCnn_random_13491	CAUUAUCCCAUUCGAGUGACAA	4	10	8	17	41	13	0	0	0	0	0	1
bna-miRCnn_random_14321	AUGGGCUUCCACAAUAAUUGUAGA	12	10	19	10	6	22	19	30	3	7	13	8
bna-miRCnn_random_143256	AGAUAUUGUAUCGUAUUUGGGCUU	5	7	5	5	4	9	25	44	16	19	35	15
bna-miRCnn_random_14583	CUCCAAUGGUUUACUCUGUAAUAG	44	27	25	32	19	28	19	31	22	33	18	23
bna-miRCnn_random_159179	AUCCGGAGUUUUUAGAGUGAGAUU	47	36	19	55	44	42	44	127	47	86	65	53
bna-miRCnn_random_17827	GUUGCUGGAAGGGGAUAGUAGG	0	0	0	0	0	0	0	0	0	0	0	0
bna-miRCnn_random_17833	CUGUUGCUGGAAGGGGAUAGUAGG	1	2	3	7	11	14	0	0	0	0	0	0
bna-miRCnn_random_17881	UAGAGAUUAUUUGUGAGAGCUUA	6	1	1	7	2	3	9	9	1	4	0	7
bna-miRCnn_random_21113	AAGGAUUUUAAGAACCGGCUCUUA	138	105	92	288	181	63	159	250	97	171	133	122
bna-miRCnn_random_24858	GUUGUGGGAUCUACUAAAUAGUGU	2	0	1	9	0	0	2	2	4	5	1	0
bna-miRCnn_random_26490	UUGUUCACAACUGCAUAAUUC	2	4	3	8	3	2	9	8	8	14	5	6
bna-miRCnn_random_26638	AUGGGGUUCCACAAUAAUUGUAGA	2	3	1	14	1	5	0	4	5	0	0	4
bna-miRCnn_random_29387	AACUUCCGUUAAGAACUCCAUCUU	102	69	34	116	88	71	67	111	31	63	55	39
bna-miRCnn_random_29531	AUUGUUGGAAUGAGGUAAGUU	0	0	1	1	1	2	2	3	4	4	3	11
bna-miRCnn_random_30152	AUAUUCCGCUAAGAACCCUAUCUU	71	71	57	48	43	71	52	61	21	45	0	31
bna-miRCnn_random_34109	GAUUAUGCAGUCGUGAACAAA	3	3	2	3	7	6	3	2	3	9	0	7
bna-miRCnn_random_34635	AAAUUGAUAAUGUCCGUCGGUAUU	0	4	4	5	12	3	16	27	6	18	8	11
bna-miRCnn_random_36757	AACUUCGGCUAGGAAAUCUAUCCU	18	19	7	62	44	17	6	22	8	5	11	16
bna-miRCnn_random_38176	CGACUGAUUUACGACUGAUAGUUU	25	27	20	43	27	16	12	22	6	14	11	10
bna-miRCnn_random_39271	AUGGGGAGUUUACUGAUGCUGAUG	0	1	1	2	0	0	0	3	0	0	1	1
bna-miRCnn_random_41233	UUUCUUUGUCUGUACGUUAGC	45	63	26	57	74	46	7	7	7	8	3	4
bna-miRCnn_random_4298	AAUUCCACUCUAAGAACUCCGAGU	26	33	16	35	54	39	55	45	36	43	27	42
bna-miRCnn_random_43562	AAUAUAAAUCACUUGAAACUCUCA	9	15	16	27	11	7	12	21	26	36	13	44
bna-miRCnn_random_44210	CUUAUAAUUAAGUCGUCUGACAAA	36	42	52	41	72	45	187	215	281	189	170	289
bna-miRCnn_random_443	UUGUGAUUUGGUUGGAAUAUC	18	19	33	21	14	22	6	6	1	4	6	1
bna-miRCnn_random_48247	ACGUGGCAUGCAUCUUUUUUGAGC	0	2	2	3	2	1	0	4	1	0	9	1
bna-miRCnn_random_50361	AAAGACGUCUCUUAGCUUUUUUAG	53	33	12	55	27	29	21	30	13	26	12	17
bna-miRCnn_random_51408	ACCGGUUCUUAGCUUUAACAAAGA	19	9	5	16	5	13	3	9	3	7	3	5
bna-miRCnn_random_54147	AACUUCCGGUAAGAACUUCACUCU	118	86	24	91	54	74	80	108	28	73	75	49
bna-miRCnn_random_55360	AAUAACCGGUUCUUAGCUUUAACA	272	235	121	311	285	234	236	401	136	228	194	143
bna-miRCnn_random_55587	CUCUAGUGUAUGACUCUAUAAUAG	83	49	57	78	49	30	18	30	9	36	20	14
bna-miRCnn_random_55590	AACCGGUUCUUAACUUUUUAG	296	189	94	288	171	245	134	222	76	154	82	111
bna-miRCnn_random_56215	AGGAUGGUGUGACCCUGAUCAGCU	3	6	13	8	7	17	52	64	28	51	36	43
bna-miRCnn_random_56260	ACCUGUAUCUUAACUUUUAAUUA	1	2	1	3	1	0	1	2	0	0	1	2
bna-miRCnn_random_56872	CUAAGAACUCUCCAUUAAACAU	68	56	9	70	90	13	36	34	11	20	20	17
bna-miRCnn_random_57778	AUAUUCCGCUAAGAACCCUACCUU	69	74	33	86	49	69	63	89	26	31	82	30
bna-miRCnn_random_58334	AUUGAUAAUGUCCGUCGGUAUUCC	5	15	9	12	9	14	29	31	14	20	22	17
bna-miRCnn_random_58644	GAUUGAUUUUGGGCCUUUGAUCCA	26	27	25	37	23	32	63	74	22	38	34	36
bna-miRCnn_random_60982	AGUGAGUUUAGGUUUUUGGAUACU	10	4	0	14	8	5	4	5	4	3	3	3
bna-miRCnn_random_62446	AAGAGACGUGUUAUAUAUUCCGCA	4	6	1	11	5	1	9	10	4	17	5	1
bna-miRCnn_random_62830	CAGUGCAGUGAACUCCCAAGAGGC	19	20	14	16	11	13	20	27	13	15	4	17
bna-miRCnn_random_63742	AACUUCCGCUAAGAAUUCCACUCU	19	22	5	23	28	5	13	23	2	14	10	9
bna-miRCnn_random_64308	ACGUGUCUAUUACAGUGUGAAUA	24	7	14	33	16	13	9	17	7	12	6	21
bna-miRCnn_random_64403	AACUUCCGAUAAGAACCUCAUCCU	22	16	5	26	28	17	13	46	4	19	12	4
bna-miRCnn_random_65784	CGUGACUUGCGAUCUGCGACCAGU	62	43	85	87	27	124	8	15	8	19	11	18
bna-miRCnn_random_66095	AUGUUUGUUCUGGAUCUAUUAAGU	5	0	2	2	2	3	2	0	0	1	2	0
bna-miRCnn_random_66129	AGUGUUUAAACUGCUAGAAUGUGU	7	12	16	28	11	5	37	65	13	46	29	28
bna-miRCnn_random_66538	ACUUUACUCUAAUCUUCUCUGAUU	5	12	17	13	11	27	18	24	8	10	11	20
bna-miRCnn_random_72055	ACGGUUUUUAGACUUUCUUAGUUA	3	3	0	3	3	0	0	0	1	0	0	1
bna-miRCnn_random_7320	AAUGAAUUCUCCCUAGAUACAUA	9	13	23	26	42	9	4	8	17	8	9	10
bna-miRCnn_random_76558	AUUAAUAAUUAUACUGAGGAA	0	0	1	2	1	4	0	0	1	0	0	0
bna-miRCnn_random_76561	UCAUCGGUAUAAUUAUUAAUU	1	1	1	3	0	3	0	2	0	0	0	0
bna-miRCnn_random_78030	AAAAGACGGGUUAUUAUAUUCUGC	12	21	4	18	16	7	23	28	5	31	4	11
bna-miRCnn_random_78043	UGAAUGUCUUUCUCUUCAUC	95	88	122	155	166	156	144	124	184	160	40	280
bna-miRCnn_random_7917	UUAAGAGACUGGACUAAGAGAUCC	9	7	7	18	3	3	3	14	4	6	5	3
bna-miRCnn_random_80286	AAGAUUUAAGCUGUAGAUUUUGUG	3	8	6	13	11	5	8	21	17	10	13	16
bna-miRCnn_random_82079	AUGGGCUAGAGUAUGUGGGCU	23	7	12	24	1	33	49	2	6	29	0	18
bna-miRCnn_random_82234	CUUAACUUCCGCUAAAAACUCAUU	43	39	15	65	38	18	27	51	13	25	20	17
bna-miRCnn_random_83758	GUUAUUGGAGUUAAUAGAGAACCG	155	103	187	230	489	809	2	1	4	21	8	6
bna-miRCnn_random_86274	AUCCUCGGGACACAGAUUACC	117	12	28	287	87	444	6	4	0	31	5	31
bna-miRCnn_random_94052	UGAGGUCUGGGGUUCGAAUCUU	94	60	39	61	50	65	444	392	25	198	223	35
bna-miRCnn_random_94299	UAAAUAUUGUUGAAACAUGAGAGC	14	5	4	14	6	9	8	13	11	9	6	15
bna-miRCnn_random_99217	AAAGUAUCGACUCGGGUUGGAGCG	3	4	16	12	15	25	78	68	30	49	43	44
bna-miRUnn_random_10096	CACGAUCUGUUGGGCUGUCCAU	1	4	5	11	2	7	14	1	3	7	0	7
bna-miRUnn_random_1966	AAUCUGUAGAUUUAUUUGUUGUAC	34	25	46	61	34	28	35	63	23	41	33	45
bna-miRUnn_random_8287	AGAACCUCCCAUUAAACAUGC	1	0	1	0	0	0	0	4	0	4	2	0
bna-miRUnn_random_8384	AGUACGAUAUUGUUCAUUUUGGGC	11	14	3	34	18	20	14	17	7	26	13	11
bna-miRUnn_random_9490	AAGAACUCCGAUUAAUCAUGCUCU	4	9	2	8	8	3	1	13	6	16	3	5
