# Supplementary material for: Transcriptome and Small RNA Sequencing Reveal the Mechanisms Regulating Harvest Index in Brassica napus
Source: Front Plant Sci. 2022 Apr 4;13:855486. doi: 10.3389/fpls.2022.855486 (PMC9014204; doi:10.3389/fpls.2022.855486)
Supplement: Supplementary file 7 [file Table_7.XLSX]

## Sheet: CQ_H vs L_30ZP
Table S7. Significantly enriched GO terms for the differentially expressed target genes of the DE miRNAs identified in CQ_H vs L_30ZP
CQ_H vs L_30ZP
GO term	GO ID	Description	out (90)	All (85560)	pvalue	p.adjust	Genes
cellular component	GO:0046861	glyoxysomal membrane	2	15	0.000113871	0.0170807	BnaA05g31340D;BnaC05g45860D
cellular component	GO:0044438	microbody part	3	157	0.000633375	0.0316687	BnaA05g31340D;BnaC04g30340D;BnaC05g45860D
cellular component	GO:0044439	peroxisomal part	3	157	0.000633375	0.0316687	BnaA05g31340D;BnaC04g30340D;BnaC05g45860D
Molecular Function	GO:0005524	ATP binding	16	6049	0.000558397	0.046703	BnaA01g01460D;BnaA01g30490D;BnaA02g05110D;BnaA02g22590D;BnaA02g31620D;BnaA03g51810D;BnaA04g11150D;BnaA05g31340D;BnaA06g10210D;BnaA07g04740D;BnaA08g09210D;BnaA09g40500D;BnaC01g16200D;BnaC01g38510D;BnaC03g41300D;BnaC05g45860D
Molecular Function	GO:0032559	adenyl ribonucleotide binding	16	6301	0.000866776	0.046703	BnaA01g01460D;BnaA01g30490D;BnaA02g05110D;BnaA02g22590D;BnaA02g31620D;BnaA03g51810D;BnaA04g11150D;BnaA05g31340D;BnaA06g10210D;BnaA07g04740D;BnaA08g09210D;BnaA09g40500D;BnaC01g16200D;BnaC01g38510D;BnaC03g41300D;BnaC05g45860D
Molecular Function	GO:0004467	long-chain fatty acid-CoA ligase activity	2	41	0.000884668	0.046703	BnaA05g31340D;BnaC05g45860D
Molecular Function	GO:0015645	fatty acid ligase activity	2	43	0.000972874	0.046703	BnaA05g31340D;BnaC05g45860D
Molecular Function	GO:0030554	adenyl nucleotide binding	16	6417	0.00105187	0.046703	BnaA01g01460D;BnaA01g30490D;BnaA02g05110D;BnaA02g22590D;BnaA02g31620D;BnaA03g51810D;BnaA04g11150D;BnaA05g31340D;BnaA06g10210D;BnaA07g04740D;BnaA08g09210D;BnaA09g40500D;BnaC01g16200D;BnaC01g38510D;BnaC03g41300D;BnaC05g45860D
biological process	GO:0009266	response to temperature stimulus	18	2262	6.36592e-11	4.71715e-08	BnaA01g30490D;BnaA03g03740D;BnaA05g01050D;BnaA07g14320D;BnaA07g38070D;BnaA08g26300D;BnaA09g42760D;BnaA10g22560D;BnaC01g16200D;BnaC01g38510D;BnaC03g05240D;BnaC03g28860D;BnaC04g00590D;BnaC04g30340D;BnaC06g05390D;BnaCnng18290D;BnaCnng27470D;BnaCnng56320D
biological process	GO:0009408	response to heat	10	787	2.17909e-08	8.07354e-06	BnaA01g30490D;BnaA03g03740D;BnaA09g42760D;BnaC01g38510D;BnaC03g05240D;BnaC03g28860D;BnaC04g30340D;BnaC06g05390D;BnaCnng27470D;BnaCnng56320D
biological process	GO:0006950	response to stress	34	12851	4.84111e-07	0.000119575	BnaA01g01460D;BnaA01g30490D;BnaA03g03740D;BnaA04g11150D;BnaA05g01050D;BnaA05g15360D;BnaA05g31340D;BnaA06g39650D;BnaA07g03710D;BnaA07g14320D;BnaA07g23090D;BnaA07g38070D;BnaA08g09210D;BnaA08g25340D;BnaA08g26300D;BnaA09g42760D;BnaA10g22560D;BnaC01g15480D;BnaC01g16200D;BnaC01g38510D;BnaC02g12960D;BnaC03g05240D;BnaC03g28860D;BnaC04g00590D;BnaC04g30340D;BnaC04g52510D;BnaC05g08160D;BnaC05g45860D;BnaC06g…
biological process	GO:0009628	response to abiotic stimulus	23	7842	1.29418e-05	0.002023	BnaA01g30490D;BnaA03g03740D;BnaA05g01050D;BnaA06g39650D;BnaA07g04740D;BnaA07g14320D;BnaA07g23090D;BnaA07g38070D;BnaA08g26300D;BnaA09g42760D;BnaA10g22560D;BnaC01g16200D;BnaC01g38510D;BnaC03g05240D;BnaC03g28860D;BnaC04g00590D;BnaC04g30340D;BnaC04g52510D;BnaC06g05390D;BnaCnng18290D;BnaCnng27470D;BnaCnng56320D;BnaCnng64850D
biological process	GO:0000302	response to reactive oxygen species	7	691	1.36505e-05	0.002023	BnaA01g30490D;BnaA05g31340D;BnaA09g42760D;BnaC01g38510D;BnaC04g30340D;BnaC05g45860D;BnaC06g05390D
biological process	GO:0043496	regulation of protein homodimerization activity	2	6	1.85895e-05	0.0022958	BnaA05g01050D;BnaC04g00590D
biological process	GO:0043393	regulation of protein binding	2	9	4.4517e-05	0.00471244	BnaA05g01050D;BnaC04g00590D
biological process	GO:0009644	response to high light intensity	4	227	0.000131415	0.0115913	BnaA01g30490D;BnaA09g42760D;BnaC01g38510D;BnaC06g05390D
biological process	GO:0042754	negative regulation of circadian rhythm	2	17	0.000167196	0.0115913	BnaA05g01050D;BnaC04g00590D
biological process	GO:0051098	regulation of binding	2	17	0.000167196	0.0115913	BnaA05g01050D;BnaC04g00590D
biological process	GO:0050896	response to stimulus	42	22813	0.00017207	0.0115913	BnaA01g01460D;BnaA01g30490D;BnaA03g03740D;BnaA03g51810D;BnaA04g11150D;BnaA05g01050D;BnaA05g15360D;BnaA05g31340D;BnaA06g39650D;BnaA07g03710D;BnaA07g04740D;BnaA07g14320D;BnaA07g23090D;BnaA07g30580D;BnaA07g38070D;BnaA08g09210D;BnaA08g25340D;BnaA08g26300D;BnaA09g42760D;BnaA10g22560D;BnaC01g15480D;BnaC01g16200D;BnaC01g38510D;BnaC02g04730D;BnaC02g12960D;BnaC03g05240D;BnaC03g12430D;BnaC03g15710D;BnaC03g…
biological process	GO:0042542	response to hydrogen peroxide	4	282	0.000300236	0.0185396	BnaA01g30490D;BnaA09g42760D;BnaC01g38510D;BnaC06g05390D
biological process	GO:0009409	response to cold	8	1587	0.000423237	0.0241245	BnaA05g01050D;BnaA07g14320D;BnaA07g38070D;BnaA08g26300D;BnaA10g22560D;BnaC01g16200D;BnaC04g00590D;BnaCnng18290D
biological process	GO:0009615	response to virus	4	316	0.000460957	0.0243978	BnaA01g30490D;BnaA06g39650D;BnaA09g42760D;BnaC01g38510D
biological process	GO:0006541	glutamine metabolic process	3	145	0.000604228	0.0298489	BnaA01g28900D;BnaA06g01730D;BnaC06g05990D

## Sheet: YN_H vs L_30ZP
Table S7. Significantly enriched GO terms for the differentially expressed target genes of the DE miRNAs identified in YN_H vs L_30ZP
YN_H vs L_30ZP
GO term	GO ID	Description	out (58)	All (80267)	pvalue	p.adjust	Genes
Molecular Function	GO:0016712	oxidoreductase activity, acting on paired donors, with incorporation or reduction of molecular oxygen, reduced flavin or flavoprotein as one donor, and incorporation of one atom of oxygen	2	7	1.07509e-05	0.00106971	BnaA09g51710D;BnaCnng02380D
Molecular Function	GO:0070330	aromatase activity	2	7	1.07509e-05	0.00106971	BnaA09g51710D;BnaCnng02380D
Molecular Function	GO:0004067	asparaginase activity	2	10	2.30054e-05	0.00114452	BnaA05g23530D;BnaC05g37230D
Molecular Function	GO:0008798	beta-aspartyl-peptidase activity	2	10	2.30054e-05	0.00114452	BnaA05g23530D;BnaC05g37230D
Molecular Function	GO:0004610	phosphoacetylglucosamine mutase activity	2	13	3.98205e-05	0.00158486	BnaA07g28910D;BnaC06g31970D
Molecular Function	GO:0016837	carbon-oxygen lyase activity, acting on polysaccharides	3	105	6.36885e-05	0.00181057	BnaA05g28930D;BnaA09g06500D;BnaC05g43400D
Molecular Function	GO:0030570	pectate lyase activity	3	105	6.36885e-05	0.00181057	BnaA05g28930D;BnaA09g06500D;BnaC05g43400D
Molecular Function	GO:0018685	alkane 1-monooxygenase activity	2	18	7.79281e-05	0.00193846	BnaA09g51710D;BnaCnng02380D
Molecular Function	GO:0016713	oxidoreductase activity, acting on paired donors, with incorporation or reduction of molecular oxygen, reduced iron-sulfur protein as one donor, and incorporation of one atom of oxygen	2	38	0.00035475	0.00784391	BnaA09g51710D;BnaCnng02380D
Molecular Function	GO:0016868	intramolecular transferase activity, phosphotransferases	2	45	0.000497955	0.00990931	BnaA07g28910D;BnaC06g31970D
Molecular Function	GO:0016835	carbon-oxygen lyase activity	4	622	0.00108784	0.0173534	BnaA05g28930D;BnaA09g06500D;BnaC05g43400D;BnaCnng75490D
Molecular Function	GO:0004497	monooxygenase activity	4	629	0.00113352	0.0173534	BnaA09g51710D;BnaC01g17610D;BnaC03g02030D;BnaCnng02380D
Molecular Function	GO:0008242	omega peptidase activity	2	68	0.00113364	0.0173534	BnaA05g23530D;BnaC05g37230D
Molecular Function	GO:0010303	limit dextrinase activity	1	3	0.00216623	0.0287386	BnaCnng20610D
Molecular Function	GO:0051060	pullulanase activity	1	3	0.00216623	0.0287386	BnaCnng20610D
Molecular Function	GO:0016810	hydrolase activity, acting on carbon-nitrogen (but not peptide) bonds	3	369	0.00246574	0.0306676	BnaA05g23530D;BnaC05g37230D;BnaCnng75490D
Molecular Function	GO:0004402	histone acetyltransferase activity	2	110	0.0029259	0.0323474	BnaA06g25030D;BnaCnng09450D
Molecular Function	GO:0061733	peptide-lysine-N-acetyltransferase activity	2	110	0.0029259	0.0323474	BnaA06g25030D;BnaCnng09450D
Molecular Function	GO:0034212	peptide N-acetyltransferase activity	2	117	0.00330124	0.0345762	BnaA06g25030D;BnaCnng09450D
Molecular Function	GO:0050242	pyruvate, phosphate dikinase activity	1	6	0.00432784	0.043062	BnaCnng27780D
Molecular Function	GO:0080109	indole-3-acetonitrile nitrile hydratase activity	1	7	0.00504736	0.0478297	BnaCnng75490D
Molecular Function	GO:0003867	4-aminobutyrate transaminase activity	1	9	0.00648485	0.0496341	BnaC03g46060D
Molecular Function	GO:0018822	nitrile hydratase activity	1	9	0.00648485	0.0496341	BnaCnng75490D
Molecular Function	GO:0034387	4-aminobutyrate:pyruvate transaminase activity	1	9	0.00648485	0.0496341	BnaC03g46060D
Molecular Function	GO:0047215	indole-3-acetate beta-glucosyltransferase activity	1	9	0.00648485	0.0496341	BnaA10g03720D
Molecular Function	GO:0080061	indole-3-acetonitrile nitrilase activity	1	9	0.00648485	0.0496341	BnaCnng75490D
biological process	GO:0043436	oxoacid metabolic process	14	4323	1.03249e-06	0.000233603	BnaA02g33040D;BnaA05g23530D;BnaA09g51710D;BnaA09g52790D;BnaA10g03720D;BnaC01g17610D;BnaC03g46060D;BnaC03g74060D;BnaC05g37230D;BnaC06g30180D;BnaCnng02380D;BnaCnng27780D;BnaCnng64850D;BnaCnng75490D
biological process	GO:0006082	organic acid metabolic process	14	4328	1.04673e-06	0.000233603	BnaA02g33040D;BnaA05g23530D;BnaA09g51710D;BnaA09g52790D;BnaA10g03720D;BnaC01g17610D;BnaC03g46060D;BnaC03g74060D;BnaC05g37230D;BnaC06g30180D;BnaCnng02380D;BnaCnng27780D;BnaCnng64850D;BnaCnng75490D
biological process	GO:0007623	circadian rhythm	6	484	1.1213e-06	0.000233603	BnaA03g32230D;BnaA07g01250D;BnaC03g37520D;BnaC09g05250D;BnaC09g40660D;BnaCnng09450D
biological process	GO:0048511	rhythmic process	6	510	1.5163e-06	0.000236922	BnaA03g32230D;BnaA07g01250D;BnaC03g37520D;BnaC09g05250D;BnaC09g40660D;BnaCnng09450D
biological process	GO:0009065	glutamine family amino acid catabolic process	3	48	5.32409e-06	0.000665511	BnaA05g23530D;BnaC03g46060D;BnaC05g37230D
biological process	GO:0019752	carboxylic acid metabolic process	12	3919	1.24115e-05	0.00129286	BnaA02g33040D;BnaA05g23530D;BnaA09g51710D;BnaA10g03720D;BnaC01g17610D;BnaC03g46060D;BnaC03g74060D;BnaC05g37230D;BnaCnng02380D;BnaCnng27780D;BnaCnng64850D;BnaCnng75490D
biological process	GO:0044281	small molecule metabolic process	15	6337	1.83013e-05	0.00163405	BnaA02g33040D;BnaA05g23530D;BnaA09g51710D;BnaA09g52790D;BnaA10g03720D;BnaC01g17610D;BnaC03g02030D;BnaC03g46060D;BnaC03g74060D;BnaC05g37230D;BnaC06g30180D;BnaCnng02380D;BnaCnng27780D;BnaCnng64850D;BnaCnng75490D
biological process	GO:0006530	asparagine catabolic process	2	12	3.09699e-05	0.00215069	BnaA05g23530D;BnaC05g37230D
biological process	GO:0033345	asparagine catabolic process via L-aspartate	2	12	3.09699e-05	0.00215069	BnaA05g23530D;BnaC05g37230D
biological process	GO:0032787	monocarboxylic acid metabolic process	8	1834	3.70952e-05	0.00231845	BnaA09g51710D;BnaA10g03720D;BnaC01g17610D;BnaC03g46060D;BnaC03g74060D;BnaCnng02380D;BnaCnng27780D;BnaCnng75490D
biological process	GO:0001101	response to acid chemical	12	4672	6.94216e-05	0.00394441	BnaA01g26770D;BnaA02g33040D;BnaA06g25030D;BnaA08g01780D;BnaA09g52790D;BnaA10g03720D;BnaC02g01960D;BnaC06g13300D;BnaC07g46420D;BnaC09g43920D;BnaCnng09450D;BnaCnng27470D
biological process	GO:0006516	glycoprotein catabolic process	2	21	9.81467e-05	0.00511181	BnaA05g23530D;BnaC05g37230D
biological process	GO:0044710	single-organism metabolic process	23	15546	0.000131066	0.00583168	BnaA01g19110D;BnaA02g33040D;BnaA05g23530D;BnaA09g51710D;BnaA09g52790D;BnaA10g03720D;BnaAnng25870D;BnaC01g17610D;BnaC01g30660D;BnaC03g02030D;BnaC03g46060D;BnaC03g49360D;BnaC03g74060D;BnaC05g37230D;BnaC06g30180D;BnaC07g46420D;BnaC08g26510D;BnaC08g32430D;BnaCnng02380D;BnaCnng20610D;BnaCnng27780D;BnaCnng64850D;BnaCnng75490D
biological process	GO:0006047	UDP-N-acetylglucosamine metabolic process	2	25	0.00013996	0.00583168	BnaA07g28910D;BnaC06g31970D
biological process	GO:0006048	UDP-N-acetylglucosamine biosynthetic process	2	25	0.00013996	0.00583168	BnaA07g28910D;BnaC06g31970D
biological process	GO:0046349	amino sugar biosynthetic process	2	31	0.000216361	0.00832212	BnaA07g28910D;BnaC06g31970D
biological process	GO:0071704	organic substance metabolic process	39	36986	0.000226362	0.00832212	BnaA01g19110D;BnaA02g33040D;BnaA03g47290D;BnaA05g23530D;BnaA05g28930D;BnaA06g21030D;BnaA06g25030D;BnaA07g01250D;BnaA07g28910D;BnaA09g06500D;BnaA09g51710D;BnaA09g52790D;BnaA10g03720D;BnaA10g22560D;BnaAnng25870D;BnaC01g17610D;BnaC01g30660D;BnaC01g34010D;BnaC02g30040D;BnaC03g02030D;BnaC03g46060D;BnaC03g49360D;BnaC03g74060D;BnaC05g37230D;BnaC05g43400D;BnaC06g30180D;BnaC06g31970D;BnaC07g46420D;BnaC08g…
biological process	GO:0006528	asparagine metabolic process	2	35	0.000276357	0.00944919	BnaA05g23530D;BnaC05g37230D
biological process	GO:0042221	response to chemical	18	10983	0.000287255	0.00944919	BnaA01g26770D;BnaA02g33040D;BnaA06g25030D;BnaA07g30580D;BnaA08g01780D;BnaA09g52790D;BnaA10g03720D;BnaC02g01960D;BnaC03g46060D;BnaC03g49360D;BnaC03g74630D;BnaC06g13300D;BnaC07g46420D;BnaC09g40660D;BnaC09g43920D;BnaCnng09450D;BnaCnng27470D;BnaCnng75490D
biological process	GO:1901575	organic substance catabolic process	11	4691	0.000322504	0.00976014	BnaA05g23530D;BnaA05g28930D;BnaA07g01250D;BnaA09g06500D;BnaA09g52790D;BnaC02g30040D;BnaC03g46060D;BnaC05g37230D;BnaC05g43400D;BnaC07g46420D;BnaCnng20610D
biological process	GO:1901135	carbohydrate derivative metabolic process	8	2536	0.000342997	0.00976014	BnaA02g33040D;BnaA05g23530D;BnaA07g28910D;BnaA09g52790D;BnaC05g37230D;BnaC06g31970D;BnaC08g32430D;BnaCnng64850D
biological process	GO:0009068	aspartate family amino acid catabolic process	2	39	0.000343557	0.00976014	BnaA05g23530D;BnaC05g37230D
biological process	GO:0050896	response to stimulus	28	22813	0.000436341	0.0118571	BnaA01g19110D;BnaA01g26770D;BnaA02g33040D;BnaA06g25030D;BnaA07g01250D;BnaA07g30580D;BnaA08g01780D;BnaA09g51710D;BnaA09g52790D;BnaA10g03720D;BnaA10g22560D;BnaC02g01960D;BnaC02g30040D;BnaC03g46060D;BnaC03g49360D;BnaC03g74630D;BnaC06g13300D;BnaC07g44650D;BnaC07g46420D;BnaC08g26510D;BnaC09g05250D;BnaC09g40660D;BnaC09g43920D;BnaCnng02380D;BnaCnng09450D;BnaCnng27470D;BnaCnng64850D;BnaCnng75490D
biological process	GO:0044763	single-organism cellular process	31	27090	0.000591757	0.0153677	BnaA01g19110D;BnaA02g33040D;BnaA05g23530D;BnaA07g01250D;BnaA08g01780D;BnaA09g51710D;BnaA09g52790D;BnaA10g03720D;BnaAnng25870D;BnaC01g17610D;BnaC02g01960D;BnaC03g46060D;BnaC03g46120D;BnaC03g49360D;BnaC03g74060D;BnaC03g74630D;BnaC05g37230D;BnaC06g13300D;BnaC06g30180D;BnaC08g26510D;BnaC08g32430D;BnaC09g05250D;BnaC09g40660D;BnaC09g46440D;BnaCnng02380D;BnaCnng09450D;BnaCnng20610D;BnaCnng27470D;BnaCnng…
biological process	GO:1901606	alpha-amino acid catabolic process	3	237	0.000614706	0.0153677	BnaA05g23530D;BnaC03g46060D;BnaC05g37230D
biological process	GO:0009063	cellular amino acid catabolic process	3	244	0.000668752	0.0156869	BnaA05g23530D;BnaC03g46060D;BnaC05g37230D
biological process	GO:0009056	catabolic process	11	5123	0.000677673	0.0156869	BnaA05g23530D;BnaA05g28930D;BnaA07g01250D;BnaA09g06500D;BnaA09g52790D;BnaC02g30040D;BnaC03g46060D;BnaC05g37230D;BnaC05g43400D;BnaC07g46420D;BnaCnng20610D
biological process	GO:0009057	macromolecule catabolic process	8	2846	0.000732698	0.0158293	BnaA05g23530D;BnaA05g28930D;BnaA07g01250D;BnaA09g06500D;BnaC02g30040D;BnaC05g37230D;BnaC05g43400D;BnaCnng20610D
biological process	GO:1901700	response to oxygen-containing compound	12	6032	0.000734482	0.0158293	BnaA01g26770D;BnaA02g33040D;BnaA06g25030D;BnaA08g01780D;BnaA09g52790D;BnaA10g03720D;BnaC02g01960D;BnaC06g13300D;BnaC07g46420D;BnaC09g43920D;BnaCnng09450D;BnaCnng27470D
biological process	GO:0044711	single-organism biosynthetic process	12	6204	0.000940646	0.0195968	BnaA01g19110D;BnaA02g33040D;BnaAnng25870D;BnaC01g17610D;BnaC01g30660D;BnaC03g02030D;BnaC03g49360D;BnaC08g26510D;BnaC08g32430D;BnaCnng20610D;BnaCnng64850D;BnaCnng75490D
biological process	GO:0000272	polysaccharide catabolic process	4	684	0.00131573	0.0265269	BnaA05g28930D;BnaA09g06500D;BnaC05g43400D;BnaCnng20610D
biological process	GO:0044699	single-organism process	37	36756	0.00137456	0.0268469	BnaA01g19110D;BnaA01g26770D;BnaA02g33040D;BnaA03g47290D;BnaA05g23530D;BnaA07g01250D;BnaA08g01780D;BnaA09g51710D;BnaA09g52790D;BnaA10g03720D;BnaAnng25870D;BnaC01g17610D;BnaC01g30660D;BnaC02g01960D;BnaC03g02030D;BnaC03g46060D;BnaC03g46120D;BnaC03g49360D;BnaC03g74060D;BnaC03g74630D;BnaC05g37230D;BnaC06g13300D;BnaC06g30180D;BnaC07g46420D;BnaC08g26510D;BnaC08g32430D;BnaC09g05250D;BnaC09g40660D;BnaC09g…
biological process	GO:0009064	glutamine family amino acid metabolic process	3	319	0.00144487	0.0273649	BnaA05g23530D;BnaC03g46060D;BnaC05g37230D
biological process	GO:1901136	carbohydrate derivative catabolic process	3	333	0.00163304	0.030019	BnaA05g23530D;BnaA09g52790D;BnaC05g37230D
biological process	GO:0008152	metabolic process	40	41716	0.00178602	0.0318933	BnaA01g19110D;BnaA02g33040D;BnaA03g47290D;BnaA05g23530D;BnaA05g28930D;BnaA06g21030D;BnaA06g25030D;BnaA07g01250D;BnaA07g28910D;BnaA07g30580D;BnaA09g06500D;BnaA09g51710D;BnaA09g52790D;BnaA10g03720D;BnaA10g22560D;BnaAnng25870D;BnaC01g17610D;BnaC01g30660D;BnaC01g34010D;BnaC02g30040D;BnaC03g02030D;BnaC03g46060D;BnaC03g49360D;BnaC03g74060D;BnaC05g37230D;BnaC05g43400D;BnaC06g30180D;BnaC06g31970D;BnaC07g…
biological process	GO:0006950	response to stress	18	12851	0.00190531	0.0330784	BnaA01g19110D;BnaA02g33040D;BnaA06g25030D;BnaA08g01780D;BnaA09g51710D;BnaA09g52790D;BnaA10g22560D;BnaC02g01960D;BnaC02g30040D;BnaC03g46060D;BnaC03g49360D;BnaC07g46420D;BnaC08g26510D;BnaC09g43920D;BnaCnng02380D;BnaCnng09450D;BnaCnng27470D;BnaCnng64850D
biological process	GO:0045490	pectin catabolic process	3	358	0.00200583	0.0335155	BnaA05g28930D;BnaA09g06500D;BnaC05g43400D
biological process	GO:0042446	hormone biosynthetic process	3	360	0.00203774	0.0335155	BnaC03g02030D;BnaC09g40660D;BnaCnng75490D
biological process	GO:0050826	response to freezing	2	99	0.00219001	0.0350963	BnaA10g22560D;BnaC08g26510D
biological process	GO:0009628	response to abiotic stimulus	13	7842	0.00228725	0.0355465	BnaA01g19110D;BnaA02g33040D;BnaA06g25030D;BnaA10g22560D;BnaC02g01960D;BnaC02g30040D;BnaC03g46060D;BnaC07g44650D;BnaC08g26510D;BnaC09g43920D;BnaCnng09450D;BnaCnng27470D;BnaCnng64850D
biological process	GO:0005975	carbohydrate metabolic process	9	4229	0.00235262	0.0355465	BnaA05g28930D;BnaA07g28910D;BnaA09g06500D;BnaA09g52790D;BnaC03g46060D;BnaC05g43400D;BnaC06g31970D;BnaC08g32430D;BnaCnng20610D
biological process	GO:0009751	response to salicylic acid	4	810	0.00242996	0.0355465	BnaA06g25030D;BnaA10g03720D;BnaC09g43920D;BnaCnng09450D
biological process	GO:0009100	glycoprotein metabolic process	3	384	0.0024456	0.0355465	BnaA05g23530D;BnaC05g37230D;BnaC08g32430D
biological process	GO:0044550	secondary metabolite biosynthetic process	4	819	0.00252837	0.0359143	BnaA02g33040D;BnaAnng25870D;BnaC08g26510D;BnaCnng64850D
biological process	GO:0010167	response to nitrate	2	109	0.00264552	0.0367433	BnaC06g13300D;BnaCnng09450D
biological process	GO:0098661	inorganic anion transmembrane transport	2	113	0.00283914	0.0376998	BnaC06g13300D;BnaC09g46440D
biological process	GO:0006629	lipid metabolic process	8	3541	0.0029125	0.0376998	BnaA09g51710D;BnaC01g17610D;BnaC01g30660D;BnaC03g02030D;BnaC03g49360D;BnaC03g74060D;BnaC07g46420D;BnaCnng02380D
biological process	GO:0006040	amino sugar metabolic process	2	115	0.00293839	0.0376998	BnaA07g28910D;BnaC06g31970D
biological process	GO:1901137	carbohydrate derivative biosynthetic process	5	1413	0.00295566	0.0376998	BnaA02g33040D;BnaA07g28910D;BnaC06g31970D;BnaC08g32430D;BnaCnng64850D
biological process	GO:0019748	secondary metabolic process	5	1451	0.00330956	0.0393136	BnaA02g33040D;BnaA09g52790D;BnaAnng25870D;BnaC08g26510D;BnaCnng64850D
biological process	GO:0016143	S-glycoside metabolic process	3	431	0.00338267	0.0393136	BnaA02g33040D;BnaA09g52790D;BnaCnng64850D
biological process	GO:0019757	glycosinolate metabolic process	3	431	0.00338267	0.0393136	BnaA02g33040D;BnaA09g52790D;BnaCnng64850D
biological process	GO:0019760	glucosinolate metabolic process	3	431	0.00338267	0.0393136	BnaA02g33040D;BnaA09g52790D;BnaCnng64850D
biological process	GO:0051973	positive regulation of telomerase activity	1	5	0.00345959	0.0393136	BnaCnng09450D
biological process	GO:2000573	positive regulation of DNA biosynthetic process	1	5	0.00345959	0.0393136	BnaCnng09450D
biological process	GO:0071215	cellular response to abscisic acid stimulus	4	912	0.00371078	0.0409904	BnaA08g01780D;BnaA09g52790D;BnaC09g43920D;BnaCnng09450D
biological process	GO:0006631	fatty acid metabolic process	4	914	0.00373969	0.0409904	BnaA09g51710D;BnaC01g17610D;BnaC03g74060D;BnaCnng02380D
biological process	GO:0044237	cellular metabolic process	34	34140	0.00380964	0.0409904	BnaA01g19110D;BnaA02g33040D;BnaA03g47290D;BnaA05g23530D;BnaA06g21030D;BnaA06g25030D;BnaA07g01250D;BnaA07g28910D;BnaA07g30580D;BnaA09g51710D;BnaA09g52790D;BnaA10g03720D;BnaA10g22560D;BnaAnng25870D;BnaC01g17610D;BnaC01g34010D;BnaC02g30040D;BnaC03g46060D;BnaC03g49360D;BnaC03g74060D;BnaC05g37230D;BnaC06g30180D;BnaC06g31970D;BnaC08g26510D;BnaC08g32430D;BnaC09g05250D;BnaC09g40660D;BnaCnng02380D;BnaCnng…
biological process	GO:0016054	organic acid catabolic process	3	455	0.00393508	0.0409904	BnaA05g23530D;BnaC03g46060D;BnaC05g37230D
biological process	GO:0046395	carboxylic acid catabolic process	3	455	0.00393508	0.0409904	BnaA05g23530D;BnaC03g46060D;BnaC05g37230D
biological process	GO:0033993	response to lipid	7	2945	0.00410159	0.0420245	BnaA01g26770D;BnaA06g25030D;BnaA08g01780D;BnaA09g52790D;BnaC07g46420D;BnaC09g43920D;BnaCnng09450D
biological process	GO:0009737	response to abscisic acid	6	2220	0.00427538	0.0430986	BnaA01g26770D;BnaA08g01780D;BnaA09g52790D;BnaC07g46420D;BnaC09g43920D;BnaCnng09450D

## Sheet: CQ_H vs L_30ZS
Table S7. Significantly enriched GO terms for the differentially expressed target genes of the DE miRNAs identified in CQ_H vs L_30ZS
CQ_H vs L_30ZS
GO term	GO ID	Description	out (19)	All (80267)	pvalue	p.adjust	Genes
NO	NO	NO	NO	NO	NO	NO	NO

## Sheet: YN_H vs L_30ZS
Table S7. Significantly enriched GO terms for the differentially expressed target genes of the DE miRNAs identified in YN_H vs L_30ZS
YN_H vs L_30ZS
GO term	GO ID	Description	out (19)	All (80267)	pvalue	p.adjust	Genes
Molecular Function	GO:0010333	terpene synthase activity	2	94	0.000229033	0.00940259	BnaC03g63540D;BnaC03g63580D
Molecular Function	GO:0016838	carbon-oxygen lyase activity, acting on phosphates	2	110	0.00031342	0.00940259	BnaC03g63540D;BnaC03g63580D
Molecular Function	GO:0004067	asparaginase activity	1	10	0.00236471	0.0330911	BnaA05g23530D
Molecular Function	GO:0008798	beta-aspartyl-peptidase activity	1	10	0.00236471	0.0330911	BnaA05g23530D
Molecular Function	GO:0004751	ribose-5-phosphate isomerase activity	1	12	0.00283702	0.0330911	BnaA01g33410D
Molecular Function	GO:0010180	thioglucosidase binding	1	14	0.00330911	0.0330911	BnaC03g78030D
Molecular Function	GO:0003682	chromatin binding	3	1418	0.00431494	0.0331795	BnaA05g01050D;BnaAnng17890D;BnaC03g00040D
Molecular Function	GO:0000287	magnesium ion binding	2	421	0.00442393	0.0331795	BnaC03g63540D;BnaC03g63580D
biological process	GO:0042754	negative regulation of circadian rhythm	3	17	6.64286e-09	1.83343e-06	BnaA05g01050D;BnaAnng17890D;BnaC03g00040D
biological process	GO:0048574	long-day photoperiodism, flowering	3	94	1.29525e-06	0.000139338	BnaA05g01050D;BnaAnng17890D;BnaC03g00040D
biological process	GO:0048571	long-day photoperiodism	3	99	1.51454e-06	0.000139338	BnaA05g01050D;BnaAnng17890D;BnaC03g00040D
biological process	GO:0007623	circadian rhythm	4	484	3.90323e-06	0.000264815	BnaA03g32230D;BnaA05g01050D;BnaAnng17890D;BnaC03g00040D
biological process	GO:0048511	rhythmic process	4	510	4.79736e-06	0.000264815	BnaA03g32230D;BnaA05g01050D;BnaAnng17890D;BnaC03g00040D
biological process	GO:0042752	regulation of circadian rhythm	3	167	7.29071e-06	0.000335373	BnaA05g01050D;BnaAnng17890D;BnaC03g00040D
biological process	GO:0048573	photoperiodism, flowering	3	325	5.30109e-05	0.00187818	BnaA05g01050D;BnaAnng17890D;BnaC03g00040D
biological process	GO:0043433	negative regulation of sequence-specific DNA binding transcription factor activity	2	48	5.44401e-05	0.00187818	BnaAnng17890D;BnaC03g00040D
biological process	GO:0009648	photoperiodism	3	352	6.71413e-05	0.002059	BnaA05g01050D;BnaAnng17890D;BnaC03g00040D
biological process	GO:0051090	regulation of sequence-specific DNA binding transcription factor activity	2	74	0.000129902	0.00358531	BnaAnng17890D;BnaC03g00040D
biological process	GO:0009739	response to gibberellin	3	566	0.000271669	0.00681642	BnaA05g01050D;BnaAnng17890D;BnaC03g00040D
biological process	GO:0010228	vegetative to reproductive phase transition of meristem	3	669	0.000442469	0.0101768	BnaA05g01050D;BnaAnng17890D;BnaC03g00040D
biological process	GO:0009751	response to salicylic acid	3	810	0.000770401	0.0163562	BnaA05g01050D;BnaAnng17890D;BnaC03g00040D
biological process	GO:0045892	negative regulation of transcription, DNA-templated	3	854	0.000897448	0.0176925	BnaA05g01050D;BnaAnng17890D;BnaC03g00040D
biological process	GO:1902679	negative regulation of RNA biosynthetic process	3	931	0.00115046	0.0187934	BnaA05g01050D;BnaAnng17890D;BnaC03g00040D
biological process	GO:1903507	negative regulation of nucleic acid-templated transcription	3	931	0.00115046	0.0187934	BnaA05g01050D;BnaAnng17890D;BnaC03g00040D
biological process	GO:0051253	negative regulation of RNA metabolic process	3	933	0.00115757	0.0187934	BnaA05g01050D;BnaAnng17890D;BnaC03g00040D
biological process	GO:0043496	regulation of protein homodimerization activity	1	6	0.0013598	0.0198161	BnaA05g01050D
biological process	GO:0009753	response to jasmonic acid	3	988	0.00136415	0.0198161	BnaA05g01050D;BnaAnng17890D;BnaC03g00040D
biological process	GO:0045934	negative regulation of nucleobase-containing compound metabolic process	3	1028	0.00152813	0.0210881	BnaA05g01050D;BnaAnng17890D;BnaC03g00040D
biological process	GO:0065009	regulation of molecular function	3	1119	0.00194612	0.0234776	BnaA05g01050D;BnaAnng17890D;BnaC03g00040D
biological process	GO:0051604	protein maturation	2	294	0.0020112	0.0234776	BnaA05g23530D;BnaC03g69200D
biological process	GO:0043393	regulation of protein binding	1	9	0.00203904	0.0234776	BnaA05g01050D
biological process	GO:2000113	negative regulation of cellular macromolecule biosynthetic process	3	1138	0.00204153	0.0234776	BnaA05g01050D;BnaAnng17890D;BnaC03g00040D
biological process	GO:0009723	response to ethylene	3	1212	0.0024409	0.0246365	BnaA05g01050D;BnaAnng17890D;BnaC03g00040D
biological process	GO:0010558	negative regulation of macromolecule biosynthetic process	3	1215	0.00245804	0.0246365	BnaA05g01050D;BnaAnng17890D;BnaC03g00040D
biological process	GO:1901136	carbohydrate derivative catabolic process	2	333	0.00256774	0.0246365	BnaA05g23530D;BnaC03g78030D
biological process	GO:0006530	asparagine catabolic process	1	12	0.00271785	0.0246365	BnaA05g23530D
biological process	GO:0009052	pentose-phosphate shunt, non-oxidative branch	1	12	0.00271785	0.0246365	BnaA01g33410D
biological process	GO:0033345	asparagine catabolic process via L-aspartate	1	12	0.00271785	0.0246365	BnaA05g23530D
biological process	GO:0031327	negative regulation of cellular biosynthetic process	3	1267	0.00276715	0.0246365	BnaA05g01050D;BnaAnng17890D;BnaC03g00040D
biological process	GO:0009890	negative regulation of biosynthetic process	3	1287	0.00289216	0.0246689	BnaA05g01050D;BnaAnng17890D;BnaC03g00040D
biological process	GO:0051172	negative regulation of nitrogen compound metabolic process	3	1296	0.00294954	0.0246689	BnaA05g01050D;BnaAnng17890D;BnaC03g00040D
biological process	GO:0010629	negative regulation of gene expression	3	1315	0.003073	0.0249455	BnaA05g01050D;BnaAnng17890D;BnaC03g00040D
biological process	GO:0044092	negative regulation of molecular function	2	403	0.00372758	0.0293946	BnaAnng17890D;BnaC03g00040D
biological process	GO:0051098	regulation of binding	1	17	0.00384823	0.0295031	BnaA05g01050D
biological process	GO:0016114	terpenoid biosynthetic process	2	454	0.00469983	0.0331591	BnaC03g63540D;BnaC03g63580D
biological process	GO:0006516	glycoprotein catabolic process	1	21	0.00475166	0.0331591	BnaA05g23530D
biological process	GO:0009590	detection of gravity	1	22	0.0049774	0.0331591	BnaA09g54250D
biological process	GO:0009660	amyloplast organization	1	22	0.0049774	0.0331591	BnaA09g54250D
biological process	GO:0014070	response to organic cyclic compound	3	1570	0.00504595	0.0331591	BnaA05g01050D;BnaAnng17890D;BnaC03g00040D
biological process	GO:0031324	negative regulation of cellular metabolic process	3	1570	0.00504595	0.0331591	BnaA05g01050D;BnaAnng17890D;BnaC03g00040D
biological process	GO:0009409	response to cold	3	1587	0.00519921	0.0333717	BnaA05g01050D;BnaAnng17890D;BnaC03g00040D
biological process	GO:0046686	response to cadmium ion	3	1621	0.00551416	0.0345888	BnaA05g01050D;BnaAnng17890D;BnaC03g00040D
biological process	GO:0009733	response to auxin	3	1653	0.00582095	0.0357019	BnaA05g01050D;BnaAnng17890D;BnaC03g00040D
biological process	GO:0010605	negative regulation of macromolecule metabolic process	3	1670	0.00598806	0.0359284	BnaA05g01050D;BnaAnng17890D;BnaC03g00040D
biological process	GO:0006721	terpenoid metabolic process	2	540	0.00657522	0.038612	BnaC03g63540D;BnaC03g63580D
biological process	GO:0006528	asparagine metabolic process	1	35	0.00790758	0.0454686	BnaA05g23530D
biological process	GO:0008299	isoprenoid biosynthetic process	2	619	0.008551	0.047376	BnaC03g63540D;BnaC03g63580D
biological process	GO:0009959	negative gravitropism	1	38	0.00858262	0.047376	BnaA09g54250D
biological process	GO:0009068	aspartate family amino acid catabolic process	1	39	0.00880753	0.0476643	BnaA05g23530D
