# Supplementary material for: Transcriptome and Small RNA Sequencing Reveal the Mechanisms Regulating Harvest Index in Brassica napus
Source: Front Plant Sci. 2022 Apr 4;13:855486. doi: 10.3389/fpls.2022.855486 (PMC9014204; doi:10.3389/fpls.2022.855486)
Supplement: Supplementary file 8 [file Table_8.XLSX]

## Sheet: Table S8
Table S8. Primers used for qRT-PCR analysis.
Gene id	Forward primer（5'-3'）	Reverse primer（5'-3'）
BnaA01g26430D	ACATCTTTCATACTAGTCGCGA	GTAGTGATGCTTAGCACCAAAG
BnaA08g25340D	TTTCGGACGAAGACATCTCAAT	CCATGCCGCAAAGTTAAGTAAT
BnaA08g26300D	CAACGTCTCATCACTCGATTTC	GTTGAGTCCTGGTATGGTCATC
BnaC02g04730D	CCAGCCGCTGAAAGAAAATAAA	CGACACACACGAATAACAAAGA
BnaC02g12960D	ATAGCTTGAACCTGACAGTCAA	GCACAGACTTGAACTTTCATGT
BnaC04g50590D	TTGTTTACACCGTATTTTCCGC	CGATAGGTAGAGGTGCAAGAAT
BnaC06g05910D	CATCAACGACGTCATCTTCTTC	AAAACTACCCCAATCGAAGCTA
BnaC09g48250D	GGCGACCAAAACAAAGATCTAC	GTTTGCCTTTGACCATCTTCTT
BnaCnng27780D	GAGCAAAGGAGTCAAAAACGAT	GACCTGCAAGTAAACACTCTTG
BnaActin	ACGAGCTACCTGACGGACAAG	GAGCGACGGCTGGAAGAGTA
BnUBC21	TTCCCGAACCGTATCCTCTG	GTGCCATTGAATTGAACCCTC
bna-miR156a	GCGTCGTGACAGAAGAGAGTGAGCACA	Reverse primer supplied by miRcute Plus miRNA qPCR Kit (SYBR Green) (Tiangen)
bna-miR164a	GCTCGTGGAGAAGCAGGGCACGTGCA
bna-miR167a	GGTCGCTGAAGCTGCCAGCATGATCTAA
bna-miR396	GGTCGGTTCCACAGCTTTCTTGAACTT
bna-miRA01_10807	GGTCGCTCGGACCAGGCTTCATCCCCC
bna-miRC03_27293	GGTCGAAAACTGTGTGAACTCCTCTTGGA
bna-miRC04_29081	GGTCGGCTCGGGAGTTGTGTTTCT
bna-miR U6s	TTGGAACGATACAGAGAAGATTAGCA
